# Supplementary material for: Nuclear myosin VI maintains replication fork stability
Source: Nat Commun. 2023 Jun 24;14:3787. doi: 10.1038/s41467-023-39517-y (PMC10290672; doi:10.1038/s41467-023-39517-y)
Supplement: Supplementary file 4 — Supplementary Data 1 [file 41467_2023_39517_MOESM4_ESM.xlsx]

## Sheet: Sheet1
Protein.IDs	Peptide.counts..unique.	Protein.names	Gene.names	Fasta.headers	Peptides	Intensity	Quantified in x replicates	log2(GST-MyUb/GST)	p-value	FDR (q-value)	names
H0Y7A7;P62158;E7ETZ0;E7EMB3;Q96HY3;M0QZ52;G3V361;F8WBR5;G3V479;G3V226;C9J7T9;P27482;P02585	8;8;7;7;5;4;4;3;3;2;1;1;1	Calmodulin	CALM2;CALM1;CALM3	>tr|H0Y7A7|H0Y7A7_HUMAN Calmodulin (Fragment) OS=Homo sapiens GN=CALM2 PE=1 SV=1;>sp|P62158|CALM_HUMAN Calmodulin OS=Homo sapiens GN=CALM1 PE=1 SV=2;>tr|E7ETZ0|E7ETZ0_HUMAN Calmodulin OS=Homo sapiens GN=CALM1 PE=1 SV=1;>tr|E7EMB3|E7EMB3_HUMAN Calmodulin OS	8	2441100000	2	6.67914	7.64942e-05	0.000858674	CALM2
Q5VSL9;Q5VSL9-2;Q5VSL9-3;Q5VSL9-4	23;20;14;4	Striatin-interacting protein 1	STRIP1	>sp|Q5VSL9|STRP1_HUMAN Striatin-interacting protein 1 OS=Homo sapiens GN=STRIP1 PE=1 SV=1;>sp|Q5VSL9-2|STRP1_HUMAN Isoform 2 of Striatin-interacting protein 1 OS=Homo sapiens GN=STRIP1;>sp|Q5VSL9-3|STRP1_HUMAN Isoform 3 of Striatin-interacting protein 1 OS	25	1238700000	3	5.30177	0.00213854	0.00579037	STRIP1
Q8N3U4;Q8N3U4-2;B1AMT4;B1AMT1;B1AMT2;B1AMT3	15;14;2;1;1;1	Cohesin subunit SA-2	STAG2	>sp|Q8N3U4|STAG2_HUMAN Cohesin subunit SA-2 OS=Homo sapiens GN=STAG2 PE=1 SV=3;>sp|Q8N3U4-2|STAG2_HUMAN Isoform 2 of Cohesin subunit SA-2 OS=Homo sapiens GN=STAG2	19	750740000	2	5.27028	0.00328229	0.00743753	STAG2
Q04837;A0A0G2JLD8;E7EUY5;C9K0U8	5;3;3;2	Single-stranded DNA-binding protein, mitochondrial	SSBP1	>sp|Q04837|SSBP_HUMAN Single-stranded DNA-binding protein, mitochondrial OS=Homo sapiens GN=SSBP1 PE=1 SV=1;>tr|A0A0G2JLD8|A0A0G2JLD8_HUMAN Single-stranded DNA-binding protein, mitochondrial (Fragment) OS=Homo sapiens GN=SSBP1 PE=1 SV=1;>tr|E7EUY5|E7EUY5_H	5	273610000	2	5.00469	0.00101847	0.0038661	SSBP1
A0A024RCR6;A0A0G2JK23;P46379-2;P46379;P46379-3;A0A0G2JL47;P46379-5;P46379-4;F6S6P2;X6REW1;A0A0G2JJM1;F6UR09;F6U1F2;F6XTU0;A0A0G2JJR8;F6WML8;F6VEM6;F6X9W3;F6U341;H0Y710;H0Y4L1;F6TC96	23;23;23;23;23;18;18;17;9;9;9;6;6;6;6;6;6;6;6;5;4;4	Large proline-rich protein BAG6	BAT3;BAG6	>tr|A0A024RCR6|A0A024RCR6_HUMAN HLA-B associated transcript 3, isoform CRA_a OS=Homo sapiens GN=BAT3 PE=1 SV=1;>tr|A0A0G2JK23|A0A0G2JK23_HUMAN Large proline-rich protein BAG6 OS=Homo sapiens GN=BAG6 PE=1 SV=1;>sp|P46379-2|BAG6_HUMAN Isoform 2 of Large prol	23	943440000	4	4.89075	0.000144419	0.00129977	BAT3
K7EM02;K7EIJ8;Q8IYT4-2;Q8IYT4	1;1;1;1	Katanin p60 ATPase-containing subunit A-like 2	KATNAL2	>tr|K7EM02|K7EM02_HUMAN Katanin p60 ATPase-containing subunit A-like 2 (Fragment) OS=Homo sapiens GN=KATNAL2 PE=1 SV=1;>tr|K7EIJ8|K7EIJ8_HUMAN Katanin p60 ATPase-containing subunit A-like 2 (Fragment) OS=Homo sapiens GN=KATNAL2 PE=1 SV=1;>sp|Q8IYT4-2|KATL2	1	585530000	2	4.88225	0.000323171	0.00186042	KATNAL2
P55072;C9IZA5;C9JUP7	53;8;7	Transitional endoplasmic reticulum ATPase	VCP	>sp|P55072|TERA_HUMAN Transitional endoplasmic reticulum ATPase OS=Homo sapiens GN=VCP PE=1 SV=4	53	3882100000	4	4.81015	6.24081e-06	0.00049538	VCP
A0A087WXS7;O43681;K7ERW9	7;7;3	ATPase ASNA1	ASNA1	>tr|A0A087WXS7|A0A087WXS7_HUMAN ATPase ASNA1 OS=Homo sapiens GN=ASNA1 PE=1 SV=1;>sp|O43681|ASNA_HUMAN ATPase ASNA1 OS=Homo sapiens GN=ASNA1 PE=1 SV=2	7	149040000	2	4.75003	0.00031318	0.00184114	ASNA1
O60884;A0A087WT48;I3L320	13;3;2	DnaJ homolog subfamily A member 2	DNAJA2	>sp|O60884|DNJA2_HUMAN DnaJ homolog subfamily A member 2 OS=Homo sapiens GN=DNAJA2 PE=1 SV=1	13	807870000	4	4.73612	0.00477348	0.00971418	DNAJA2
O43852-2;O43852-4;O43852-8;O43852-7	2;2;2;2	Calumenin	CALU	>sp|O43852-2|CALU_HUMAN Isoform 2 of Calumenin OS=Homo sapiens GN=CALU;>sp|O43852-4|CALU_HUMAN Isoform 4 of Calumenin OS=Homo sapiens GN=CALU	21	995010000	2	4.66611	0.00112963	0.00407817	CALU
Q01105;A0A0C4DFV9;Q01105-3;Q01105-4;Q01105-2;A0A087X027;P0DME0	12;11;11;11;11;6;6	Protein SET;Protein SETSIP	SET;SETSIP	>sp|Q01105|SET_HUMAN Protein SET OS=Homo sapiens GN=SET PE=1 SV=3;>tr|A0A0C4DFV9|A0A0C4DFV9_HUMAN Protein SET OS=Homo sapiens GN=SET PE=1 SV=1;>sp|Q01105-3|SET_HUMAN Isoform 3 of Protein SET OS=Homo sapiens GN=SET;>sp|Q01105-4|SET_HUMAN Isoform 4 of Protei	12	4725900000	2	4.61787	0.000356471	0.00193038	SET
O00743-2;O00743;O00743-3;Q5T1S7	5;5;5;1	Serine/threonine-protein phosphatase 6 catalytic subunit;Serine/threonine-protein phosphatase 6 catalytic subunit, N-terminally processed	PPP6C	>sp|O00743-2|PPP6_HUMAN Isoform 2 of Serine/threonine-protein phosphatase 6 catalytic subunit OS=Homo sapiens GN=PPP6C;>sp|O00743|PPP6_HUMAN Serine/threonine-protein phosphatase 6 catalytic subunit OS=Homo sapiens GN=PPP6C PE=1 SV=1;>sp|O00743-3|PPP6_HUMAN	5	506240000	3	4.6133	4.55059e-05	0.000709227	PPP6C
Q9NWF9;Q9NWF9-1;Q9NWF9-3;F8W6D1	14;14;7;4	E3 ubiquitin-protein ligase RNF216	RNF216	>sp|Q9NWF9|RN216_HUMAN E3 ubiquitin-protein ligase RNF216 OS=Homo sapiens GN=RNF216 PE=1 SV=3;>sp|Q9NWF9-1|RN216_HUMAN Isoform 2 of E3 ubiquitin-protein ligase RNF216 OS=Homo sapiens GN=RNF216;>sp|Q9NWF9-3|RN216_HUMAN Isoform 3 of E3 ubiquitin-protein liga	14	806550000	2	4.6063	0.000735224	0.00311131	RNF216
P55036;Q5VWC4;H0Y3Y9;A6PVX3;P55036-2	4;3;2;2;2	26S proteasome non-ATPase regulatory subunit 4	PSMD4	>sp|P55036|PSMD4_HUMAN 26S proteasome non-ATPase regulatory subunit 4 OS=Homo sapiens GN=PSMD4 PE=1 SV=1;>tr|Q5VWC4|Q5VWC4_HUMAN 26S proteasome non-ATPase regulatory subunit 4 OS=Homo sapiens GN=PSMD4 PE=1 SV=1;>tr|H0Y3Y9|H0Y3Y9_HUMAN 26S proteasome non-AT	4	118260000	3	4.56535	0.000164034	0.00141646	PSMD4
J3QS39;F5H6Q2;F5GYU3;F5H2Z3;F5H265;B4DV12;F5H388;F5H747;F5GXK7;J3QKN0;Q5PY61;Q96C32;P0CG47;P0CG48;J3QTR3;P62987;P62979;M0R1V7;M0R1M6;M0R2S1;F5GZ39;J3QSA3	16;16;16;16;16;16;16;16;16;16;16;16;16;16;15;15;15;11;10;10;8;7	Polyubiquitin-B;Ubiquitin;Polyubiquitin-C;Ubiquitin;Ubiquitin-60S ribosomal protein L40;Ubiquitin;60S ribosomal protein L40;Ubiquitin-40S ribosomal protein S27a;Ubiquitin;40S ribosomal protein S27a	UBB;UBC;RPS27A;UBA52	>tr|J3QS39|J3QS39_HUMAN Polyubiquitin-B (Fragment) OS=Homo sapiens GN=UBB PE=1 SV=1;>tr|F5H6Q2|F5H6Q2_HUMAN Polyubiquitin-C (Fragment) OS=Homo sapiens GN=UBC PE=1 SV=7;>tr|F5GYU3|F5GYU3_HUMAN Polyubiquitin-C (Fragment) OS=Homo sapiens GN=UBC PE=1 SV=1;>tr|	16	63290000000	4	4.54997	2.8972e-06	0.00049538	UBB
Q96S55-2;Q96S55;Q96S55-3;Q96S55-4	12;12;10;6	ATPase WRNIP1	WRNIP1	>sp|Q96S55-2|WRIP1_HUMAN Isoform 2 of ATPase WRNIP1 OS=Homo sapiens GN=WRNIP1;>sp|Q96S55|WRIP1_HUMAN ATPase WRNIP1 OS=Homo sapiens GN=WRNIP1 PE=1 SV=2;>sp|Q96S55-3|WRIP1_HUMAN Isoform 3 of ATPase WRNIP1 OS=Homo sapiens GN=WRNIP1;>sp|Q96S55-4|WRIP1_HUMAN Is	12	561000000	3	4.5431	0.000933791	0.00357301	WRNIP1
P11441;Q5HY81;F8WB70	7;6;2	Ubiquitin-like protein 4A	UBL4A	>sp|P11441|UBL4A_HUMAN Ubiquitin-like protein 4A OS=Homo sapiens GN=UBL4A PE=1 SV=1;>tr|Q5HY81|Q5HY81_HUMAN Ubiquitin-like protein 4A OS=Homo sapiens GN=UBL4A PE=1 SV=2	7	149960000	2	4.52629	0.000454166	0.00228514	UBL4A
A4D1E9;C9J8R7;C9JNI1;A4D1E9-2;C9JEQ8;F8WBY0;F8WCN4;F8WBB5;A4D1E9-3	12;9;8;7;5;2;2;2;2	GTP-binding protein 10	GTPBP10	>sp|A4D1E9|GTPBA_HUMAN GTP-binding protein 10 OS=Homo sapiens GN=GTPBP10 PE=1 SV=1;>tr|C9J8R7|C9J8R7_HUMAN GTP-binding protein 10 (Fragment) OS=Homo sapiens GN=GTPBP10 PE=1 SV=1;>tr|C9JNI1|C9JNI1_HUMAN GTP-binding protein 10 (Fragment) OS=Homo sapiens GN=G	12	334010000	3	4.47306	0.000141189	0.00128886	GTPBP10
A0A087X2H1;Q9ULT8;H0YJP0;H0YJD4;G3V4V5;A0A087WVU6;H0YJ72	63;63;43;23;19;3;1	E3 ubiquitin-protein ligase HECTD1	HECTD1	>tr|A0A087X2H1|A0A087X2H1_HUMAN E3 ubiquitin-protein ligase HECTD1 OS=Homo sapiens GN=HECTD1 PE=1 SV=1;>sp|Q9ULT8|HECD1_HUMAN E3 ubiquitin-protein ligase HECTD1 OS=Homo sapiens GN=HECTD1 PE=1 SV=3;>tr|H0YJP0|H0YJP0_HUMAN E3 ubiquitin-protein ligase HECTD1	63	1956100000	4	4.44321	2.79802e-06	0.00049538	HECTD1
Q70UQ0-4	10	Inhibitor of nuclear factor kappa-B kinase-interacting protein	IKBIP	>sp|Q70UQ0-4|IKIP_HUMAN Isoform 4 of Inhibitor of nuclear factor kappa-B kinase-interacting protein OS=Homo sapiens GN=IKBIP	12	473630000	2	4.40659	0.000499238	0.0023807	IKBIP
Q7Z460;F8WA11;Q7Z460-2;Q7Z460-4;Q7Z460-5;Q7Z460-3;H0Y5T1;C9J151;C9JP76	23;21;21;21;21;21;15;2;1	CLIP-associating protein 1	CLASP1	>sp|Q7Z460|CLAP1_HUMAN CLIP-associating protein 1 OS=Homo sapiens GN=CLASP1 PE=1 SV=1;>tr|F8WA11|F8WA11_HUMAN CLIP-associating protein 1 OS=Homo sapiens GN=CLASP1 PE=1 SV=2;>sp|Q7Z460-2|CLAP1_HUMAN Isoform 2 of CLIP-associating protein 1 OS=Homo sapiens GN	27	364400000	2	4.38948	0.00343411	0.00766001	CLASP1
Q5JP53;P07437;Q5ST81	7;7;4	Tubulin beta chain	TUBB	>tr|Q5JP53|Q5JP53_HUMAN Tubulin beta chain OS=Homo sapiens GN=TUBB PE=1 SV=1;>sp|P07437|TBB5_HUMAN Tubulin beta chain OS=Homo sapiens GN=TUBB PE=1 SV=2;>tr|Q5ST81|Q5ST81_HUMAN Tubulin beta chain OS=Homo sapiens GN=TUBB PE=1 SV=1	34	31762000000	4	4.37638	5.16901e-06	0.00049538	TUBB
E9PMH5;E9PNM6	1;1		BIRC2	>tr|E9PMH5|E9PMH5_HUMAN Baculoviral IAP repeat-containing protein 2 OS=Homo sapiens GN=BIRC2 PE=1 SV=1	18	568140000	4	4.37087	0.000207968	0.00154525	BIRC2
P49411;H3BNU3	31;3	Elongation factor Tu, mitochondrial	TUFM	>sp|P49411|EFTU_HUMAN Elongation factor Tu, mitochondrial OS=Homo sapiens GN=TUFM PE=1 SV=2	31	21186000000	4	4.35058	3.10742e-06	0.00049538	TUFM
Q9NWS0;M0R3A4;M0QYA2;M0QYF4;M0QXD5;M0R028;M0R2P8;M0QZM3;M0R3A8;M0QZ61;M0QZZ1;M0R0J2;Q9NWS0-3;M0R1R3	13;10;10;7;6;5;5;5;3;2;2;2;2;1	PIH1 domain-containing protein 1	PIH1D1	>sp|Q9NWS0|PIHD1_HUMAN PIH1 domain-containing protein 1 OS=Homo sapiens GN=PIH1D1 PE=1 SV=1;>tr|M0R3A4|M0R3A4_HUMAN PIH1 domain-containing protein 1 (Fragment) OS=Homo sapiens GN=PIH1D1 PE=1 SV=1;>tr|M0QYA2|M0QYA2_HUMAN PIH1 domain-containing protein 1 (Fr	13	2769200000	4	4.33878	0.0002301	0.00163145	PIH1D1
Q15645;H0YAL2;Q15645-2	4;2;1	Pachytene checkpoint protein 2 homolog	TRIP13	>sp|Q15645|PCH2_HUMAN Pachytene checkpoint protein 2 homolog OS=Homo sapiens GN=TRIP13 PE=1 SV=2;>tr|H0YAL2|H0YAL2_HUMAN Pachytene checkpoint protein 2 homolog (Fragment) OS=Homo sapiens GN=TRIP13 PE=1 SV=1	4	114180000	2	4.3368	0.00129276	0.00439625	TRIP13
F5H5D3;Q9BQE3;F8VVB9;F8VRZ4;F8VS66;F8VWV9;F8VX09;A6NHL2-2;A6NHL2;C9K0S6;F8VRK0;F8W0F6;F8VXZ7;Q9H853	4;4;0;0;0;0;0;0;0;0;0;0;0;0	Tubulin alpha-1C chain	TUBA1C	>tr|F5H5D3|F5H5D3_HUMAN Tubulin alpha-1C chain OS=Homo sapiens GN=TUBA1C PE=1 SV=1;>sp|Q9BQE3|TBA1C_HUMAN Tubulin alpha-1C chain OS=Homo sapiens GN=TUBA1C PE=1 SV=1	37	107220000000	4	4.33579	7.75243e-06	0.00049538	TUBA1C
Q15020;Q15020-4;Q15020-2;F8W667;H0YHU8;F8VVK9;F8VZM2;Q15020-3	7;7;0;0;3;0;0;0	Squamous cell carcinoma antigen recognized by T-cells 3	SART3	>sp|Q15020|SART3_HUMAN Squamous cell carcinoma antigen recognized by T-cells 3 OS=Homo sapiens GN=SART3 PE=1 SV=1;>sp|Q15020-4|SART3_HUMAN Isoform 4 of Squamous cell carcinoma antigen recognized by T-cells 3 OS=Homo sapiens GN=SART3	25	934240000	3	4.3336	0.000117039	0.00113315	SART3
Q9NVW2;Q9NVW2-2	7;4	E3 ubiquitin-protein ligase RLIM	RLIM	>sp|Q9NVW2|RNF12_HUMAN E3 ubiquitin-protein ligase RLIM OS=Homo sapiens GN=RLIM PE=1 SV=3;>sp|Q9NVW2-2|RNF12_HUMAN Isoform 2 of E3 ubiquitin-protein ligase RLIM OS=Homo sapiens GN=RLIM	7	75950000	2	4.33132	0.000592984	0.00274578	RLIM
Q6NZI2;Q6NZI2-2;Q6NZI2-3	8;6;3	Polymerase I and transcript release factor	PTRF	>sp|Q6NZI2|PTRF_HUMAN Polymerase I and transcript release factor OS=Homo sapiens GN=PTRF PE=1 SV=1;>sp|Q6NZI2-2|PTRF_HUMAN Isoform 2 of Polymerase I and transcript release factor OS=Homo sapiens GN=PTRF	8	339030000	2	4.32425	0.000484138	0.0023392	PTRF
B1AHB1;P33992;B1AHB2;B1AHA9	15;15;3;2	DNA replication licensing factor MCM5	MCM5	>tr|B1AHB1|B1AHB1_HUMAN DNA helicase OS=Homo sapiens GN=MCM5 PE=1 SV=1;>sp|P33992|MCM5_HUMAN DNA replication licensing factor MCM5 OS=Homo sapiens GN=MCM5 PE=1 SV=5	15	328630000	2	4.29753	0.00130723	0.0044197	MCM5
Q9Y4E8;Q9Y4E8-2;Q9Y4E8-3;Q9Y4E8-4;H0YI31;H0YHM4;F8VVY7;F8W0H4;F8VZG8;H0YI26;Q13107-2;Q13107	11;10;10;4;3;2;2;2;1;1;0;0	Ubiquitin carboxyl-terminal hydrolase 15	USP15	>sp|Q9Y4E8|UBP15_HUMAN Ubiquitin carboxyl-terminal hydrolase 15 OS=Homo sapiens GN=USP15 PE=1 SV=3;>sp|Q9Y4E8-2|UBP15_HUMAN Isoform 2 of Ubiquitin carboxyl-terminal hydrolase 15 OS=Homo sapiens GN=USP15;>sp|Q9Y4E8-3|UBP15_HUMAN Isoform 3 of Ubiquitin carbo	12	99820000	2	4.24779	0.00140772	0.00467548	USP15
Q7Z6Z7-2;Q7Z6Z7-3;Q7Z6Z7;H0Y659;A0A087X1S3	44;44;44;13;4	E3 ubiquitin-protein ligase HUWE1	HUWE1	>sp|Q7Z6Z7-2|HUWE1_HUMAN Isoform 2 of E3 ubiquitin-protein ligase HUWE1 OS=Homo sapiens GN=HUWE1;>sp|Q7Z6Z7-3|HUWE1_HUMAN Isoform 3 of E3 ubiquitin-protein ligase HUWE1 OS=Homo sapiens GN=HUWE1;>sp|Q7Z6Z7|HUWE1_HUMAN E3 ubiquitin-protein ligase HUWE1 OS=Ho	44	718130000	4	4.17267	2.27102e-05	0.00060466	HUWE1
P68371;M0R2D3;M0QYM7;M0R042;M0R2T4	2;0;0;0;0	Tubulin beta-4B chain	TUBB4B	>sp|P68371|TBB4B_HUMAN Tubulin beta-4B chain OS=Homo sapiens GN=TUBB4B PE=1 SV=1	36	146450000000	4	4.17183	7.2277e-06	0.00049538	TUBB4B
Q5T4S7-3;Q5T4S7-4;Q5T4S7;Q5T4S7-2;A0A0A0MSW0;Q5T4S7-5;X6R960;X6RE05;Q5T4S7-6;Q5TBN9	81;81;81;81;26;25;23;14;4;2	E3 ubiquitin-protein ligase UBR4	UBR4	>sp|Q5T4S7-3|UBR4_HUMAN Isoform 3 of E3 ubiquitin-protein ligase UBR4 OS=Homo sapiens GN=UBR4;>sp|Q5T4S7-4|UBR4_HUMAN Isoform 4 of E3 ubiquitin-protein ligase UBR4 OS=Homo sapiens GN=UBR4;>sp|Q5T4S7|UBR4_HUMAN E3 ubiquitin-protein ligase UBR4 OS=Homo sapie	81	1562900000	4	4.15717	3.1136e-05	0.000641804	UBR4
Q08380;K7EJY8;K7ESM3;K7EKQ5;K7EP36	5;1;1;1;1	Galectin-3-binding protein	LGALS3BP	>sp|Q08380|LG3BP_HUMAN Galectin-3-binding protein OS=Homo sapiens GN=LGALS3BP PE=1 SV=1	5	166210000	2	4.15227	0.000856006	0.00340541	LGALS3BP
F5GZS6;J3KPF3;P08195-2;P08195-3;P08195;P08195-4;F5GZI0;H0YFS2;F5H867;F5H0E2;F5GZR9;H0YFX4	7;7;7;7;7;7;3;3;2;2;1;1	4F2 cell-surface antigen heavy chain	SLC3A2	>tr|F5GZS6|F5GZS6_HUMAN 4F2 cell-surface antigen heavy chain OS=Homo sapiens GN=SLC3A2 PE=1 SV=1;>tr|J3KPF3|J3KPF3_HUMAN 4F2 cell-surface antigen heavy chain OS=Homo sapiens GN=SLC3A2 PE=1 SV=1;>sp|P08195-2|4F2_HUMAN Isoform 2 of 4F2 cell-surface antigen h	7	94846000	2	4.15193	0.00791658	0.0141304	SLC3A2
O43852;O43852-3;O43852-5;O43852-15;O43852-6;H0Y875;O43852-9;O43852-10;O43852-13;O43852-14;O43852-11;O43852-12	4;4;4;0;4;0;1;4;4;4;4;0	Calumenin	CALU	>sp|O43852|CALU_HUMAN Calumenin OS=Homo sapiens GN=CALU PE=1 SV=2;>sp|O43852-3|CALU_HUMAN Isoform 3 of Calumenin OS=Homo sapiens GN=CALU;>sp|O43852-5|CALU_HUMAN Isoform 5 of Calumenin OS=Homo sapiens GN=CALU;>sp|O43852-15|CALU_HUMAN Isoform 15 of Calumenin	23	6244700000	2	4.14828	0.000620961	0.00283424	CALU
Q9ULX6;Q9ULX6-2;V9GZ50;M0R1Y5;M0R010;M0QYT7	9;7;4;3;3;3	A-kinase anchor protein 8-like	AKAP8L	>sp|Q9ULX6|AKP8L_HUMAN A-kinase anchor protein 8-like OS=Homo sapiens GN=AKAP8L PE=1 SV=3;>sp|Q9ULX6-2|AKP8L_HUMAN Isoform 2 of A-kinase anchor protein 8-like OS=Homo sapiens GN=AKAP8L	9	149200000	2	4.1378	0.001205	0.00423073	AKAP8L
J9JID7;Q03252	8;8	Lamin-B2	LMNB2	>tr|J9JID7|J9JID7_HUMAN Lamin B2, isoform CRA_a OS=Homo sapiens GN=LMNB2 PE=1 SV=1;>sp|Q03252|LMNB2_HUMAN Lamin-B2 OS=Homo sapiens GN=LMNB2 PE=1 SV=4	10	167190000	2	4.12534	0.000742085	0.00311969	LMNB2
Q8NFH3;Q8NFH3-2	4;1	Nucleoporin Nup43	NUP43	>sp|Q8NFH3|NUP43_HUMAN Nucleoporin Nup43 OS=Homo sapiens GN=NUP43 PE=1 SV=1	4	440180000	2	4.10989	0.000858013	0.00340541	NUP43
P68366-2;P68366;C9JEV8;C9JQ00;C9JJQ8;C9JDL2	8;8;7;7;7;3	Tubulin alpha-4A chain	TUBA4A	>sp|P68366-2|TBA4A_HUMAN Isoform 2 of Tubulin alpha-4A chain OS=Homo sapiens GN=TUBA4A;>sp|P68366|TBA4A_HUMAN Tubulin alpha-4A chain OS=Homo sapiens GN=TUBA4A PE=1 SV=1	32	7104700000	4	4.04208	1.21863e-05	0.000589882	TUBA4A
P33993;P33993-3;P33993-2;C9J8M6	23;16;11;4	DNA replication licensing factor MCM7	MCM7	>sp|P33993|MCM7_HUMAN DNA replication licensing factor MCM7 OS=Homo sapiens GN=MCM7 PE=1 SV=4;>sp|P33993-3|MCM7_HUMAN Isoform 3 of DNA replication licensing factor MCM7 OS=Homo sapiens GN=MCM7	23	778800000	4	4.03136	0.00150182	0.00482242	MCM7
Q9UHV9	5	Prefoldin subunit 2	PFDN2	>sp|Q9UHV9|PFD2_HUMAN Prefoldin subunit 2 OS=Homo sapiens GN=PFDN2 PE=1 SV=1	5	166130000	2	4.03039	0.000712482	0.00303517	PFDN2
Q9BRK5;Q9BRK5-6;G3V1E2;Q9BRK5-4;Q9BRK5-3;H0Y3T6;Q9BRK5-2;Q9BRK5-5	15;13;12;12;12;11;8;2	45 kDa calcium-binding protein	SDF4	>sp|Q9BRK5|CAB45_HUMAN 45 kDa calcium-binding protein OS=Homo sapiens GN=SDF4 PE=1 SV=1;>sp|Q9BRK5-6|CAB45_HUMAN Isoform 6 of 45 kDa calcium-binding protein OS=Homo sapiens GN=SDF4;>tr|G3V1E2|G3V1E2_HUMAN 45 kDa calcium-binding protein OS=Homo sapiens GN=S	15	1185600000	2	4.01267	0.000929483	0.00357301	SDF4
Q9UQE7	53	Structural maintenance of chromosomes protein 3	SMC3	>sp|Q9UQE7|SMC3_HUMAN Structural maintenance of chromosomes protein 3 OS=Homo sapiens GN=SMC3 PE=1 SV=2	53	2272600000	4	4.00143	0.00183277	0.00529928	SMC3
Q9Y2K1-2;Q9Y2K1;G3V447;G3V2I8;G3V3N0	13;13;5;4;2	Zinc finger and BTB domain-containing protein 1	ZBTB1	>sp|Q9Y2K1-2|ZBTB1_HUMAN Isoform 2 of Zinc finger and BTB domain-containing protein 1 OS=Homo sapiens GN=ZBTB1;>sp|Q9Y2K1|ZBTB1_HUMAN Zinc finger and BTB domain-containing protein 1 OS=Homo sapiens GN=ZBTB1 PE=1 SV=3	13	292330000	2	3.97757	0.0063565	0.0121611	ZBTB1
Q9UJW0;Q9UJW0-3;Q9UJW0-2;E5RI97;E5RK21;H9KVE0;E5RGG1	20;18;15;5;5;5;3	Dynactin subunit 4	DCTN4	>sp|Q9UJW0|DCTN4_HUMAN Dynactin subunit 4 OS=Homo sapiens GN=DCTN4 PE=1 SV=1;>sp|Q9UJW0-3|DCTN4_HUMAN Isoform 3 of Dynactin subunit 4 OS=Homo sapiens GN=DCTN4;>sp|Q9UJW0-2|DCTN4_HUMAN Isoform 2 of Dynactin subunit 4 OS=Homo sapiens GN=DCTN4	20	1676900000	4	3.93832	1.24579e-05	0.000589882	DCTN4
Q96II8;Q96II8-2;Q96II8-3;Q96II8-4;E9PD99;H7C0F9;F8WFB5;H7C1G3;H7C0J8	15;15;14;11;10;3;2;2;2	Leucine-rich repeat and calponin homology domain-containing protein 3	LRCH3	>sp|Q96II8|LRCH3_HUMAN Leucine-rich repeat and calponin homology domain-containing protein 3 OS=Homo sapiens GN=LRCH3 PE=1 SV=2;>sp|Q96II8-2|LRCH3_HUMAN Isoform 2 of Leucine-rich repeat and calponin homology domain-containing protein 3 OS=Homo sapiens GN=L	15	756300000	3	3.93552	0.00031406	0.00184114	LRCH3
P49366;A0A087WZK0;P49366-3;P49366-2;Q5J8M5;M0R264;M0R253;M0QX43;B4E3M2;M0R0V2;M0R1T2;M0R0J4;M0QYZ7;M0R1T4	14;12;11;10;9;6;5;5;5;4;3;2;2;2	Deoxyhypusine synthase	DHPS	>sp|P49366|DHYS_HUMAN Deoxyhypusine synthase OS=Homo sapiens GN=DHPS PE=1 SV=1;>tr|A0A087WZK0|A0A087WZK0_HUMAN Deoxyhypusine synthase OS=Homo sapiens GN=DHPS PE=1 SV=1;>sp|P49366-3|DHYS_HUMAN Isoform 3 of Deoxyhypusine synthase OS=Homo sapiens GN=DHPS;>sp|	14	1815400000	2	3.93102	0.00115879	0.00411371	DHPS
Q9NR28-2;Q9NR28;A0A024RBT2;F5H796;Q9NR28-3;F5GXT8;F5GX50;H7BZK7;F5H0Q4;F5GYH3;H7BZQ7	7;7;6;5;5;4;3;3;2;2;1	Diablo homolog, mitochondrial	DIABLO;hCG_1782202	>sp|Q9NR28-2|DBLOH_HUMAN Isoform 2 of Diablo homolog, mitochondrial OS=Homo sapiens GN=DIABLO;>sp|Q9NR28|DBLOH_HUMAN Diablo homolog, mitochondrial OS=Homo sapiens GN=DIABLO PE=1 SV=1;>tr|A0A024RBT2|A0A024RBT2_HUMAN Diablo homolog, mitochondrial OS=Homo sap	7	1104200000	4	3.92175	4.68879e-05	0.000713365	DIABLO
O95071;O95071-2;E7EMW7;E7ET84;E5RFK7;H0YBB4;H0YAV7	104;103;100;22;9;3;2	E3 ubiquitin-protein ligase UBR5	UBR5	>sp|O95071|UBR5_HUMAN E3 ubiquitin-protein ligase UBR5 OS=Homo sapiens GN=UBR5 PE=1 SV=2;>sp|O95071-2|UBR5_HUMAN Isoform 2 of E3 ubiquitin-protein ligase UBR5 OS=Homo sapiens GN=UBR5;>tr|E7EMW7|E7EMW7_HUMAN E3 ubiquitin-protein ligase UBR5 OS=Homo sapiens	104	16657000000	4	3.9151	6.9018e-06	0.00049538	UBR5
O14908;O14908-2;K7EM11;K7ESN1;K7ELJ2;K7EIT0;K7EJ33	30;19;15;6;3;2;1	PDZ domain-containing protein GIPC1	GIPC1	>sp|O14908|GIPC1_HUMAN PDZ domain-containing protein GIPC1 OS=Homo sapiens GN=GIPC1 PE=1 SV=2;>sp|O14908-2|GIPC1_HUMAN Isoform 2 of PDZ domain-containing protein GIPC1 OS=Homo sapiens GN=GIPC1;>tr|K7EM11|K7EM11_HUMAN PDZ domain-containing protein GIPC1 (Fr	31	32566000000	4	3.91387	7.29002e-06	0.00049538	GIPC1
Q9BQ52;G5E9D5;Q9BQ52-4;E7ES68;Q9BQ52-2;Q9BQ52-3;H7C2I4;V9GYS7;V9GZ72;J3QRS2;V9GYU5;J3QL08;J3QLK4;J3QQT1	43;41;40;31;22;21;15;13;7;6;6;6;4;1	Zinc phosphodiesterase ELAC protein 2	ELAC2	>sp|Q9BQ52|RNZ2_HUMAN Zinc phosphodiesterase ELAC protein 2 OS=Homo sapiens GN=ELAC2 PE=1 SV=2;>tr|G5E9D5|G5E9D5_HUMAN ElaC homolog 2 (E. coli), isoform CRA_a OS=Homo sapiens GN=ELAC2 PE=1 SV=1;>sp|Q9BQ52-4|RNZ2_HUMAN Isoform 4 of Zinc phosphodiesterase EL	43	8629000000	4	3.90375	3.55897e-05	0.000664047	ELAC2
Q12769;G3V198;E9PR16;Q12769-2;E9PSI3	19;17;14;5;3	Nuclear pore complex protein Nup160	NUP160	>sp|Q12769|NU160_HUMAN Nuclear pore complex protein Nup160 OS=Homo sapiens GN=NUP160 PE=1 SV=3;>tr|G3V198|G3V198_HUMAN Nuclear pore complex protein Nup160 (Fragment) OS=Homo sapiens GN=NUP160 PE=1 SV=2;>tr|E9PR16|E9PR16_HUMAN Nuclear pore complex protein N	23	608820000	3	3.90295	0.000132089	0.00122763	NUP160
K7ELL7;P14314-2;P14314;K7EKX1;K7EJ70;K7EPW7;A0A0C4DGP4	5;5;5;1;1;1;1	Glucosidase 2 subunit beta	PRKCSH	>tr|K7ELL7|K7ELL7_HUMAN Glucosidase 2 subunit beta OS=Homo sapiens GN=PRKCSH PE=1 SV=1;>sp|P14314-2|GLU2B_HUMAN Isoform 2 of Glucosidase 2 subunit beta OS=Homo sapiens GN=PRKCSH;>sp|P14314|GLU2B_HUMAN Glucosidase 2 subunit beta OS=Homo sapiens GN=PRKCSH PE	5	68692000	2	3.89018	0.000866067	0.00341615	PRKCSH
P62258;B4DJF2;I3L3T1;P62258-2;I3L0W5;K7EIT4;K7EM20	5;4;4;2;1;1;1	14-3-3 protein epsilon	YWHAE	>sp|P62258|1433E_HUMAN 14-3-3 protein epsilon OS=Homo sapiens GN=YWHAE PE=1 SV=1;>tr|B4DJF2|B4DJF2_HUMAN 14-3-3 protein epsilon OS=Homo sapiens GN=YWHAE PE=1 SV=1;>tr|I3L3T1|I3L3T1_HUMAN 14-3-3 protein epsilon OS=Homo sapiens GN=YWHAE PE=1 SV=1	7	63502000	2	3.87505	0.00128432	0.00439625	YWHAE
P53621;P53621-2	75;75	Coatomer subunit alpha;Xenin;Proxenin	COPA	>sp|P53621|COPA_HUMAN Coatomer subunit alpha OS=Homo sapiens GN=COPA PE=1 SV=2;>sp|P53621-2|COPA_HUMAN Isoform 2 of Coatomer subunit alpha OS=Homo sapiens GN=COPA	75	15765000000	4	3.87357	2.1833e-05	0.00060466	COPA
O15460-2;O15460;C9JCP0;C9JX45;A8MXE0;E7ERI1;E7ENX0;E7EPI9;C9JN43;C9JIG4	8;8;2;2;2;2;2;2;1;1	Prolyl 4-hydroxylase subunit alpha-2	P4HA2	>sp|O15460-2|P4HA2_HUMAN Isoform IIa of Prolyl 4-hydroxylase subunit alpha-2 OS=Homo sapiens GN=P4HA2;>sp|O15460|P4HA2_HUMAN Prolyl 4-hydroxylase subunit alpha-2 OS=Homo sapiens GN=P4HA2 PE=1 SV=1	8	452210000	3	3.86938	0.000232335	0.00163145	P4HA2
H7BXH2;E9PKF6;Q5H9R7-6;Q5H9R7-2;Q5H9R7;Q5H9R7-5;Q5H9R7-3;Q5H9R7-4;E9PQP7;E9PK08;E9PNN8;H0YEN2;E9PKG4;H0YDW1	8;8;8;8;8;8;7;7;5;3;3;3;1;1	Serine/threonine-protein phosphatase 6 regulatory subunit 3	PPP6R3	>tr|H7BXH2|H7BXH2_HUMAN Serine/threonine-protein phosphatase 6 regulatory subunit 3 OS=Homo sapiens GN=PPP6R3 PE=1 SV=1;>tr|E9PKF6|E9PKF6_HUMAN Serine/threonine-protein phosphatase 6 regulatory subunit 3 OS=Homo sapiens GN=PPP6R3 PE=1 SV=1;>sp|Q5H9R7-6|PP6	8	122550000	2	3.86906	0.00225544	0.00596294	PPP6R3
P40938;P40938-2	5;4	Replication factor C subunit 3	RFC3	>sp|P40938|RFC3_HUMAN Replication factor C subunit 3 OS=Homo sapiens GN=RFC3 PE=1 SV=2;>sp|P40938-2|RFC3_HUMAN Isoform 2 of Replication factor C subunit 3 OS=Homo sapiens GN=RFC3	5	220700000	2	3.86696	0.00198466	0.00556611	RFC3
Q13501;Q13501-2;E7EMC7;E9PFW8;E3W990;D6RBF1;C9J6J8;C9JRJ8	14;11;10;5;5;3;3;3	Sequestosome-1	SQSTM1	>sp|Q13501|SQSTM_HUMAN Sequestosome-1 OS=Homo sapiens GN=SQSTM1 PE=1 SV=1;>sp|Q13501-2|SQSTM_HUMAN Isoform 2 of Sequestosome-1 OS=Homo sapiens GN=SQSTM1;>tr|E7EMC7|E7EMC7_HUMAN Sequestosome-1 OS=Homo sapiens GN=SQSTM1 PE=1 SV=1	14	1205700000	3	3.86428	0.000290637	0.00180646	SQSTM1
Q9UJX2;Q9UJX2-3;Q9UJX2-2;D6RBY8;D6RCF8;H0Y936	29;23;6;3;3;2	Cell division cycle protein 23 homolog	CDC23	>sp|Q9UJX2|CDC23_HUMAN Cell division cycle protein 23 homolog OS=Homo sapiens GN=CDC23 PE=1 SV=3;>sp|Q9UJX2-3|CDC23_HUMAN Isoform 3 of Cell division cycle protein 23 homolog OS=Homo sapiens GN=CDC23	29	2926900000	4	3.85253	2.15796e-05	0.00060466	CDC23
F8VPD4;P27708;H7BZB3;H7C2E4;H7C3Z5	55;55;8;7;3	CAD protein;Glutamine-dependent carbamoyl-phosphate synthase;Aspartate carbamoyltransferase;Dihydroorotase	CAD	>tr|F8VPD4|F8VPD4_HUMAN CAD protein OS=Homo sapiens GN=CAD PE=1 SV=1;>sp|P27708|PYR1_HUMAN CAD protein OS=Homo sapiens GN=CAD PE=1 SV=3	56	4505200000	4	3.83287	1.80902e-05	0.00060466	CAD
Q9P2B4;B1AMN7	31;21	CTTNBP2 N-terminal-like protein	CTTNBP2NL	>sp|Q9P2B4|CT2NL_HUMAN CTTNBP2 N-terminal-like protein OS=Homo sapiens GN=CTTNBP2NL PE=1 SV=2;>tr|B1AMN7|B1AMN7_HUMAN CTTNBP2 N-terminal-like protein (Fragment) OS=Homo sapiens GN=CTTNBP2NL PE=1 SV=1	31	3121700000	2	3.80935	0.000896516	0.00351456	CTTNBP2NL
P52292;J3QLL0;J3KS65	10;6;6	Importin subunit alpha-1	KPNA2;POU2F2	>sp|P52292|IMA1_HUMAN Importin subunit alpha-1 OS=Homo sapiens GN=KPNA2 PE=1 SV=1;>tr|J3QLL0|J3QLL0_HUMAN Importin subunit alpha-1 (Fragment) OS=Homo sapiens GN=KPNA2 PE=1 SV=1;>tr|J3KS65|J3KS65_HUMAN Importin subunit alpha-1 (Fragment) OS=Homo sapiens GN=	10	319420000	2	3.80468	0.000925365	0.00357301	KPNA2
G3V4W0;B4DY08;B2R5W2;P07910-2;G3V4C1;P07910-4;P07910;G3V2Q1;G3V576;P07910-3;G3V251;G3V555;G3V575;G3V2D6;G3V5X6;G3V3K6;A0A0G2JNQ3;B2RXH8;B4DSU6;G3V5V7;G3V4M8;G3V2H6	13;13;13;13;12;12;10;9;8;7;7;7;7;9;6;6;0;0;4;6;2;1	Heterogeneous nuclear ribonucleoproteins C1/C2	HNRNPC	>tr|G3V4W0|G3V4W0_HUMAN Heterogeneous nuclear ribonucleoproteins C1/C2 (Fragment) OS=Homo sapiens GN=HNRNPC PE=1 SV=1;>tr|B4DY08|B4DY08_HUMAN Heterogeneous nuclear ribonucleoproteins C1/C2 OS=Homo sapiens GN=HNRNPC PE=1 SV=1;>tr|B2R5W2|B2R5W2_HUMAN Heterog	25	13365000000	4	3.79006	1.53694e-05	0.00060466	HNRNPC
F8VVA7;P61923;F8W651;P61923-4;F8VXB1;F8VUC5;F8W156;F8VYZ4;P61923-5;F8VYK5;F8VXR1;P61923-2;P61923-3	5;5;4;4;3;3;3;3;3;2;2;2;2	Coatomer subunit zeta-1	COPZ1	>tr|F8VVA7|F8VVA7_HUMAN Coatomer subunit zeta-1 OS=Homo sapiens GN=COPZ1 PE=1 SV=1;>sp|P61923|COPZ1_HUMAN Coatomer subunit zeta-1 OS=Homo sapiens GN=COPZ1 PE=1 SV=1;>tr|F8W651|F8W651_HUMAN Coatomer subunit zeta-1 OS=Homo sapiens GN=COPZ1 PE=1 SV=1;>sp|P619	5	1173900000	3	3.78723	0.00187365	0.0053531	COPZ1
P78527;P78527-2;H0YG84;F5GX40	122;120;3;2	DNA-dependent protein kinase catalytic subunit	PRKDC	>sp|P78527|PRKDC_HUMAN DNA-dependent protein kinase catalytic subunit OS=Homo sapiens GN=PRKDC PE=1 SV=3;>sp|P78527-2|PRKDC_HUMAN Isoform 2 of DNA-dependent protein kinase catalytic subunit OS=Homo sapiens GN=PRKDC	122	5251100000	4	3.78302	3.04581e-05	0.000641804	PRKDC
O95551;O95551-2;O95551-3;X6R5A3	18;18;15;11	Tyrosyl-DNA phosphodiesterase 2	TDP2	>sp|O95551|TYDP2_HUMAN Tyrosyl-DNA phosphodiesterase 2 OS=Homo sapiens GN=TDP2 PE=1 SV=1;>sp|O95551-2|TYDP2_HUMAN Isoform 2 of Tyrosyl-DNA phosphodiesterase 2 OS=Homo sapiens GN=TDP2;>sp|O95551-3|TYDP2_HUMAN Isoform 3 of Tyrosyl-DNA phosphodiesterase 2 OS=	18	1538600000	4	3.76991	7.85655e-05	0.000865575	TDP2
P31689;P31689-2	27;20	DnaJ homolog subfamily A member 1	DNAJA1	>sp|P31689|DNJA1_HUMAN DnaJ homolog subfamily A member 1 OS=Homo sapiens GN=DNAJA1 PE=1 SV=2;>sp|P31689-2|DNJA1_HUMAN Isoform 2 of DnaJ homolog subfamily A member 1 OS=Homo sapiens GN=DNAJA1	27	4458900000	4	3.75997	1.29239e-05	0.000589882	DNAJA1
A0A0A0MRB5;Q8WXG6-8;Q8WXG6-5;Q8WXG6-4;Q8WXG6-3;Q8WXG6-2;Q8WXG6-6;Q8WXG6;Q8WXG6-7;C9JM97;C9JLZ9;C9K0L0;A0A0U1RR25;F8W8U2;C9J6B0	15;15;15;15;15;15;14;14;13;2;2;2;2;2;1	MAP kinase-activating death domain protein	MADD	>tr|A0A0A0MRB5|A0A0A0MRB5_HUMAN MAP kinase-activating death domain protein OS=Homo sapiens GN=MADD PE=1 SV=1;>sp|Q8WXG6-8|MADD_HUMAN Isoform 8 of MAP kinase-activating death domain protein OS=Homo sapiens GN=MADD;>sp|Q8WXG6-5|MADD_HUMAN Isoform 5 of MAP ki	15	279900000	2	3.75268	0.00104119	0.0038661	MADD
P07900;P07900-2;G3V2J8;Q14568;Q58FG0;Q58FF6;Q58FG1	18;18;7;1;3;0;0	Heat shock protein HSP 90-alpha	HSP90AA1	>sp|P07900|HS90A_HUMAN Heat shock protein HSP 90-alpha OS=Homo sapiens GN=HSP90AA1 PE=1 SV=5;>sp|P07900-2|HS90A_HUMAN Isoform 2 of Heat shock protein HSP 90-alpha OS=Homo sapiens GN=HSP90AA1	27	1043500000	2	3.75187	0.00123719	0.00427333	HSP90AA1
Q6R327;Q6R327-3;D6R9S6;Q6R327-4	21;21;1;1	Rapamycin-insensitive companion of mTOR	RICTOR	>sp|Q6R327|RICTR_HUMAN Rapamycin-insensitive companion of mTOR OS=Homo sapiens GN=RICTOR PE=1 SV=1;>sp|Q6R327-3|RICTR_HUMAN Isoform 3 of Rapamycin-insensitive companion of mTOR OS=Homo sapiens GN=RICTOR	21	370430000	3	3.74622	0.000106559	0.00108082	RICTOR
B4DR80;Q9Y6E0-2;Q9Y6E0;H0Y630;Q5JV98;Q5JV99	6;6;5;4;3;3	Serine/threonine-protein kinase 24;Serine/threonine-protein kinase 24 36 kDa subunit;Serine/threonine-protein kinase 24 12 kDa subunit	STK24	>tr|B4DR80|B4DR80_HUMAN Serine/threonine-protein kinase 24 OS=Homo sapiens GN=STK24 PE=1 SV=1;>sp|Q9Y6E0-2|STK24_HUMAN Isoform A of Serine/threonine-protein kinase 24 OS=Homo sapiens GN=STK24;>sp|Q9Y6E0|STK24_HUMAN Serine/threonine-protein kinase 24 OS=Hom	11	714000000	2	3.73898	0.00115674	0.00411371	STK24
C9J494;Q9H000-2;Q9H000	6;6;6	Probable E3 ubiquitin-protein ligase makorin-2	MKRN2	>tr|C9J494|C9J494_HUMAN Probable E3 ubiquitin-protein ligase makorin-2 OS=Homo sapiens GN=MKRN2 PE=1 SV=1;>sp|Q9H000-2|MKRN2_HUMAN Isoform 2 of Probable E3 ubiquitin-protein ligase makorin-2 OS=Homo sapiens GN=MKRN2;>sp|Q9H000|MKRN2_HUMAN Probable E3 ubiqu	6	309810000	3	3.73822	0.000189001	0.00145508	MKRN2
Q99714-2;Q99714;Q5H928	10;10;7	3-hydroxyacyl-CoA dehydrogenase type-2	HSD17B10	>sp|Q99714-2|HCD2_HUMAN Isoform 2 of 3-hydroxyacyl-CoA dehydrogenase type-2 OS=Homo sapiens GN=HSD17B10;>sp|Q99714|HCD2_HUMAN 3-hydroxyacyl-CoA dehydrogenase type-2 OS=Homo sapiens GN=HSD17B10 PE=1 SV=3;>tr|Q5H928|Q5H928_HUMAN 3-hydroxyacyl-CoA dehydrogena	10	1731100000	2	3.73381	0.00178346	0.00518978	HSD17B10
Q14257;Q14257-2;H0YL43;A8MXP8	23;23;17;8	Reticulocalbin-2	RCN2	>sp|Q14257|RCN2_HUMAN Reticulocalbin-2 OS=Homo sapiens GN=RCN2 PE=1 SV=1;>sp|Q14257-2|RCN2_HUMAN Isoform 2 of Reticulocalbin-2 OS=Homo sapiens GN=RCN2;>tr|H0YL43|H0YL43_HUMAN Reticulocalbin-2 (Fragment) OS=Homo sapiens GN=RCN2 PE=1 SV=1	23	27120000000	3	3.7275	0.000111733	0.00109842	RCN2
Q8IZ07;S4R3D2;H0YIN8	7;4;4	Ankyrin repeat domain-containing protein 13A	ANKRD13A	>sp|Q8IZ07|AN13A_HUMAN Ankyrin repeat domain-containing protein 13A OS=Homo sapiens GN=ANKRD13A PE=1 SV=3;>tr|S4R3D2|S4R3D2_HUMAN Ankyrin repeat domain-containing protein 13A OS=Homo sapiens GN=ANKRD13A PE=1 SV=1;>tr|H0YIN8|H0YIN8_HUMAN Ankyrin repeat doma	7	71570000	2	3.72474	0.00175357	0.00517652	ANKRD13A
H0YKU1;H0YNJ8;Q9NYL9	7;7;7	Tropomodulin-3	TMOD3	>tr|H0YKU1|H0YKU1_HUMAN Tropomodulin-3 (Fragment) OS=Homo sapiens GN=TMOD3 PE=1 SV=1;>tr|H0YNJ8|H0YNJ8_HUMAN Tropomodulin-3 OS=Homo sapiens GN=TMOD3 PE=1 SV=1;>sp|Q9NYL9|TMOD3_HUMAN Tropomodulin-3 OS=Homo sapiens GN=TMOD3 PE=1 SV=1	7	208270000	2	3.70763	0.00115805	0.00411371	TMOD3
P63244;D6RHH4;J3KPE3;D6RAC2;D6RFX4;H0YAF8;D6R9Z1;H0Y8W2;D6R9L0;D6REE5;H0YAM7;D6RAU2;E9PD14;D6RBD0;D6RFZ9;H0Y8R5;D6RGK8;D6R909;D6RF23;H0Y9P0;D6RHJ5;D6RDI0	14;11;11;10;9;9;9;9;9;9;8;7;7;7;7;5;4;4;3;2;2;1	Guanine nucleotide-binding protein subunit beta-2-like 1;Guanine nucleotide-binding protein subunit beta-2-like 1, N-terminally processed	GNB2L1	>sp|P63244|RACK1_HUMAN Receptor of activated protein C kinase 1 OS=Homo sapiens GN=RACK1 PE=1 SV=3;>tr|D6RHH4|D6RHH4_HUMAN Receptor of-activated protein C kinase 1 OS=Homo sapiens GN=RACK1 PE=1 SV=1;>tr|J3KPE3|J3KPE3_HUMAN Receptor of-activated protein C k	14	1491600000	4	3.69947	7.45615e-05	0.000858674	GNB2L1
P08670;B0YJC4;B0YJC5;Q5JVS8;H7C5W5;P17661;P41219;P41219-2;P07197-2;F8W835;P07196;P12036-2;P12036	54;50;24;17;3;1;3;3;0;1;0;0;0	Vimentin	VIM	>sp|P08670|VIME_HUMAN Vimentin OS=Homo sapiens GN=VIM PE=1 SV=4;>tr|B0YJC4|B0YJC4_HUMAN Vimentin OS=Homo sapiens GN=VIM PE=1 SV=1	58	21317000000	4	3.69903	2.43812e-05	0.000618169	VIM
Q9Y678;H0Y8X7;D6RG17;H0Y8G2	39;8;3;1	Coatomer subunit gamma-1	COPG1	>sp|Q9Y678|COPG1_HUMAN Coatomer subunit gamma-1 OS=Homo sapiens GN=COPG1 PE=1 SV=1	41	6993200000	4	3.69838	2.6036e-05	0.000618169	COPG1
Q13371;Q13371-2	6;5	Phosducin-like protein	PDCL	>sp|Q13371|PHLP_HUMAN Phosducin-like protein OS=Homo sapiens GN=PDCL PE=1 SV=3;>sp|Q13371-2|PHLP_HUMAN Isoform 2 of Phosducin-like protein OS=Homo sapiens GN=PDCL	6	277130000	2	3.69222	0.00369667	0.00807008	PDCL
A0A087WV25;O95684-2;O95684;O95684-3	6;6;6;4	FGFR1 oncogene partner	FGFR1OP	>tr|A0A087WV25|A0A087WV25_HUMAN FGFR1 oncogene partner OS=Homo sapiens GN=FGFR1OP PE=1 SV=1;>sp|O95684-2|FR1OP_HUMAN Isoform 2 of FGFR1 oncogene partner OS=Homo sapiens GN=FGFR1OP;>sp|O95684|FR1OP_HUMAN FGFR1 oncogene partner OS=Homo sapiens GN=FGFR1OP PE=	6	212730000	2	3.68916	0.00105431	0.0038661	FGFR1OP
Q14999-2	2	Cullin-7	CUL7	>sp|Q14999-2|CUL7_HUMAN Isoform 2 of Cullin-7 OS=Homo sapiens GN=CUL7	30	883960000	4	3.67932	1.27895e-05	0.000589882	CUL7
P50416-2;P50416;H3BMD2;H3BUJ0;H3BP22;H3BUV7	9;9;1;1;1;1	Carnitine O-palmitoyltransferase 1, liver isoform	CPT1A	>sp|P50416-2|CPT1A_HUMAN Isoform 2 of Carnitine O-palmitoyltransferase 1, liver isoform OS=Homo sapiens GN=CPT1A;>sp|P50416|CPT1A_HUMAN Carnitine O-palmitoyltransferase 1, liver isoform OS=Homo sapiens GN=CPT1A PE=1 SV=2	9	274060000	2	3.67019	0.00158857	0.00495168	CPT1A
P11142;E9PKE3;P11142-2;E9PN89;E9PNE6;A8K7Q2;E9PLF4;E9PQQ4;E9PQK7;E9PK54;E9PPY6;E9PN25;E9PI65;E9PS65;E9PM13	24;22;21;16;16;12;11;11;11;11;8;7;6;3;2	Heat shock cognate 71 kDa protein	HSPA8	>sp|P11142|HSP7C_HUMAN Heat shock cognate 71 kDa protein OS=Homo sapiens GN=HSPA8 PE=1 SV=1;>tr|E9PKE3|E9PKE3_HUMAN Heat shock cognate 71 kDa protein OS=Homo sapiens GN=HSPA8 PE=1 SV=1;>sp|P11142-2|HSP7C_HUMAN Isoform 2 of Heat shock cognate 71 kDa protein	35	23755000000	4	3.66514	2.11399e-05	0.00060466	HSPA8
Q92995;Q92995-2;H7C5J3;H7C502	22;20;11;1	Ubiquitin carboxyl-terminal hydrolase 13	USP13	>sp|Q92995|UBP13_HUMAN Ubiquitin carboxyl-terminal hydrolase 13 OS=Homo sapiens GN=USP13 PE=1 SV=2;>sp|Q92995-2|UBP13_HUMAN Isoform 2 of Ubiquitin carboxyl-terminal hydrolase 13 OS=Homo sapiens GN=USP13;>tr|H7C5J3|H7C5J3_HUMAN Ubiquitin carboxyl-terminal h	22	594120000	4	3.65836	0.000132561	0.00122763	USP13
O75616;J3QSB2;J3QRV9;O75616-2;K7EQJ8;J3QT61	5;3;3;3;2;1	GTPase Era, mitochondrial	ERAL1	>sp|O75616|ERAL1_HUMAN GTPase Era, mitochondrial OS=Homo sapiens GN=ERAL1 PE=1 SV=2;>tr|J3QSB2|J3QSB2_HUMAN GTPase Era, mitochondrial (Fragment) OS=Homo sapiens GN=ERAL1 PE=1 SV=1;>tr|J3QRV9|J3QRV9_HUMAN GTPase Era, mitochondrial (Fragment) OS=Homo sapiens	5	143890000	2	3.65809	0.00129342	0.00439625	ERAL1
Q96EY1-2;Q96EY1;Q96EY1-3;I3L1T6	10;10;6;1	DnaJ homolog subfamily A member 3, mitochondrial	DNAJA3	>sp|Q96EY1-2|DNJA3_HUMAN Isoform 2 of DnaJ homolog subfamily A member 3, mitochondrial OS=Homo sapiens GN=DNAJA3;>sp|Q96EY1|DNJA3_HUMAN DnaJ homolog subfamily A member 3, mitochondrial OS=Homo sapiens GN=DNAJA3 PE=1 SV=2;>sp|Q96EY1-3|DNJA3_HUMAN Isoform 3	10	721860000	4	3.64578	1.72039e-05	0.00060466	DNAJA3
P62829;C9JD32;B9ZVP7;J3KT29;J3KTJ3	7;6;6;6;1	60S ribosomal protein L23	RPL23	>sp|P62829|RL23_HUMAN 60S ribosomal protein L23 OS=Homo sapiens GN=RPL23 PE=1 SV=1;>tr|C9JD32|C9JD32_HUMAN 60S ribosomal protein L23 (Fragment) OS=Homo sapiens GN=RPL23 PE=1 SV=1;>tr|B9ZVP7|B9ZVP7_HUMAN 60S ribosomal protein L23 OS=Homo sapiens GN=RPL23 PE	7	2832100000	4	3.64488	6.87446e-05	0.000858674	RPL23
P43686;P43686-2	8;6	26S protease regulatory subunit 6B	PSMC4	>sp|P43686|PRS6B_HUMAN 26S protease regulatory subunit 6B OS=Homo sapiens GN=PSMC4 PE=1 SV=2;>sp|P43686-2|PRS6B_HUMAN Isoform 2 of 26S protease regulatory subunit 6B OS=Homo sapiens GN=PSMC4	8	46691000	2	3.63741	0.00163329	0.00501767	PSMC4
Q9BUF5;K7ESM5;K7EL29;K7ESQ3;K7EQT3;K7EJ64;K7ERA8;K7EJZ4;K7EN98;K7EPE5;K7ES63;K7EK43	15;7;6;6;6;6;6;6;6;6;2;1	Tubulin beta-6 chain	TUBB6	>sp|Q9BUF5|TBB6_HUMAN Tubulin beta-6 chain OS=Homo sapiens GN=TUBB6 PE=1 SV=1;>tr|K7ESM5|K7ESM5_HUMAN Tubulin beta-6 chain (Fragment) OS=Homo sapiens GN=TUBB6 PE=1 SV=1	26	7610100000	4	3.6302	9.50927e-05	0.000996135	TUBB6
Q9BV94-2;Q9BV94	3;3	ER degradation-enhancing alpha-mannosidase-like protein 2	EDEM2	>sp|Q9BV94-2|EDEM2_HUMAN Isoform 2 of ER degradation-enhancing alpha-mannosidase-like protein 2 OS=Homo sapiens GN=EDEM2;>sp|Q9BV94|EDEM2_HUMAN ER degradation-enhancing alpha-mannosidase-like protein 2 OS=Homo sapiens GN=EDEM2 PE=1 SV=2	3	120350000	2	3.62716	0.00495071	0.0099795	EDEM2
Q9Y230;Q9Y230-2;M0R0Y3;X6R2L4;M0QXI6;M0QXZ7;M0R0Z0	36;33;25;11;5;2;2	RuvB-like 2	RUVBL2	>sp|Q9Y230|RUVB2_HUMAN RuvB-like 2 OS=Homo sapiens GN=RUVBL2 PE=1 SV=3;>sp|Q9Y230-2|RUVB2_HUMAN Isoform 2 of RuvB-like 2 OS=Homo sapiens GN=RUVBL2;>tr|M0R0Y3|M0R0Y3_HUMAN RuvB-like helicase OS=Homo sapiens GN=RUVBL2 PE=1 SV=1	36	10427000000	4	3.62467	3.73609e-05	0.000664047	RUVBL2
P09874;Q5VX84;Q5VX85	33;4;4	Poly [ADP-ribose] polymerase 1	PARP1	>sp|P09874|PARP1_HUMAN Poly [ADP-ribose] polymerase 1 OS=Homo sapiens GN=PARP1 PE=1 SV=4	33	2330200000	4	3.62386	1.48753e-05	0.00060466	PARP1
P02545;P02545-3;P02545-2;P02545-6;Q3BDU5;P02545-5;P02545-4;Q5TCI8;H0YAB0;A0A0C4DGC5	23;22;21;21;20;19;19;17;7;4	Prelamin-A/C;Lamin-A/C	LMNA	>sp|P02545|LMNA_HUMAN Prelamin-A/C OS=Homo sapiens GN=LMNA PE=1 SV=1;>sp|P02545-3|LMNA_HUMAN Isoform ADelta10 of Prelamin-A/C OS=Homo sapiens GN=LMNA;>sp|P02545-2|LMNA_HUMAN Isoform C of Prelamin-A/C OS=Homo sapiens GN=LMNA;>sp|P02545-6|LMNA_HUMAN Isoform	23	914520000	2	3.60559	0.00252818	0.00626165	LMNA
P0DMV9;P0DMV8;A0A0G2JIW1;P0DMV8-2;V9GZ37	15;15;15;13;10		HSPA1A	>sp|P0DMV9|HS71B_HUMAN Heat shock 70 kDa protein 1B OS=Homo sapiens GN=HSPA1B PE=1 SV=1;>sp|P0DMV8|HS71A_HUMAN Heat shock 70 kDa protein 1A OS=Homo sapiens GN=HSPA1A PE=1 SV=1;>tr|A0A0G2JIW1|A0A0G2JIW1_HUMAN Heat shock 70 kDa protein 1B OS=Homo sapiens GN=	24	2058900000	3	3.60553	0.000769511	0.00321384	HSPA1A
P62195-2;P62195;J3QSA9;J3QQM1;J3QRW1;J3QLH6;J3KRP2;J3QSE0	7;7;2;2;1;1;1;1	26S protease regulatory subunit 8	PSMC5	>sp|P62195-2|PRS8_HUMAN Isoform 2 of 26S protease regulatory subunit 8 OS=Homo sapiens GN=PSMC5;>sp|P62195|PRS8_HUMAN 26S protease regulatory subunit 8 OS=Homo sapiens GN=PSMC5 PE=1 SV=1	8	50477000	2	3.58985	0.00651592	0.0122847	PSMC5
P35606-2;P35606;D6RBT6;D6R997;D6RBZ7;D6RCL6;D6RBG7;H0YAC7;H0Y938	39;39;6;6;5;5;5;5;5	Coatomer subunit beta	COPB2	>sp|P35606-2|COPB2_HUMAN Isoform 2 of Coatomer subunit beta OS=Homo sapiens GN=COPB2;>sp|P35606|COPB2_HUMAN Coatomer subunit beta OS=Homo sapiens GN=COPB2 PE=1 SV=2	39	4232800000	4	3.58801	2.61198e-05	0.000618169	COPB2
Q14566	11	DNA replication licensing factor MCM6	MCM6	>sp|Q14566|MCM6_HUMAN DNA replication licensing factor MCM6 OS=Homo sapiens GN=MCM6 PE=1 SV=1	11	186490000	2	3.5852	0.00120185	0.00423073	MCM6
B0YIW6;P48444;P48444-2;Q6P1Q5;E9PK34	27;27;22;7;2	Coatomer subunit delta	ARCN1	>tr|B0YIW6|B0YIW6_HUMAN Archain 1, isoform CRA_a OS=Homo sapiens GN=ARCN1 PE=1 SV=1;>sp|P48444|COPD_HUMAN Coatomer subunit delta OS=Homo sapiens GN=ARCN1 PE=1 SV=1;>sp|P48444-2|COPD_HUMAN Isoform 2 of Coatomer subunit delta OS=Homo sapiens GN=ARCN1	27	3971900000	3	3.57647	0.000348577	0.00190377	ARCN1
O75821;K7EL20;K7ER90;K7ENA8;K7EP16;K7EL60	12;9;8;7;5;2	Eukaryotic translation initiation factor 3 subunit G	EIF3G	>sp|O75821|EIF3G_HUMAN Eukaryotic translation initiation factor 3 subunit G OS=Homo sapiens GN=EIF3G PE=1 SV=2;>tr|K7EL20|K7EL20_HUMAN Eukaryotic translation initiation factor 3 subunit G (Fragment) OS=Homo sapiens GN=EIF3G PE=1 SV=7;>tr|K7ER90|K7ER90_HUMA	12	704650000	2	3.56785	0.00165742	0.00504884	EIF3G
Q9NZ32;V9GYX7;G3V2Q5;G3V5Y4;F6S9Y6;G3V524;H0YJE8;G3V4K6;H0YJD9	13;11;6;6;6;3;1;1;1	Actin-related protein 10	ACTR10	>sp|Q9NZ32|ARP10_HUMAN Actin-related protein 10 OS=Homo sapiens GN=ACTR10 PE=1 SV=1;>tr|V9GYX7|V9GYX7_HUMAN Actin-related protein 10 (Fragment) OS=Homo sapiens GN=ACTR10 PE=1 SV=1	13	504740000	2	3.56132	0.00303543	0.0070023	ACTR10
E7EXA6;A0A0D9SF58;Q8WVB6;Q8WVB6-2;F8WCC1;Q8WVB6-3;H0Y7D3	8;8;8;8;4;4;3	Chromosome transmission fidelity protein 18 homolog	CHTF18	>tr|E7EXA6|E7EXA6_HUMAN Chromosome transmission fidelity protein 18 homolog OS=Homo sapiens GN=CHTF18 PE=1 SV=2;>tr|A0A0D9SF58|A0A0D9SF58_HUMAN Chromosome transmission fidelity protein 18 homolog OS=Homo sapiens GN=CHTF18 PE=1 SV=1;>sp|Q8WVB6|CTF18_HUMAN C	8	207110000	2	3.5587	0.00254696	0.00628381	CHTF18
Q9H3G5;H7C0X5;H7C218;A0A087WVP6;A0A087WXJ9;C9JLV0;C9J6L4;C9JI22	9;5;4;4;3;2;1;1	Probable serine carboxypeptidase CPVL	CPVL	>sp|Q9H3G5|CPVL_HUMAN Probable serine carboxypeptidase CPVL OS=Homo sapiens GN=CPVL PE=1 SV=2;>tr|H7C0X5|H7C0X5_HUMAN Probable serine carboxypeptidase CPVL (Fragment) OS=Homo sapiens GN=CPVL PE=1 SV=1	9	1357800000	3	3.55146	0.000419039	0.0021594	CPVL
P30153;B3KQV6;C9J9C1;E9PH38;E9PPI5;E9PNM7;E9PHZ6	13;10;5;4;0;0;0	Serine/threonine-protein phosphatase 2A 65 kDa regulatory subunit A alpha isoform	PPP2R1A	>sp|P30153|2AAA_HUMAN Serine/threonine-protein phosphatase 2A 65 kDa regulatory subunit A alpha isoform OS=Homo sapiens GN=PPP2R1A PE=1 SV=4;>tr|B3KQV6|B3KQV6_HUMAN Serine/threonine-protein phosphatase 2A 65 kDa regulatory subunit A alpha isoform OS=Homo s	17	2621800000	4	3.5509	1.73231e-05	0.00060466	PPP2R1A
Q9P1Z2-2;Q9P1Z2-3;Q9P1Z2;Q9P1Z2-4;F8VRQ9;F8VQE3;F8W0X2;F8VUB3;F8VZI3;F8VXS2;H3BRW8;F8VWP8;F8VPN1	25;25;25;19;4;4;3;2;2;2;2;1;1	Calcium-binding and coiled-coil domain-containing protein 1	CALCOCO1	>sp|Q9P1Z2-2|CACO1_HUMAN Isoform 2 of Calcium-binding and coiled-coil domain-containing protein 1 OS=Homo sapiens GN=CALCOCO1;>sp|Q9P1Z2-3|CACO1_HUMAN Isoform 3 of Calcium-binding and coiled-coil domain-containing protein 1 OS=Homo sapiens GN=CALCOCO1;>sp|	25	1155000000	2	3.53608	0.00132071	0.00444177	CALCOCO1
Q13033;G3V340;G3V3G7;H0YJZ4	3;0;0;3	Striatin-3	STRN3	>sp|Q13033|STRN3_HUMAN Striatin-3 OS=Homo sapiens GN=STRN3 PE=1 SV=3	25	4028800000	4	3.53403	4.5004e-05	0.000709227	STRN3
Q15633-2;Q15633;F8VYK6;F8VZZ7;F8VYK3;F8VP94;F8VZ57;F8VTT7;H3BV98;F8VSA1;F8VW32	8;7;5;5;5;4;4;3;3;3;1	RISC-loading complex subunit TARBP2	TARBP2	>sp|Q15633-2|TRBP2_HUMAN Isoform 2 of RISC-loading complex subunit TARBP2 OS=Homo sapiens GN=TARBP2;>sp|Q15633|TRBP2_HUMAN RISC-loading complex subunit TARBP2 OS=Homo sapiens GN=TARBP2 PE=1 SV=3;>tr|F8VYK6|F8VYK6_HUMAN RISC-loading complex subunit TARBP2 O	8	387990000	4	3.5256	7.19365e-05	0.000858674	TARBP2
Q9H6T3;Q9H6T3-2;Q9H6T3-3	42;41;34	RNA polymerase II-associated protein 3	RPAP3	>sp|Q9H6T3|RPAP3_HUMAN RNA polymerase II-associated protein 3 OS=Homo sapiens GN=RPAP3 PE=1 SV=2;>sp|Q9H6T3-2|RPAP3_HUMAN Isoform 2 of RNA polymerase II-associated protein 3 OS=Homo sapiens GN=RPAP3;>sp|Q9H6T3-3|RPAP3_HUMAN Isoform 3 of RNA polymerase II-a	42	7264600000	4	3.52538	0.000626478	0.00283915	RPAP3
Q07666-2;Q07666;Q07666-3	5;5;4	KH domain-containing, RNA-binding, signal transduction-associated protein 1	KHDRBS1	>sp|Q07666-2|KHDR1_HUMAN Isoform 2 of KH domain-containing, RNA-binding, signal transduction-associated protein 1 OS=Homo sapiens GN=KHDRBS1;>sp|Q07666|KHDR1_HUMAN KH domain-containing, RNA-binding, signal transduction-associated protein 1 OS=Homo sapiens	5	175990000	2	3.51484	0.00187652	0.0053531	KHDRBS1
Q8TF64	12	PDZ domain-containing protein GIPC3	GIPC3	>sp|Q8TF64|GIPC3_HUMAN PDZ domain-containing protein GIPC3 OS=Homo sapiens GN=GIPC3 PE=1 SV=1	13	456350000	2	3.5117	0.00154365	0.00488314	GIPC3
T1ECW5;O75170-6;O75170-2;O75170-4;O75170-3;O75170-5;O75170;A0A0A0MSJ8	6;6;6;6;6;6;6;3	Serine/threonine-protein phosphatase 6 regulatory subunit 2	PPP6R2	>tr|T1ECW5|T1ECW5_HUMAN Serine/threonine-protein phosphatase 6 regulatory subunit 2 (Fragment) OS=Homo sapiens GN=PPP6R2 PE=1 SV=1;>sp|O75170-6|PP6R2_HUMAN Isoform 6 of Serine/threonine-protein phosphatase 6 regulatory subunit 2 OS=Homo sapiens GN=PPP6R2;>	6	165440000	2	3.50043	0.00344653	0.00766001	PPP6R2
Q13619;A0A0A0MR50;Q13619-2;K4DI93;Q13620-3;Q13620-1;Q13620;A0A087WWN2;A6NE76	11;10;10;4;4;4;4;2;2	Cullin-4A	CUL4A	>sp|Q13619|CUL4A_HUMAN Cullin-4A OS=Homo sapiens GN=CUL4A PE=1 SV=3;>tr|A0A0A0MR50|A0A0A0MR50_HUMAN Cullin-4A OS=Homo sapiens GN=CUL4A PE=1 SV=1;>sp|Q13619-2|CUL4A_HUMAN Isoform 2 of Cullin-4A OS=Homo sapiens GN=CUL4A	11	82612000	2	3.50023	0.00141216	0.00467548	CUL4A
Q9NRL3;Q9NRL3-3;F5GYK2;M0R0P4;M0R0W8;Q9NRL3-2;R4GN16;M0R2A7;M0QYS2;M0QXN2;M0R317;M0QZM0	19;19;17;7;5;7;7;5;5;3;4;4	Striatin-4	STRN4	>sp|Q9NRL3|STRN4_HUMAN Striatin-4 OS=Homo sapiens GN=STRN4 PE=1 SV=2;>sp|Q9NRL3-3|STRN4_HUMAN Isoform 3 of Striatin-4 OS=Homo sapiens GN=STRN4;>tr|F5GYK2|F5GYK2_HUMAN Striatin-4 OS=Homo sapiens GN=STRN4 PE=1 SV=1	22	2793300000	4	3.49994	5.61716e-05	0.000781458	STRN4
O75718;C9JP16	7;6	Cartilage-associated protein	CRTAP	>sp|O75718|CRTAP_HUMAN Cartilage-associated protein OS=Homo sapiens GN=CRTAP PE=1 SV=1;>tr|C9JP16|C9JP16_HUMAN Cartilage-associated protein OS=Homo sapiens GN=CRTAP PE=1 SV=1	7	323900000	2	3.48922	0.00157293	0.00495126	CRTAP
B4DGU4;P35222	8;8	Catenin beta-1	CTNNB1	>tr|B4DGU4|B4DGU4_HUMAN Catenin beta-1 OS=Homo sapiens GN=CTNNB1 PE=1 SV=1;>sp|P35222|CTNB1_HUMAN Catenin beta-1 OS=Homo sapiens GN=CTNNB1 PE=1 SV=1	9	79603000	2	3.48566	0.00158267	0.00495168	CTNNB1
Q15751;H0YNB1;H0YKW7;H0YLG2;H0YL74;H0YMH0;H0YK45	64;15;2;2;2;1;1	Probable E3 ubiquitin-protein ligase HERC1	HERC1	>sp|Q15751|HERC1_HUMAN Probable E3 ubiquitin-protein ligase HERC1 OS=Homo sapiens GN=HERC1 PE=1 SV=2	64	1333900000	4	3.48457	6.14792e-05	0.000835855	HERC1
Q3ZCQ8;Q3ZCQ8-2;M0R0C3;M0R2F8;Q3ZCQ8-3;M0R047;M0R003;M0QXC3;M0R2Z3;M0R303;M0R2D2;M0R1Y4	9;9;6;6;6;3;2;1;1;1;1;1	Mitochondrial import inner membrane translocase subunit TIM50	TIMM50	>sp|Q3ZCQ8|TIM50_HUMAN Mitochondrial import inner membrane translocase subunit TIM50 OS=Homo sapiens GN=TIMM50 PE=1 SV=2;>sp|Q3ZCQ8-2|TIM50_HUMAN Isoform 2 of Mitochondrial import inner membrane translocase subunit TIM50 OS=Homo sapiens GN=TIMM50;>tr|M0R0C	9	896390000	4	3.4791	6.53947e-05	0.0008528	TIMM50
Q9UKG1;C9JAB0;C9K0C4	33;7;5	DCC-interacting protein 13-alpha	APPL1	>sp|Q9UKG1|DP13A_HUMAN DCC-interacting protein 13-alpha OS=Homo sapiens GN=APPL1 PE=1 SV=1	34	4414900000	3	3.47884	0.000287096	0.00180646	APPL1
Q8NBX0	7	Saccharopine dehydrogenase-like oxidoreductase	SCCPDH	>sp|Q8NBX0|SCPDL_HUMAN Saccharopine dehydrogenase-like oxidoreductase OS=Homo sapiens GN=SCCPDH PE=1 SV=1	7	315920000	4	3.47678	4.41702e-05	0.000709227	SCCPDH
Q13561;Q13561-3;Q13561-2;F8W1I6;F8VW18;H0YI98;F8VRV7;F8VX93;H0YHL1;F8W0U6	29;29;29;25;20;18;11;10;8;1	Dynactin subunit 2	DCTN2	>sp|Q13561|DCTN2_HUMAN Dynactin subunit 2 OS=Homo sapiens GN=DCTN2 PE=1 SV=4;>sp|Q13561-3|DCTN2_HUMAN Isoform 3 of Dynactin subunit 2 OS=Homo sapiens GN=DCTN2;>sp|Q13561-2|DCTN2_HUMAN Isoform 2 of Dynactin subunit 2 OS=Homo sapiens GN=DCTN2;>tr|F8W1I6|F8W1	29	8923300000	2	3.47554	0.00152387	0.00485092	DCTN2
Q5QPL9;Q9UKM9-2;Q9UKM9;Q5QPM0;Q5QPM1;Q5QPM2	14;14;14;10;10;7	RNA-binding protein Raly	RALY	>tr|Q5QPL9|Q5QPL9_HUMAN RNA-binding protein Raly (Fragment) OS=Homo sapiens GN=RALY PE=1 SV=1;>sp|Q9UKM9-2|RALY_HUMAN Isoform 1 of RNA-binding protein Raly OS=Homo sapiens GN=RALY;>sp|Q9UKM9|RALY_HUMAN RNA-binding protein Raly OS=Homo sapiens GN=RALY PE=1	14	3560200000	4	3.47409	2.84195e-05	0.000626208	RALY
O43719;Q5H918;Q5H919	37;14;12	HIV Tat-specific factor 1	HTATSF1	>sp|O43719|HTSF1_HUMAN HIV Tat-specific factor 1 OS=Homo sapiens GN=HTATSF1 PE=1 SV=1	37	4772400000	3	3.47117	0.000169552	0.00144347	HTATSF1
O15084;O15084-4;O15084-1;O15084-2;B4DIW9	18;17;17;14;10	Serine/threonine-protein phosphatase 6 regulatory ankyrin repeat subunit A	ANKRD28	>sp|O15084|ANR28_HUMAN Serine/threonine-protein phosphatase 6 regulatory ankyrin repeat subunit A OS=Homo sapiens GN=ANKRD28 PE=1 SV=5;>sp|O15084-4|ANR28_HUMAN Isoform 4 of Serine/threonine-protein phosphatase 6 regulatory ankyrin repeat subunit A OS=Homo	20	1764900000	4	3.46996	0.000401883	0.00208783	ANKRD28
Q09028-3;Q09028;E9PNS2;E9PIC4;E9PNS6;H0YEU5;H0YCT5;H0YF10;H0YDK2;Q09028-4;Q09028-2	2;2;1;1;1;1;1;1;1;1;1	Histone-binding protein RBBP4	RBBP4	>sp|Q09028-3|RBBP4_HUMAN Isoform 3 of Histone-binding protein RBBP4 OS=Homo sapiens GN=RBBP4;>sp|Q09028|RBBP4_HUMAN Histone-binding protein RBBP4 OS=Homo sapiens GN=RBBP4 PE=1 SV=3;>tr|E9PNS2|E9PNS2_HUMAN Histone-binding protein RBBP4 OS=Homo sapiens GN=RB	2	193580000	2	3.46982	0.00210242	0.00575933	RBBP4
P11021	41	78 kDa glucose-regulated protein	HSPA5	>sp|P11021|GRP78_HUMAN 78 kDa glucose-regulated protein OS=Homo sapiens GN=HSPA5 PE=1 SV=2	42	14734000000	4	3.46366	0.00010939	0.0010922	HSPA5
O95905;O95905-3;O95905-2;C9J316;F2Z2R1;C9JGV1	16;16;14;9;3;3	Protein SGT1	ECD	>sp|O95905|ECD_HUMAN Protein ecdysoneless homolog OS=Homo sapiens GN=ECD PE=1 SV=1;>sp|O95905-3|ECD_HUMAN Isoform 3 of Protein ecdysoneless homolog OS=Homo sapiens GN=ECD;>sp|O95905-2|ECD_HUMAN Isoform 2 of Protein ecdysoneless homolog OS=Homo sapiens GN=E	16	694320000	3	3.46267	0.000173005	0.00144347	ECD
Q6P2H3-2;Q6P2H3;H7BZW2;Q6P2H3-4;Q6P2H3-3	7;7;5;5;2	Centrosomal protein of 85 kDa	CEP85	>sp|Q6P2H3-2|CEP85_HUMAN Isoform 2 of Centrosomal protein of 85 kDa OS=Homo sapiens GN=CEP85;>sp|Q6P2H3|CEP85_HUMAN Centrosomal protein of 85 kDa OS=Homo sapiens GN=CEP85 PE=1 SV=1;>tr|H7BZW2|H7BZW2_HUMAN Centrosomal protein of 85 kDa (Fragment) OS=Homo sa	7	61118000	2	3.45684	0.00145794	0.00477756	CEP85
O14579;A0A087X0I4;M0QXB4;O14579-3;O14579-2;M0R061	15;14;14;14;11;8	Coatomer subunit epsilon	COPE	>sp|O14579|COPE_HUMAN Coatomer subunit epsilon OS=Homo sapiens GN=COPE PE=1 SV=3;>tr|A0A087X0I4|A0A087X0I4_HUMAN Coatomer subunit epsilon OS=Homo sapiens GN=COPE PE=1 SV=1;>tr|M0QXB4|M0QXB4_HUMAN Coatomer protein complex, subunit epsilon, isoform CRA_g OS=	15	2808200000	2	3.45526	0.00149943	0.00482242	COPE
Q9NR30;Q9NR30-2	13;12	Nucleolar RNA helicase 2	DDX21	>sp|Q9NR30|DDX21_HUMAN Nucleolar RNA helicase 2 OS=Homo sapiens GN=DDX21 PE=1 SV=5;>sp|Q9NR30-2|DDX21_HUMAN Isoform 2 of Nucleolar RNA helicase 2 OS=Homo sapiens GN=DDX21	15	273240000	2	3.4529	0.00145013	0.00477647	DDX21
Q9BZQ6-2;Q9BZQ6	14;14	ER degradation-enhancing alpha-mannosidase-like protein 3	EDEM3	>sp|Q9BZQ6-2|EDEM3_HUMAN Isoform 2 of ER degradation-enhancing alpha-mannosidase-like protein 3 OS=Homo sapiens GN=EDEM3;>sp|Q9BZQ6|EDEM3_HUMAN ER degradation-enhancing alpha-mannosidase-like protein 3 OS=Homo sapiens GN=EDEM3 PE=1 SV=2	23	988880000	3	3.44228	0.000330657	0.00188652	EDEM3
Q9UJX3-2;Q9UJX3;H0YIW2;H0YIX7	25;25;4;1	Anaphase-promoting complex subunit 7	ANAPC7	>sp|Q9UJX3-2|APC7_HUMAN Isoform 2 of Anaphase-promoting complex subunit 7 OS=Homo sapiens GN=ANAPC7;>sp|Q9UJX3|APC7_HUMAN Anaphase-promoting complex subunit 7 OS=Homo sapiens GN=ANAPC7 PE=1 SV=4	25	4697100000	4	3.43526	2.73794e-05	0.000624837	ANAPC7
Q16531;F5GY55;Q16531-2;F5H2L3;F5GWI0;F5GZY8;F5GYG8;F5H198	60;50;28;11;10;9;7;6	DNA damage-binding protein 1	DDB1	>sp|Q16531|DDB1_HUMAN DNA damage-binding protein 1 OS=Homo sapiens GN=DDB1 PE=1 SV=1;>tr|F5GY55|F5GY55_HUMAN DNA damage-binding protein 1 OS=Homo sapiens GN=DDB1 PE=1 SV=1	60	13709000000	4	3.42829	1.96302e-05	0.00060466	DDB1
O43149;O43149-3;I3L141;O43149-2;I3L3Q3;I3L1Q8	20;8;3;3;1;1	Zinc finger ZZ-type and EF-hand domain-containing protein 1	ZZEF1	>sp|O43149|ZZEF1_HUMAN Zinc finger ZZ-type and EF-hand domain-containing protein 1 OS=Homo sapiens GN=ZZEF1 PE=1 SV=6	20	145720000	2	3.40868	0.00629811	0.012122	ZZEF1
Q9UHD2;F5H206;F5H1A3;F5GZI4	10;2;2;1	Serine/threonine-protein kinase TBK1	TBK1	>sp|Q9UHD2|TBK1_HUMAN Serine/threonine-protein kinase TBK1 OS=Homo sapiens GN=TBK1 PE=1 SV=1	10	95675000	2	3.38343	0.00652182	0.0122847	TBK1
Q92947;Q92947-2;K7EKT3;K7EQ99;K7ESA6;K7ES74;K7EKH1	8;6;3;2;2;2;1	Glutaryl-CoA dehydrogenase, mitochondrial	GCDH	>sp|Q92947|GCDH_HUMAN Glutaryl-CoA dehydrogenase, mitochondrial OS=Homo sapiens GN=GCDH PE=1 SV=1;>sp|Q92947-2|GCDH_HUMAN Isoform Short of Glutaryl-CoA dehydrogenase, mitochondrial OS=Homo sapiens GN=GCDH	8	251490000	3	3.37733	0.000337218	0.00189869	GCDH
P55735;E7ERC8;A8MXL6;A0A0C4DFR6;P55735-2;P55735-3	2;1;1;1;1;1	Protein SEC13 homolog	SEC13	>sp|P55735|SEC13_HUMAN Protein SEC13 homolog OS=Homo sapiens GN=SEC13 PE=1 SV=3;>tr|E7ERC8|E7ERC8_HUMAN Protein SEC13 homolog (Fragment) OS=Homo sapiens GN=SEC13 PE=1 SV=1;>tr|A8MXL6|A8MXL6_HUMAN Protein SEC13 homolog OS=Homo sapiens GN=SEC13 PE=1 SV=1;>tr	2	138240000	2	3.37636	0.00201516	0.00562308	SEC13
P08238;Q58FF7;F8W026;Q96GW1;P14625	23;8;2;2;2	Heat shock protein HSP 90-beta	HSP90AB1	>sp|P08238|HS90B_HUMAN Heat shock protein HSP 90-beta OS=Homo sapiens GN=HSP90AB1 PE=1 SV=4	33	5103000000	4	3.37441	0.000183114	0.00144347	HSP90AB1
Q7L0Y3;C9JVB6	19;14	Mitochondrial ribonuclease P protein 1	TRMT10C	>sp|Q7L0Y3|MRRP1_HUMAN Mitochondrial ribonuclease P protein 1 OS=Homo sapiens GN=TRMT10C PE=1 SV=2;>tr|C9JVB6|C9JVB6_HUMAN Mitochondrial ribonuclease P protein 1 (Fragment) OS=Homo sapiens GN=TRMT10C PE=1 SV=1	19	1374000000	3	3.37408	0.000344676	0.00189869	TRMT10C
Q6P1N0-2;Q6P1N0;K7EMP1;K7EJY5	8;8;3;2	Coiled-coil and C2 domain-containing protein 1A	CC2D1A	>sp|Q6P1N0-2|C2D1A_HUMAN Isoform 2 of Coiled-coil and C2 domain-containing protein 1A OS=Homo sapiens GN=CC2D1A;>sp|Q6P1N0|C2D1A_HUMAN Coiled-coil and C2 domain-containing protein 1A OS=Homo sapiens GN=CC2D1A PE=1 SV=1	8	163280000	2	3.35249	0.00205941	0.0056968	CC2D1A
P62280;M0QZC5;M0R1H5;M0R1H6	10;9;4;3	40S ribosomal protein S11	RPS11	>sp|P62280|RS11_HUMAN 40S ribosomal protein S11 OS=Homo sapiens GN=RPS11 PE=1 SV=3;>tr|M0QZC5|M0QZC5_HUMAN 40S ribosomal protein S11 OS=Homo sapiens GN=RPS11 PE=1 SV=1	10	583190000	4	3.3431	4.27241e-05	0.000709227	RPS11
O43290;E9PQI8	8;1	U4/U6.U5 tri-snRNP-associated protein 1	SART1	>sp|O43290|SNUT1_HUMAN U4/U6.U5 tri-snRNP-associated protein 1 OS=Homo sapiens GN=SART1 PE=1 SV=1	8	111760000	2	3.32753	0.00233536	0.0060577	SART1
Q14697;Q14697-2;F5H6X6;E9PKU7;E9PNH1	17;17;16;14;6	Neutral alpha-glucosidase AB	GANAB	>sp|Q14697|GANAB_HUMAN Neutral alpha-glucosidase AB OS=Homo sapiens GN=GANAB PE=1 SV=3;>sp|Q14697-2|GANAB_HUMAN Isoform 2 of Neutral alpha-glucosidase AB OS=Homo sapiens GN=GANAB;>tr|F5H6X6|F5H6X6_HUMAN Neutral alpha-glucosidase AB OS=Homo sapiens GN=GANAB	17	465950000	3	3.31692	0.000465946	0.00230806	GANAB
X5DR54;Q9NXR1-2;Q9NXR1;I3L522;I3L2R9;I3L2R3;I3L533;I3L3G9;I3L2S8;I3L2T8;A6NIZ0;Q9GZM8-3;Q9GZM8;Q9GZM8-2;J3QSD2;J3QRZ1;I3L464;J3KRK9;J3QL85	15;15;15;10;9;7;6;5;5;5;3;3;3;3;2;2;1;1;1	Nuclear distribution protein nudE homolog 1	NDE1	>tr|X5DR54|X5DR54_HUMAN Nuclear distribution protein nudE homolog 1 (Fragment) OS=Homo sapiens GN=NDE1 PE=1 SV=1;>sp|Q9NXR1-2|NDE1_HUMAN Isoform 2 of Nuclear distribution protein nudE homolog 1 OS=Homo sapiens GN=NDE1;>sp|Q9NXR1|NDE1_HUMAN Nuclear distribu	15	770630000	2	3.31235	0.00296313	0.0069232	NDE1
O95714;A0A0J9YVP0;A0A0J9YXQ8;Q9BVR0;H3BUQ1;A0A0G2JPS8;H3BRG9	44;19;10;7;3;3;1	E3 ubiquitin-protein ligase HERC2	HERC2	>sp|O95714|HERC2_HUMAN E3 ubiquitin-protein ligase HERC2 OS=Homo sapiens GN=HERC2 PE=1 SV=2	44	427390000	2	3.31101	0.00178678	0.00518978	HERC2
Q16795;F5GY40;F5H0J3;H3BRM9	14;3;2;1	NADH dehydrogenase [ubiquinone] 1 alpha subcomplex subunit 9, mitochondrial	NDUFA9	>sp|Q16795|NDUA9_HUMAN NADH dehydrogenase [ubiquinone] 1 alpha subcomplex subunit 9, mitochondrial OS=Homo sapiens GN=NDUFA9 PE=1 SV=2	14	289470000	2	3.3084	0.00176601	0.00517652	NDUFA9
P25205;P25205-2;J3KQ69;Q7Z6P5	14;12;9;1	DNA replication licensing factor MCM3	MCM3	>sp|P25205|MCM3_HUMAN DNA replication licensing factor MCM3 OS=Homo sapiens GN=MCM3 PE=1 SV=3;>sp|P25205-2|MCM3_HUMAN Isoform 2 of DNA replication licensing factor MCM3 OS=Homo sapiens GN=MCM3;>tr|J3KQ69|J3KQ69_HUMAN DNA replication licensing factor MCM3 O	14	350740000	2	3.30617	0.00244352	0.00613667	MCM3
P31327;P31327-3;P31327-2;Q5R211;C9JTA4;E7EWJ3	38;38;33;7;1;1	Carbamoyl-phosphate synthase [ammonia], mitochondrial	CPS1	>sp|P31327|CPSM_HUMAN Carbamoyl-phosphate synthase [ammonia], mitochondrial OS=Homo sapiens GN=CPS1 PE=1 SV=2;>sp|P31327-3|CPSM_HUMAN Isoform 3 of Carbamoyl-phosphate synthase [ammonia], mitochondrial OS=Homo sapiens GN=CPS1;>sp|P31327-2|CPSM_HUMAN Isoform	39	1622500000	3	3.30151	0.000398046	0.00208485	CPS1
Q96E14;I3L2E0	2;1	RecQ-mediated genome instability protein 2	RMI2	>sp|Q96E14|RMI2_HUMAN RecQ-mediated genome instability protein 2 OS=Homo sapiens GN=RMI2 PE=1 SV=2;>tr|I3L2E0|I3L2E0_HUMAN RecQ-mediated genome instability protein 2 OS=Homo sapiens GN=RMI2 PE=1 SV=1	2	108240000	2	3.30118	0.00240816	0.00608228	RMI2
P67775;P67775-2;P62714;H0YBN9;H0YC23;E5RFI3;E5RHP4;E7ESG8;E5RHC1	5;4;5;3;1;1;1;1;1	Serine/threonine-protein phosphatase 2A catalytic subunit alpha isoform;Serine/threonine-protein phosphatase 2A catalytic subunit beta isoform	PPP2CA;PPP2CB	>sp|P67775|PP2AA_HUMAN Serine/threonine-protein phosphatase 2A catalytic subunit alpha isoform OS=Homo sapiens GN=PPP2CA PE=1 SV=1;>sp|P67775-2|PP2AA_HUMAN Isoform 2 of Serine/threonine-protein phosphatase 2A catalytic subunit alpha isoform OS=Homo sapiens	6	389250000	2	3.30116	0.00176415	0.00517652	PPP2CA
P61163;R4GMT0	15;15	Alpha-centractin	ACTR1A	>sp|P61163|ACTZ_HUMAN Alpha-centractin OS=Homo sapiens GN=ACTR1A PE=1 SV=1;>tr|R4GMT0|R4GMT0_HUMAN Alpha-centractin OS=Homo sapiens GN=ACTR1A PE=1 SV=1	23	5532100000	4	3.29944	5.51417e-05	0.000781458	ACTR1A
Q9UBS4;H7C2Y5	6;1	DnaJ homolog subfamily B member 11	DNAJB11	>sp|Q9UBS4|DJB11_HUMAN DnaJ homolog subfamily B member 11 OS=Homo sapiens GN=DNAJB11 PE=1 SV=1	6	97536000	2	3.29731	0.00711729	0.0130688	DNAJB11
C9J2Y9;P30876;C9J4M6;C9JMN3;C9JZW8	39;39;37;1;1	DNA-directed RNA polymerase;DNA-directed RNA polymerase II subunit RPB2	POLR2B	>tr|C9J2Y9|C9J2Y9_HUMAN DNA-directed RNA polymerase subunit beta OS=Homo sapiens GN=POLR2B PE=1 SV=2;>sp|P30876|RPB2_HUMAN DNA-directed RNA polymerase II subunit RPB2 OS=Homo sapiens GN=POLR2B PE=1 SV=1;>tr|C9J4M6|C9J4M6_HUMAN DNA-directed RNA polymerase s	39	2498100000	4	3.27577	0.000223319	0.00160338	POLR2B
Q12768;E7EQI7;E5RFU6	35;32;5	WASH complex subunit strumpellin	KIAA0196	>sp|Q12768|STRUM_HUMAN WASH complex subunit strumpellin OS=Homo sapiens GN=KIAA0196 PE=1 SV=1;>tr|E7EQI7|E7EQI7_HUMAN WASH complex subunit strumpellin OS=Homo sapiens GN=KIAA0196 PE=1 SV=1	35	950400000	4	3.26927	3.66832e-05	0.000664047	KIAA0196
O95487-2;O95487;O95487-3	14;14;14	Protein transport protein Sec24B	SEC24B	>sp|O95487-2|SC24B_HUMAN Isoform 2 of Protein transport protein Sec24B OS=Homo sapiens GN=SEC24B;>sp|O95487|SC24B_HUMAN Protein transport protein Sec24B OS=Homo sapiens GN=SEC24B PE=1 SV=2;>sp|O95487-3|SC24B_HUMAN Isoform 3 of Protein transport protein Sec	14	218690000	2	3.2617	0.00213237	0.00579037	SEC24B
A0A087WVQ6;Q00610-2;Q00610;J3KS13;K7EJJ5;J3KSQ2;J3QL20;J3KRF5	63;63;63;28;11;6;5;4	Clathrin heavy chain 1	CLTC	>tr|A0A087WVQ6|A0A087WVQ6_HUMAN Clathrin heavy chain OS=Homo sapiens GN=CLTC PE=1 SV=1;>sp|Q00610-2|CLH1_HUMAN Isoform 2 of Clathrin heavy chain 1 OS=Homo sapiens GN=CLTC;>sp|Q00610|CLH1_HUMAN Clathrin heavy chain 1 OS=Homo sapiens GN=CLTC PE=1 SV=5	76	18826000000	4	3.25835	3.87962e-05	0.000670021	CLTC
P09543-2;P09543	5;5	2,3-cyclic-nucleotide 3-phosphodiesterase	CNP	>sp|P09543-2|CN37_HUMAN Isoform CNPI of 2,3-cyclic-nucleotide 3-phosphodiesterase OS=Homo sapiens GN=CNP;>sp|P09543|CN37_HUMAN 2,3-cyclic-nucleotide 3-phosphodiesterase OS=Homo sapiens GN=CNP PE=1 SV=2	5	97331000	2	3.25532	0.0104367	0.0172327	CNP
O15212;A2AB88	6;2	Prefoldin subunit 6	PFDN6	>sp|O15212|PFD6_HUMAN Prefoldin subunit 6 OS=Homo sapiens GN=PFDN6 PE=1 SV=1	6	131120000	2	3.24559	0.00221996	0.00593538	PFDN6
E9PPY3;O43159	1;1	Ribosomal RNA-processing protein 8	RRP8	>tr|E9PPY3|E9PPY3_HUMAN Ribosomal RNA-processing protein 8 OS=Homo sapiens GN=RRP8 PE=1 SV=1;>sp|O43159|RRP8_HUMAN Ribosomal RNA-processing protein 8 OS=Homo sapiens GN=RRP8 PE=1 SV=2	1	157850000	2	3.24317	0.0019823	0.00556611	RRP8
K7ELV2;Q96EE3;Q96EE3-1;K7ENI5;K7EP88;K7EPZ5	5;5;5;2;2;1	Nucleoporin SEH1	SEH1L	>tr|K7ELV2|K7ELV2_HUMAN Nucleoporin SEH1 (Fragment) OS=Homo sapiens GN=SEH1L PE=1 SV=1;>sp|Q96EE3|SEH1_HUMAN Nucleoporin SEH1 OS=Homo sapiens GN=SEH1L PE=1 SV=3;>sp|Q96EE3-1|SEH1_HUMAN Isoform B of Nucleoporin SEH1 OS=Homo sapiens GN=SEH1L	5	212080000	2	3.23421	0.00370067	0.00807008	SEH1L
O60216;E5RFZ5;E5RG18;E5RI01;E5RJW1;E5RJK5;E5RFV8;E5RIN7;Q9H4I0;A0A140T8W2;Q9H4I0-2	16;6;4;4;3;3;3;3;3;1;1	Double-strand-break repair protein rad21 homolog	RAD21	>sp|O60216|RAD21_HUMAN Double-strand-break repair protein rad21 homolog OS=Homo sapiens GN=RAD21 PE=1 SV=2	16	420550000	2	3.22769	0.00332991	0.00751878	RAD21
A0A0R4J2E8;A8MXP9;P43243;D6REM6;D6R991;H0Y8T4;B3KM87;P43243-2;D6RB45;D6R9F3;D6RBS2;D6RCM3;D6REK4;D6R8Z5;D6RBI2;D6RBK5;D6RE02;D6RIA2;Q68E03;D6RAM9;D6RAY2	15;15;15;14;11;6;6;6;2;2;2;2;2;2;2;2;2;2;2;1;1	Matrin-3	MATR3	>tr|A0A0R4J2E8|A0A0R4J2E8_HUMAN Matrin-3 OS=Homo sapiens GN=MATR3 PE=1 SV=1;>tr|A8MXP9|A8MXP9_HUMAN Matrin-3 OS=Homo sapiens GN=MATR3 PE=1 SV=1;>sp|P43243|MATR3_HUMAN Matrin-3 OS=Homo sapiens GN=MATR3 PE=1 SV=2;>tr|D6REM6|D6REM6_HUMAN Matrin-3 OS=Homo sapi	15	905980000	2	3.21922	0.00235739	0.00607268	MATR3
Q9Y4B6-2;Q9Y4B6;Q9Y4B6-3	46;46;35	Protein VPRBP	VPRBP	>sp|Q9Y4B6-2|VPRBP_HUMAN Isoform 2 of Protein VPRBP OS=Homo sapiens GN=VPRBP;>sp|Q9Y4B6|VPRBP_HUMAN Protein VPRBP OS=Homo sapiens GN=VPRBP PE=1 SV=3;>sp|Q9Y4B6-3|VPRBP_HUMAN Isoform 3 of Protein VPRBP OS=Homo sapiens GN=VPRBP	46	4152200000	4	3.2156	5.62552e-05	0.000781458	VPRBP
P40937-2;P40937;F5H5S0;E9PEP3;C9JH72;F5H304;F5H0U6	10;10;4;3;2;1;1	Replication factor C subunit 5	RFC5	>sp|P40937-2|RFC5_HUMAN Isoform 2 of Replication factor C subunit 5 OS=Homo sapiens GN=RFC5;>sp|P40937|RFC5_HUMAN Replication factor C subunit 5 OS=Homo sapiens GN=RFC5 PE=1 SV=1	10	318320000	3	3.20603	0.000503083	0.00238126	RFC5
Q14683;G8JLG1;H0Y7K8;V9GY57;V9GYN9	44;43;15;5;1	Structural maintenance of chromosomes protein 1A	SMC1A	>sp|Q14683|SMC1A_HUMAN Structural maintenance of chromosomes protein 1A OS=Homo sapiens GN=SMC1A PE=1 SV=2;>tr|G8JLG1|G8JLG1_HUMAN Structural maintenance of chromosomes protein OS=Homo sapiens GN=SMC1A PE=1 SV=2	44	2505500000	3	3.20158	0.000511477	0.00240319	SMC1A
G3V5L1;P61244-2;P61244;Q6V3B1;G3V563;G3V2R5;P61244-3;P61244-4;G3V570;G3V302	4;4;4;2;2;2;2;2;1;1	Protein max	MAX	>tr|G3V5L1|G3V5L1_HUMAN Protein max OS=Homo sapiens GN=MAX PE=1 SV=1;>sp|P61244-2|MAX_HUMAN Isoform 2 of Protein max OS=Homo sapiens GN=MAX;>sp|P61244|MAX_HUMAN Protein max OS=Homo sapiens GN=MAX PE=1 SV=1;>tr|Q6V3B1|Q6V3B1_HUMAN MAX protein OS=Homo sapien	4	52607000	2	3.19811	0.0020838	0.00573943	MAX
Q5TDE7;Q5TDE8;Q5VTB9-3;Q5VTB9	3;3;3;3	E3 ubiquitin-protein ligase RNF220	RNF220	>tr|Q5TDE7|Q5TDE7_HUMAN E3 ubiquitin-protein ligase RNF220 (Fragment) OS=Homo sapiens GN=RNF220 PE=1 SV=1;>tr|Q5TDE8|Q5TDE8_HUMAN E3 ubiquitin-protein ligase RNF220 (Fragment) OS=Homo sapiens GN=RNF220 PE=1 SV=1;>sp|Q5VTB9-3|RN220_HUMAN Isoform 2 of E3 ubi	3	34796000	2	3.19496	0.00225095	0.00596294	RNF220
Q14592-2;Q14592	1;1	Zinc finger protein 460	ZNF460	>sp|Q14592-2|ZN460_HUMAN Isoform 2 of Zinc finger protein 460 OS=Homo sapiens GN=ZNF460;>sp|Q14592|ZN460_HUMAN Zinc finger protein 460 OS=Homo sapiens GN=ZNF460 PE=1 SV=2	1	37099000	2	3.19292	0.00277884	0.00670475	ZNF460
Q9Y5Q9;Q9Y5Q9-2;H7C0C0;F8WC64	8;4;3;1	General transcription factor 3C polypeptide 3	GTF3C3	>sp|Q9Y5Q9|TF3C3_HUMAN General transcription factor 3C polypeptide 3 OS=Homo sapiens GN=GTF3C3 PE=1 SV=1;>sp|Q9Y5Q9-2|TF3C3_HUMAN Isoform 2 of General transcription factor 3C polypeptide 3 OS=Homo sapiens GN=GTF3C3	8	98936000	2	3.19099	0.00221882	0.00593538	GTF3C3
P36578;H3BM89;H3BU31;H3BTP7	16;10;8;7	60S ribosomal protein L4	RPL4	>sp|P36578|RL4_HUMAN 60S ribosomal protein L4 OS=Homo sapiens GN=RPL4 PE=1 SV=5;>tr|H3BM89|H3BM89_HUMAN 60S ribosomal protein L4 OS=Homo sapiens GN=RPL4 PE=1 SV=1;>tr|H3BU31|H3BU31_HUMAN 60S ribosomal protein L4 (Fragment) OS=Homo sapiens GN=RPL4 PE=1 SV=1	16	574360000	2	3.18512	0.00237706	0.00607268	RPL4
A0A087X256;Q2M389;Q2M389-2;F8VYH7;F8W1W1;F8VNZ5	21;21;13;5;3;1	WASH complex subunit 7	KIAA1033	>tr|A0A087X256|A0A087X256_HUMAN WASH complex subunit 7 OS=Homo sapiens GN=KIAA1033 PE=1 SV=1;>sp|Q2M389|WASH7_HUMAN WASH complex subunit 7 OS=Homo sapiens GN=KIAA1033 PE=1 SV=2;>sp|Q2M389-2|WASH7_HUMAN Isoform 2 of WASH complex subunit 7 OS=Homo sapiens GN	21	558210000	2	3.17351	0.00300105	0.00694809	KIAA1033
E7EU96;Q5U5J2;P68400;Q8NEV1;P68400-2;V9GYA2;V9GY80;A0A087WY74	11;11;11;8;5;2;2;2	Casein kinase II subunit alpha;Casein kinase II subunit alpha 3	CSNK2A1;CSNK2A3	>tr|E7EU96|E7EU96_HUMAN Casein kinase II subunit alpha OS=Homo sapiens GN=CSNK2A1 PE=1 SV=1;>tr|Q5U5J2|Q5U5J2_HUMAN CSNK2A1 protein OS=Homo sapiens GN=CSNK2A1 PE=1 SV=1;>sp|P68400|CSK21_HUMAN Casein kinase II subunit alpha OS=Homo sapiens GN=CSNK2A1 PE=1 S	11	518840000	2	3.16921	0.00227755	0.00596458	CSNK2A1
A0A087WXK2;A0A087WUL4;A0A087WX23;Q86TG7;A0A087WZG9;B4DSP0;Q86TG7-2;A0A087WYS2	13;13;13;13;6;6;6;1	Retrotransposon-derived protein PEG10	PEG10	>tr|A0A087WXK2|A0A087WXK2_HUMAN Retrotransposon-derived protein PEG10 OS=Homo sapiens GN=PEG10 PE=1 SV=1;>tr|A0A087WUL4|A0A087WUL4_HUMAN Retrotransposon-derived protein PEG10 OS=Homo sapiens GN=PEG10 PE=1 SV=1;>tr|A0A087WX23|A0A087WX23_HUMAN Retrotransposo	13	206750000	3	3.16644	0.000277124	0.00179513	PEG10
C9J9K3;A0A0C4DG17;P08865;F8WD59	17;17;17;10	40S ribosomal protein SA	RPSA	>tr|C9J9K3|C9J9K3_HUMAN 40S ribosomal protein SA (Fragment) OS=Homo sapiens GN=RPSA PE=1 SV=7;>tr|A0A0C4DG17|A0A0C4DG17_HUMAN 40S ribosomal protein SA OS=Homo sapiens GN=RPSA PE=1 SV=1;>sp|P08865|RSSA_HUMAN 40S ribosomal protein SA OS=Homo sapiens GN=RPSA	17	3771900000	4	3.15671	0.00807501	0.0143331	RPSA
Q9HAW4-3;Q9HAW4;E7ESG2;Q9HAW4-2	28;28;26;25	Claspin	CLSPN	>sp|Q9HAW4-3|CLSPN_HUMAN Isoform 3 of Claspin OS=Homo sapiens GN=CLSPN;>sp|Q9HAW4|CLSPN_HUMAN Claspin OS=Homo sapiens GN=CLSPN PE=1 SV=3;>tr|E7ESG2|E7ESG2_HUMAN Claspin OS=Homo sapiens GN=CLSPN PE=1 SV=1;>sp|Q9HAW4-2|CLSPN_HUMAN Isoform 2 of Claspin OS=Hom	28	1902900000	2	3.15247	0.00238775	0.00607268	CLSPN
E7EX90;Q14203-3;Q14203-4;Q14203-6;Q14203;Q14203-5;Q14203-2;Q6AWB1;E7EWF7;C9JJD0;C9JKG6;E9PCY0;C9JZA4;C9JTE5;C9JJN7;C9J1B7	84;84;84;83;83;79;78;56;14;5;5;5;4;4;4;2	Dynactin subunit 1	DCTN1;DKFZp686E0752	>tr|E7EX90|E7EX90_HUMAN Dynactin subunit 1 OS=Homo sapiens GN=DCTN1 PE=1 SV=1;>sp|Q14203-3|DCTN1_HUMAN Isoform 3 of Dynactin subunit 1 OS=Homo sapiens GN=DCTN1;>sp|Q14203-4|DCTN1_HUMAN Isoform 4 of Dynactin subunit 1 OS=Homo sapiens GN=DCTN1;>sp|Q14203-6|D	84	21102000000	4	3.14721	3.74111e-05	0.000664047	DCTN1
Q8NEU8;Q8NEU8-2;Q8NEU8-3;F8VXB0;H0YH86;F8VWV2;F8W124;F8VS86;F8VR68	32;30;30;12;7;7;3;3;1	DCC-interacting protein 13-beta	APPL2	>sp|Q8NEU8|DP13B_HUMAN DCC-interacting protein 13-beta OS=Homo sapiens GN=APPL2 PE=1 SV=3;>sp|Q8NEU8-2|DP13B_HUMAN Isoform 2 of DCC-interacting protein 13-beta OS=Homo sapiens GN=APPL2;>sp|Q8NEU8-3|DP13B_HUMAN Isoform 3 of DCC-interacting protein 13-beta O	33	3677100000	4	3.13773	0.00105796	0.0038661	APPL2
O75935-3;O75935;X6RCK5;X6RA56;A0A0A0MRV8;X6RLR1;O75935-2	7;7;6;4;4;4;4	Dynactin subunit 3	DCTN3	>sp|O75935-3|DCTN3_HUMAN Isoform 3 of Dynactin subunit 3 OS=Homo sapiens GN=DCTN3;>sp|O75935|DCTN3_HUMAN Dynactin subunit 3 OS=Homo sapiens GN=DCTN3 PE=1 SV=1;>tr|X6RCK5|X6RCK5_HUMAN Dynactin subunit 3 (Fragment) OS=Homo sapiens GN=DCTN3 PE=1 SV=1;>tr|X6RA	7	584000000	3	3.13029	0.000262711	0.00174281	DCTN3
Q96N67-5;Q96N67;H0Y7L2;Q96N67-4;Q96N67-3;Q96N67-2;Q96N67-6;A0A0C4DGY6;Q96N67-7;A0A0U1RRC1;A0A0U1RQJ5;A2A369;Q8NF50-4;Q8NF50-3;Q8NF50-2;Q8NF50;A0A0U1RQT6;A0A0U1RQG7;A0A0U1RR97	61;61;60;60;60;60;60;26;21;6;6;3;3;3;3;3;1;1;1	Dedicator of cytokinesis protein 7	DOCK7	>sp|Q96N67-5|DOCK7_HUMAN Isoform 5 of Dedicator of cytokinesis protein 7 OS=Homo sapiens GN=DOCK7;>sp|Q96N67|DOCK7_HUMAN Dedicator of cytokinesis protein 7 OS=Homo sapiens GN=DOCK7 PE=1 SV=4;>tr|H0Y7L2|H0Y7L2_HUMAN Dedicator of cytokinesis protein 7 OS=Hom	64	2518800000	4	3.13005	0.000185234	0.00144347	DOCK7
P25398	8	40S ribosomal protein S12	RPS12	>sp|P25398|RS12_HUMAN 40S ribosomal protein S12 OS=Homo sapiens GN=RPS12 PE=1 SV=3	8	552690000	2	3.12912	0.00248397	0.00617608	RPS12
P05387;H0YDD8;P05386-2	8;4;0	60S acidic ribosomal protein P2	RPLP2	>sp|P05387|RLA2_HUMAN 60S acidic ribosomal protein P2 OS=Homo sapiens GN=RPLP2 PE=1 SV=1;>tr|H0YDD8|H0YDD8_HUMAN 60S acidic ribosomal protein P2 (Fragment) OS=Homo sapiens GN=RPLP2 PE=1 SV=1	9	437390000	2	3.127	0.0022676	0.00596294	RPLP2
P46783;F6U211;S4R435;Q9NQ39	10;7;7;3	40S ribosomal protein S10	RPS10;RPS10-NUDT3	>sp|P46783|RS10_HUMAN 40S ribosomal protein S10 OS=Homo sapiens GN=RPS10 PE=1 SV=1;>tr|F6U211|F6U211_HUMAN 40S ribosomal protein S10 OS=Homo sapiens GN=RPS10 PE=4 SV=1;>tr|S4R435|S4R435_HUMAN Protein RPS10-NUDT3 (Fragment) OS=Homo sapiens GN=RPS10-NUDT3 PE	10	1204500000	4	3.11991	7.00477e-05	0.000858674	RPS10
Q9NUJ1;Q9NUJ1-2;Q9NUJ1-3	6;5;2	Mycophenolic acid acyl-glucuronide esterase, mitochondrial	ABHD10	>sp|Q9NUJ1|ABHDA_HUMAN Mycophenolic acid acyl-glucuronide esterase, mitochondrial OS=Homo sapiens GN=ABHD10 PE=1 SV=1;>sp|Q9NUJ1-2|ABHDA_HUMAN Isoform 2 of Mycophenolic acid acyl-glucuronide esterase, mitochondrial OS=Homo sapiens GN=ABHD10	6	76844000	3	3.11708	0.000829855	0.00333508	ABHD10
Q8N163-2;Q8N163;G3V119;H0YB24;A0A087X2B6;E5RHJ4;H0YC69;E5RFJ3;H0YC58;E5RGU7	19;19;12;12;5;5;4;4;4;3	Cell cycle and apoptosis regulator protein 2	CCAR2	>sp|Q8N163-2|CCAR2_HUMAN Isoform 2 of Cell cycle and apoptosis regulator protein 2 OS=Homo sapiens GN=CCAR2;>sp|Q8N163|CCAR2_HUMAN Cell cycle and apoptosis regulator protein 2 OS=Homo sapiens GN=CCAR2 PE=1 SV=2;>tr|G3V119|G3V119_HUMAN Cell cycle and apopto	19	786520000	2	3.10982	0.00698316	0.0128967	CCAR2
Q92769-3;Q92769;Q5TEE2;E5RFI6;E5RJ04;E5RGV4;E5RHE7;E5RH52;E5RG37;E5RFP9;H3BM24;E5RK19;E7ESJ6;O15379;O15379-2	4;4;0;0;0;0;0;0;0;0;0;0;0;0;0	Histone deacetylase 2	HDAC2;HDAC1	>sp|Q92769-3|HDAC2_HUMAN Isoform 2 of Histone deacetylase 2 OS=Homo sapiens GN=HDAC2;>sp|Q92769|HDAC2_HUMAN Histone deacetylase 2 OS=Homo sapiens GN=HDAC2 PE=1 SV=2;>tr|Q5TEE2|Q5TEE2_HUMAN Histone deacetylase 1 (Fragment) OS=Homo sapiens GN=HDAC1 PE=1 SV=1	8	516550000	3	3.1054	0.000341342	0.00189869	HDAC2
D6REY2;P23508;P23508-2;A0A096LNU0;A0A096LPB3	15;15;15;12;4	Colorectal mutant cancer protein	MCC	>tr|D6REY2|D6REY2_HUMAN Colorectal mutant cancer protein OS=Homo sapiens GN=MCC PE=1 SV=1;>sp|P23508|CRCM_HUMAN Colorectal mutant cancer protein OS=Homo sapiens GN=MCC PE=1 SV=2;>sp|P23508-2|CRCM_HUMAN Isoform 2 of Colorectal mutant cancer protein OS=Homo	15	237550000	2	3.09676	0.00675405	0.0125826	MCC
Q9NYU1	7	UDP-glucose:glycoprotein glucosyltransferase 2	UGGT2	>sp|Q9NYU1|UGGG2_HUMAN UDP-glucose:glycoprotein glucosyltransferase 2 OS=Homo sapiens GN=UGGT2 PE=1 SV=4	7	77752000	2	3.09546	0.00239486	0.00607268	UGGT2
Q9UBB4-2;Q9UBB4;B1AHE3;B1AHE4	11;11;3;3	Ataxin-10	ATXN10	>sp|Q9UBB4-2|ATX10_HUMAN Isoform 2 of Ataxin-10 OS=Homo sapiens GN=ATXN10;>sp|Q9UBB4|ATX10_HUMAN Ataxin-10 OS=Homo sapiens GN=ATXN10 PE=1 SV=1	11	235950000	3	3.09236	0.000485498	0.0023392	ATXN10
P52907	11	F-actin-capping protein subunit alpha-1	CAPZA1	>sp|P52907|CAZA1_HUMAN F-actin-capping protein subunit alpha-1 OS=Homo sapiens GN=CAPZA1 PE=1 SV=3	13	1941400000	4	3.08502	0.000292883	0.00180646	CAPZA1
E9PEZ1;Q8IWT3-3;Q8IWT3;H0Y8H9;H0YA00	27;27;27;1;1	Cullin-9	CUL9	>tr|E9PEZ1|E9PEZ1_HUMAN Cullin-9 OS=Homo sapiens GN=CUL9 PE=1 SV=1;>sp|Q8IWT3-3|CUL9_HUMAN Isoform 2 of Cullin-9 OS=Homo sapiens GN=CUL9;>sp|Q8IWT3|CUL9_HUMAN Cullin-9 OS=Homo sapiens GN=CUL9 PE=1 SV=2	29	324710000	4	3.08438	0.00187208	0.0053531	CUL9
A0A087WTV6;Q96C36;J3KR12;A0A087WZR9	7;7;5;3	Pyrroline-5-carboxylate reductase 2	PYCR2	>tr|A0A087WTV6|A0A087WTV6_HUMAN Pyrroline-5-carboxylate reductase 2 OS=Homo sapiens GN=PYCR2 PE=1 SV=1;>sp|Q96C36|P5CR2_HUMAN Pyrroline-5-carboxylate reductase 2 OS=Homo sapiens GN=PYCR2 PE=1 SV=1;>tr|J3KR12|J3KR12_HUMAN Uncharacterized protein OS=Homo sap	8	379670000	2	3.08059	0.00272736	0.00662655	PYCR2
Q93074-3;Q93074;Q93074-2;Q7Z3Z5;F8WAE6;Q86YW9-4;Q86YW9;H7C191;H7C274;Q86YW9-2;Q86YW9-3	18;18;18;13;2;2;2;1;1;1;1	Mediator of RNA polymerase II transcription subunit 12	MED12;TNRC11	>sp|Q93074-3|MED12_HUMAN Isoform 3 of Mediator of RNA polymerase II transcription subunit 12 OS=Homo sapiens GN=MED12;>sp|Q93074|MED12_HUMAN Mediator of RNA polymerase II transcription subunit 12 OS=Homo sapiens GN=MED12 PE=1 SV=4;>sp|Q93074-2|MED12_HUMAN	18	123620000	2	3.07133	0.0136924	0.0212882	MED12
O94906;O94906-2	13;12	Pre-mRNA-processing factor 6	PRPF6	>sp|O94906|PRP6_HUMAN Pre-mRNA-processing factor 6 OS=Homo sapiens GN=PRPF6 PE=1 SV=1;>sp|O94906-2|PRP6_HUMAN Isoform 2 of Pre-mRNA-processing factor 6 OS=Homo sapiens GN=PRPF6	13	378540000	2	3.06989	0.00762652	0.0137689	PRPF6
P39019;A0A075B6E2;M0R2L9;M0QXK4;M0QYF7;M0R140	17;9;8;8;8;8	40S ribosomal protein S19	RPS19	>sp|P39019|RS19_HUMAN 40S ribosomal protein S19 OS=Homo sapiens GN=RPS19 PE=1 SV=2;>tr|A0A075B6E2|A0A075B6E2_HUMAN 40S ribosomal protein S19 OS=Homo sapiens GN=RPS19 PE=1 SV=1	17	6135300000	4	3.06798	6.32686e-05	0.000842264	RPS19
Q86YV9	12	Hermansky-Pudlak syndrome 6 protein	HPS6	>sp|Q86YV9|HPS6_HUMAN Hermansky-Pudlak syndrome 6 protein OS=Homo sapiens GN=HPS6 PE=1 SV=1	12	503840000	4	3.0674	0.000663694	0.00289339	HPS6
Q13200-3;Q13200;Q13200-2;H7C1H2;H7C2Q3	8;8;7;4;1	26S proteasome non-ATPase regulatory subunit 2	PSMD2	>sp|Q13200-3|PSMD2_HUMAN Isoform 3 of 26S proteasome non-ATPase regulatory subunit 2 OS=Homo sapiens GN=PSMD2;>sp|Q13200|PSMD2_HUMAN 26S proteasome non-ATPase regulatory subunit 2 OS=Homo sapiens GN=PSMD2 PE=1 SV=3;>sp|Q13200-2|PSMD2_HUMAN Isoform 2 of 26S	8	217150000	4	3.06722	5.4564e-05	0.000781458	PSMD2
F8VQ14;F5GWF6;P78371;P78371-2	9;9;9;7	T-complex protein 1 subunit beta	CCT2	>tr|F8VQ14|F8VQ14_HUMAN T-complex protein 1 subunit beta OS=Homo sapiens GN=CCT2 PE=1 SV=1;>tr|F5GWF6|F5GWF6_HUMAN T-complex protein 1 subunit beta OS=Homo sapiens GN=CCT2 PE=1 SV=2;>sp|P78371|TCPB_HUMAN T-complex protein 1 subunit beta OS=Homo sapiens GN=	9	228210000	2	3.05962	0.00280458	0.00671208	CCT2
A8MX75;P18074;E7EVE9;P18074-2;K7EKF3;K7EIT8;K7ENL1;B4E0F6	16;16;13;8;5;5;2;2	TFIIH basal transcription factor complex helicase XPD subunit	ERCC2	>tr|A8MX75|A8MX75_HUMAN TFIIH basal transcription factor complex helicase XPD subunit (Fragment) OS=Homo sapiens GN=ERCC2 PE=1 SV=2;>sp|P18074|ERCC2_HUMAN TFIIH basal transcription factor complex helicase XPD subunit OS=Homo sapiens GN=ERCC2 PE=1 SV=1;>tr|	16	170630000	2	3.05219	0.0029652	0.0069232	ERCC2
Q9Y4W2-2;Q9Y4W2;Q9Y4W2-3;Q9Y4W2-4	5;5;4;2	Ribosomal biogenesis protein LAS1L	LAS1L	>sp|Q9Y4W2-2|LAS1L_HUMAN Isoform 2 of Ribosomal biogenesis protein LAS1L OS=Homo sapiens GN=LAS1L;>sp|Q9Y4W2|LAS1L_HUMAN Ribosomal biogenesis protein LAS1L OS=Homo sapiens GN=LAS1L PE=1 SV=2;>sp|Q9Y4W2-3|LAS1L_HUMAN Isoform 3 of Ribosomal biogenesis protei	5	70879000	2	3.04206	0.00257413	0.00632641	LAS1L
P63104;E7EX29;E7ESK7;E5RGE1;E5RIR4;E9PD24;E7EVZ2;B0AZS6;P63104-2;B7Z2E6;H0YB80	6;4;3;2;2;2;2;4;4;3;3	14-3-3 protein zeta/delta	YWHAZ	>sp|P63104|1433Z_HUMAN 14-3-3 protein zeta/delta OS=Homo sapiens GN=YWHAZ PE=1 SV=1;>tr|E7EX29|E7EX29_HUMAN 14-3-3 protein zeta/delta (Fragment) OS=Homo sapiens GN=YWHAZ PE=1 SV=1;>tr|E7ESK7|E7ESK7_HUMAN 14-3-3 protein zeta/delta (Fragment) OS=Homo sapiens	8	310160000	2	3.03473	0.00260457	0.00637671	YWHAZ
Q15386;Q15386-2;Q15386-3	7;3;2	Ubiquitin-protein ligase E3C	UBE3C	>sp|Q15386|UBE3C_HUMAN Ubiquitin-protein ligase E3C OS=Homo sapiens GN=UBE3C PE=1 SV=3	7	82072000	2	3.03175	0.0034524	0.00766001	UBE3C
P62701;C9JEH7;P22090;Q8TD47	17;7;7;6	40S ribosomal protein S4, X isoform	RPS4X	>sp|P62701|RS4X_HUMAN 40S ribosomal protein S4, X isoform OS=Homo sapiens GN=RPS4X PE=1 SV=2	17	1599600000	4	3.0316	0.000257938	0.00174281	RPS4X
Q15029-2;Q15029-3;Q15029;K7EP67;K7EJ74;K7EIV5;K7EIT3	38;38;38;12;5;1;1	116 kDa U5 small nuclear ribonucleoprotein component	EFTUD2	>sp|Q15029-2|U5S1_HUMAN Isoform 2 of 116 kDa U5 small nuclear ribonucleoprotein component OS=Homo sapiens GN=EFTUD2;>sp|Q15029-3|U5S1_HUMAN Isoform 3 of 116 kDa U5 small nuclear ribonucleoprotein component OS=Homo sapiens GN=EFTUD2;>sp|Q15029|U5S1_HUMAN 11	38	3037600000	4	3.02677	7.65953e-05	0.000858674	EFTUD2
H0YHC3;F8W020;F8W118;F8VY35;F8VV59;B7Z9C2;F8W0J6;F5H4R6;H0YIV4;P55209-2;P55209;F8VRJ2;H0YH88;F8VVB5;F8VXI6;F8VUX1;P55209-3	1;1;1;1;1;1;1;1;1;1;1;1;0;0;1;1;1	Nucleosome assembly protein 1-like 1	NAP1L1	>tr|H0YHC3|H0YHC3_HUMAN Nucleosome assembly protein 1-like 1 (Fragment) OS=Homo sapiens GN=NAP1L1 PE=1 SV=1;>tr|F8W020|F8W020_HUMAN Nucleosome assembly protein 1-like 1 (Fragment) OS=Homo sapiens GN=NAP1L1 PE=1 SV=1;>tr|F8W118|F8W118_HUMAN Nucleosome assem	8	832920000	4	3.01811	0.000148112	0.00131449	NAP1L1
P61978-3;P61978;P61978-2;Q5T6W2;S4R359	6;6;6;5;2	Heterogeneous nuclear ribonucleoprotein K	HNRNPK	>sp|P61978-3|HNRPK_HUMAN Isoform 3 of Heterogeneous nuclear ribonucleoprotein K OS=Homo sapiens GN=HNRNPK;>sp|P61978|HNRPK_HUMAN Heterogeneous nuclear ribonucleoprotein K OS=Homo sapiens GN=HNRNPK PE=1 SV=1;>sp|P61978-2|HNRPK_HUMAN Isoform 2 of Heterogeneo	6	176970000	2	3.01737	0.0027871	0.00670475	HNRNPK
P62277;J3KMX5;E9PS50	8;7;3	40S ribosomal protein S13	RPS13	>sp|P62277|RS13_HUMAN 40S ribosomal protein S13 OS=Homo sapiens GN=RPS13 PE=1 SV=2;>tr|J3KMX5|J3KMX5_HUMAN 40S ribosomal protein S13 OS=Homo sapiens GN=RPS13 PE=1 SV=1	8	1588600000	4	2.99695	0.000207064	0.00154525	RPS13
Q13263;Q13263-2;M0R0K9;M0R2I3;M0R3C0	13;12;7;1;1	Transcription intermediary factor 1-beta	TRIM28	>sp|Q13263|TIF1B_HUMAN Transcription intermediary factor 1-beta OS=Homo sapiens GN=TRIM28 PE=1 SV=5;>sp|Q13263-2|TIF1B_HUMAN Isoform 2 of Transcription intermediary factor 1-beta OS=Homo sapiens GN=TRIM28;>tr|M0R0K9|M0R0K9_HUMAN Transcription intermediary	13	711510000	2	2.99543	0.00452953	0.0093669	TRIM28
O94915;F2Z2S2;H0Y9X0;D6RJI4;O94915-2;D6R9B9	54;26;20;12;10;2	Protein furry homolog-like	FRYL	>sp|O94915|FRYL_HUMAN Protein furry homolog-like OS=Homo sapiens GN=FRYL PE=1 SV=2	56	1936300000	4	2.99246	0.000264559	0.00174281	FRYL
O14744-2;O14744;O14744-3;O14744-5;G3V580;G3V5L5;H0YJX6;G3V2X6;O14744-4;H0YJD3;H7BZ44;G3V2L6;C9JSX3	10;10;9;9;6;5;5;4;4;2;2;2;2	Protein arginine N-methyltransferase 5;Protein arginine N-methyltransferase 5, N-terminally processed	PRMT5	>sp|O14744-2|ANM5_HUMAN Isoform 2 of Protein arginine N-methyltransferase 5 OS=Homo sapiens GN=PRMT5;>sp|O14744|ANM5_HUMAN Protein arginine N-methyltransferase 5 OS=Homo sapiens GN=PRMT5 PE=1 SV=4;>sp|O14744-3|ANM5_HUMAN Isoform 3 of Protein arginine N-met	10	143380000	2	2.99026	0.00288638	0.00688208	PRMT5
Q9UBF2;Q9UBF2-2	15;12	Coatomer subunit gamma-2	COPG2	>sp|Q9UBF2|COPG2_HUMAN Coatomer subunit gamma-2 OS=Homo sapiens GN=COPG2 PE=1 SV=1;>sp|Q9UBF2-2|COPG2_HUMAN Isoform 2 of Coatomer subunit gamma-2 OS=Homo sapiens GN=COPG2	17	300880000	2	2.98705	0.00371299	0.00807008	COPG2
P62249;M0R210;M0R3H0;A0A087WZ27;M0R1M5;M0QX76;Q6IPX4	13;12;10;10;8;7;7	40S ribosomal protein S16	RPS16	>sp|P62249|RS16_HUMAN 40S ribosomal protein S16 OS=Homo sapiens GN=RPS16 PE=1 SV=2;>tr|M0R210|M0R210_HUMAN 40S ribosomal protein S16 OS=Homo sapiens GN=RPS16 PE=1 SV=1;>tr|M0R3H0|M0R3H0_HUMAN 40S ribosomal protein S16 OS=Homo sapiens GN=RPS16 PE=1 SV=1;>tr	13	3788600000	4	2.97037	7.35604e-05	0.000858674	RPS16
Q14677-3;Q14677;Q14677-2	16;15;14	Clathrin interactor 1	CLINT1	>sp|Q14677-3|EPN4_HUMAN Isoform 3 of Clathrin interactor 1 OS=Homo sapiens GN=CLINT1;>sp|Q14677|EPN4_HUMAN Clathrin interactor 1 OS=Homo sapiens GN=CLINT1 PE=1 SV=1;>sp|Q14677-2|EPN4_HUMAN Isoform 2 of Clathrin interactor 1 OS=Homo sapiens GN=CLINT1	16	720950000	2	2.96706	0.00293	0.0069232	CLINT1
P62269;A0A0G2JQH2;Q5GGW2;J3JS69	14;5;5;5	40S ribosomal protein S18	RPS18	>sp|P62269|RS18_HUMAN 40S ribosomal protein S18 OS=Homo sapiens GN=RPS18 PE=1 SV=3	14	1207900000	4	2.96703	0.000216599	0.00157914	RPS18
Q9UPY3;Q9UPY3-2;Q9UPY3-3;H0YJZ6	51;46;18;8	Endoribonuclease Dicer	DICER1	>sp|Q9UPY3|DICER_HUMAN Endoribonuclease Dicer OS=Homo sapiens GN=DICER1 PE=1 SV=3;>sp|Q9UPY3-2|DICER_HUMAN Isoform 2 of Endoribonuclease Dicer OS=Homo sapiens GN=DICER1	51	2026900000	4	2.96614	0.000303977	0.00183247	DICER1
Q9UPN7;K7EM28	10;3	Serine/threonine-protein phosphatase 6 regulatory subunit 1	PPP6R1	>sp|Q9UPN7|PP6R1_HUMAN Serine/threonine-protein phosphatase 6 regulatory subunit 1 OS=Homo sapiens GN=PPP6R1 PE=1 SV=5	10	264640000	2	2.96433	0.00399237	0.00849515	PPP6R1
P25685;P25685-2;M0R080;M0R128;M0R1D6;M0QZD0;M0QYT3;M0QXK0	6;3;2;1;1;1;1;1	DnaJ homolog subfamily B member 1	DNAJB1	>sp|P25685|DNJB1_HUMAN DnaJ homolog subfamily B member 1 OS=Homo sapiens GN=DNAJB1 PE=1 SV=4;>sp|P25685-2|DNJB1_HUMAN Isoform 2 of DnaJ homolog subfamily B member 1 OS=Homo sapiens GN=DNAJB1	6	60314000	2	2.95885	0.00391407	0.00842118	DNAJB1
P23526;P23526-2	9;6	Adenosylhomocysteinase	AHCY	>sp|P23526|SAHH_HUMAN Adenosylhomocysteinase OS=Homo sapiens GN=AHCY PE=1 SV=4;>sp|P23526-2|SAHH_HUMAN Isoform 2 of Adenosylhomocysteinase OS=Homo sapiens GN=AHCY	9	232110000	2	2.95836	0.00296939	0.0069232	AHCY
Q9H1A4;H0Y564;F8WAS1	55;34;3	Anaphase-promoting complex subunit 1	ANAPC1	>sp|Q9H1A4|APC1_HUMAN Anaphase-promoting complex subunit 1 OS=Homo sapiens GN=ANAPC1 PE=1 SV=1;>tr|H0Y564|H0Y564_HUMAN Anaphase-promoting complex subunit 1 (Fragment) OS=Homo sapiens GN=ANAPC1 PE=1 SV=1	55	5030600000	4	2.95834	0.000217472	0.00157914	ANAPC1
P13010;C9JZ81;H7C0H9	27;4;2	X-ray repair cross-complementing protein 5	XRCC5	>sp|P13010|XRCC5_HUMAN X-ray repair cross-complementing protein 5 OS=Homo sapiens GN=XRCC5 PE=1 SV=3	27	864960000	2	2.95553	0.00297947	0.0069232	XRCC5
Q13049;Q5JVY0	7;1	E3 ubiquitin-protein ligase TRIM32	TRIM32	>sp|Q13049|TRI32_HUMAN E3 ubiquitin-protein ligase TRIM32 OS=Homo sapiens GN=TRIM32 PE=1 SV=2	7	194290000	2	2.95294	0.00316269	0.0072177	TRIM32
Q9Y265;Q9Y265-2;E7ETR0;H7C4G5;H7C4I3;J3QLR1	31;25;23;13;7;5	RuvB-like 1	RUVBL1	>sp|Q9Y265|RUVB1_HUMAN RuvB-like 1 OS=Homo sapiens GN=RUVBL1 PE=1 SV=1;>sp|Q9Y265-2|RUVB1_HUMAN Isoform 2 of RuvB-like 1 OS=Homo sapiens GN=RUVBL1;>tr|E7ETR0|E7ETR0_HUMAN RuvB-like helicase OS=Homo sapiens GN=RUVBL1 PE=1 SV=1	31	9115600000	3	2.9514	0.00510425	0.0102245	RUVBL1
P62263;H0YB22;E5RH77	9;5;5	40S ribosomal protein S14	RPS14	>sp|P62263|RS14_HUMAN 40S ribosomal protein S14 OS=Homo sapiens GN=RPS14 PE=1 SV=3;>tr|H0YB22|H0YB22_HUMAN 40S ribosomal protein S14 (Fragment) OS=Homo sapiens GN=RPS14 PE=1 SV=1;>tr|E5RH77|E5RH77_HUMAN 40S ribosomal protein S14 OS=Homo sapiens GN=RPS14 PE	9	1028100000	4	2.93712	0.000176321	0.00144347	RPS14
V9GYM8;Q92974-3;Q92974-2;Q92974;V9GYF0;V9GZ14;Q5VY93;V9GYF5;V9GYG5;V9GZ58	27;27;27;27;8;6;6;5;5;1	Rho guanine nucleotide exchange factor 2	ARHGEF2	>tr|V9GYM8|V9GYM8_HUMAN Rho guanine nucleotide exchange factor 2 OS=Homo sapiens GN=ARHGEF2 PE=1 SV=1;>sp|Q92974-3|ARHG2_HUMAN Isoform 3 of Rho guanine nucleotide exchange factor 2 OS=Homo sapiens GN=ARHGEF2;>sp|Q92974-2|ARHG2_HUMAN Isoform 2 of Rho guanin	27	1061000000	4	2.93682	0.000207481	0.00154525	ARHGEF2
Q86UU1-2;Q86UU1;Q86UU1-3;A0A087WZL0;Q96C94;A0A087WTZ7;A0A087WXY7	18;18;16;8;2;2;2	Pleckstrin homology-like domain family B member 1	PHLDB1	>sp|Q86UU1-2|PHLB1_HUMAN Isoform 2 of Pleckstrin homology-like domain family B member 1 OS=Homo sapiens GN=PHLDB1;>sp|Q86UU1|PHLB1_HUMAN Pleckstrin homology-like domain family B member 1 OS=Homo sapiens GN=PHLDB1 PE=1 SV=1;>sp|Q86UU1-3|PHLB1_HUMAN Isoform	18	440880000	2	2.93234	0.00387346	0.00836197	PHLDB1
Q9Y2L9-2;Q9Y2L9;Q9Y2L9-3;Q5VUJ6-2;Q5VUJ6	5;5;5;1;1	Leucine-rich repeat and calponin homology domain-containing protein 1	LRCH1	>sp|Q9Y2L9-2|LRCH1_HUMAN Isoform 2 of Leucine-rich repeat and calponin homology domain-containing protein 1 OS=Homo sapiens GN=LRCH1;>sp|Q9Y2L9|LRCH1_HUMAN Leucine-rich repeat and calponin homology domain-containing protein 1 OS=Homo sapiens GN=LRCH1 PE=1	5	154990000	2	2.93231	0.00315121	0.00721729	LRCH1
O75643;O75643-2;B4E0P5	67;24;14	U5 small nuclear ribonucleoprotein 200 kDa helicase	SNRNP200	>sp|O75643|U520_HUMAN U5 small nuclear ribonucleoprotein 200 kDa helicase OS=Homo sapiens GN=SNRNP200 PE=1 SV=2	67	2730400000	4	2.92721	7.65034e-05	0.000858674	SNRNP200
P57740;P57740-3;P57740-2;G3V1T4;H0YG15	17;13;13;4;2	Nuclear pore complex protein Nup107	NUP107	>sp|P57740|NU107_HUMAN Nuclear pore complex protein Nup107 OS=Homo sapiens GN=NUP107 PE=1 SV=1;>sp|P57740-3|NU107_HUMAN Isoform 3 of Nuclear pore complex protein Nup107 OS=Homo sapiens GN=NUP107;>sp|P57740-2|NU107_HUMAN Isoform 2 of Nuclear pore complex pr	17	576770000	4	2.92616	0.000482248	0.0023392	NUP107
Q96MX6-2;Q96MX6;H7C389;Q8ND98	4;4;1;1	WD repeat-containing protein 92	WDR92	>sp|Q96MX6-2|WDR92_HUMAN Isoform 2 of WD repeat-containing protein 92 OS=Homo sapiens GN=WDR92;>sp|Q96MX6|WDR92_HUMAN WD repeat-containing protein 92 OS=Homo sapiens GN=WDR92 PE=1 SV=1	4	513230000	2	2.92558	0.00947367	0.0161431	WDR92
Q6P2Q9;I3L0J9;I3L3Z8;I3L1T8	80;33;8;2	Pre-mRNA-processing-splicing factor 8	PRPF8	>sp|Q6P2Q9|PRP8_HUMAN Pre-mRNA-processing-splicing factor 8 OS=Homo sapiens GN=PRPF8 PE=1 SV=2	80	2540500000	4	2.91549	8.19241e-05	0.000872492	PRPF8
M0R0P1;M0R299;M0QXL5;M0R2Q4;P22087;M0R2U2;M0R1H0;M0R2B0	3;3;3;3;3;3;3;3	rRNA 2-O-methyltransferase fibrillarin	FBL	>tr|M0R0P1|M0R0P1_HUMAN rRNA 2-O-methyltransferase fibrillarin (Fragment) OS=Homo sapiens GN=FBL PE=1 SV=1;>tr|M0R299|M0R299_HUMAN rRNA 2-O-methyltransferase fibrillarin (Fragment) OS=Homo sapiens GN=FBL PE=1 SV=1;>tr|M0QXL5|M0QXL5_HUMAN rRNA 2-O-methyl	4	104630000	2	2.91346	0.00609873	0.0119072	FBL
E9PC66;P17029;B3KRF7	8;8;6	Zinc finger protein with KRAB and SCAN domains 1	ZKSCAN1	>tr|E9PC66|E9PC66_HUMAN Zinc finger protein with KRAB and SCAN domains 1 OS=Homo sapiens GN=ZKSCAN1 PE=1 SV=1;>sp|P17029|ZKSC1_HUMAN Zinc finger protein with KRAB and SCAN domains 1 OS=Homo sapiens GN=ZKSCAN1 PE=1 SV=3;>tr|B3KRF7|B3KRF7_HUMAN Zinc finger p	8	263130000	3	2.91202	0.000632138	0.00284462	ZKSCAN1
Q8NEM2;I3L3Z1	12;1	SHC SH2 domain-binding protein 1	SHCBP1	>sp|Q8NEM2|SHCBP_HUMAN SHC SH2 domain-binding protein 1 OS=Homo sapiens GN=SHCBP1 PE=1 SV=3	12	259330000	2	2.90729	0.0078158	0.0139896	SHCBP1
Q9UJX5;Q9UJX5-3;Q9UJX5-2;D6RAP6;D6RFM7	21;21;15;5;3	Anaphase-promoting complex subunit 4	ANAPC4	>sp|Q9UJX5|APC4_HUMAN Anaphase-promoting complex subunit 4 OS=Homo sapiens GN=ANAPC4 PE=1 SV=2;>sp|Q9UJX5-3|APC4_HUMAN Isoform 3 of Anaphase-promoting complex subunit 4 OS=Homo sapiens GN=ANAPC4;>sp|Q9UJX5-2|APC4_HUMAN Isoform 2 of Anaphase-promoting compl	21	1454500000	4	2.90521	0.000309123	0.00184114	ANAPC4
Q86W92;Q86W92-4;Q86W92-3;F5GZP6	4;3;4;4	Liprin-beta-1	PPFIBP1	>sp|Q86W92|LIPB1_HUMAN Liprin-beta-1 OS=Homo sapiens GN=PPFIBP1 PE=1 SV=2;>sp|Q86W92-4|LIPB1_HUMAN Isoform 4 of Liprin-beta-1 OS=Homo sapiens GN=PPFIBP1;>sp|Q86W92-3|LIPB1_HUMAN Isoform 3 of Liprin-beta-1 OS=Homo sapiens GN=PPFIBP1;>tr|F5GZP6|F5GZP6_HUMAN	36	1196400000	4	2.90518	0.00306415	0.00704314	PPFIBP1
A0A0C4DGZ0;P24928;A0A087WWE2;P24928-2	29;29;25;10	DNA-directed RNA polymerase II subunit RPB1	POLR2A	>tr|A0A0C4DGZ0|A0A0C4DGZ0_HUMAN DNA-directed RNA polymerase subunit OS=Homo sapiens GN=POLR2A PE=1 SV=1;>sp|P24928|RPB1_HUMAN DNA-directed RNA polymerase II subunit RPB1 OS=Homo sapiens GN=POLR2A PE=1 SV=2;>tr|A0A087WWE2|A0A087WWE2_HUMAN DNA-directed RNA p	29	530510000	2	2.90187	0.0115697	0.0185755	POLR2A
O60447-2;O60447	10;9	Ecotropic viral integration site 5 protein homolog	EVI5	>sp|O60447-2|EVI5_HUMAN Isoform 2 of Ecotropic viral integration site 5 protein homolog OS=Homo sapiens GN=EVI5;>sp|O60447|EVI5_HUMAN Ecotropic viral integration site 5 protein homolog OS=Homo sapiens GN=EVI5 PE=1 SV=3	10	148050000	2	2.89237	0.0075984	0.0137689	EVI5
M0R2B7;P28340;M0QZR8;M0QXE6;M0QXQ2;M0QZB4;M0R3H8	21;21;14;9;7;5;4	DNA polymerase;DNA polymerase delta catalytic subunit	POLD1	>tr|M0R2B7|M0R2B7_HUMAN DNA polymerase OS=Homo sapiens GN=POLD1 PE=1 SV=1;>sp|P28340|DPOD1_HUMAN DNA polymerase delta catalytic subunit OS=Homo sapiens GN=POLD1 PE=1 SV=2;>tr|M0QZR8|M0QZR8_HUMAN DNA polymerase OS=Homo sapiens GN=POLD1 PE=1 SV=1	21	313830000	3	2.88653	0.0113509	0.0182701	POLD1
Q6PKG0;Q6PKG0-3;A0A0B4J210;E5RH50;H0YBW1;H0YC73;H0YC33;E5RHK4;H0YAN4;Q659C4-7;Q659C4-6;Q659C4-5;Q659C4-9;Q659C4-2;Q659C4	24;23;19;17;9;7;4;2;2;2;2;2;2;2;2	La-related protein 1	LARP1	>sp|Q6PKG0|LARP1_HUMAN La-related protein 1 OS=Homo sapiens GN=LARP1 PE=1 SV=2;>sp|Q6PKG0-3|LARP1_HUMAN Isoform 2 of La-related protein 1 OS=Homo sapiens GN=LARP1;>tr|A0A0B4J210|A0A0B4J210_HUMAN La-related protein 1 (Fragment) OS=Homo sapiens GN=LARP1 PE=1	24	563160000	2	2.87132	0.00339418	0.0076369	LARP1
Q9NS91;F8WE49;C9J0Q4;F8WAZ7;F8WFA6	12;10;2;1;1	E3 ubiquitin-protein ligase RAD18	RAD18	>sp|Q9NS91|RAD18_HUMAN E3 ubiquitin-protein ligase RAD18 OS=Homo sapiens GN=RAD18 PE=1 SV=2;>tr|F8WE49|F8WE49_HUMAN E3 ubiquitin-protein ligase RAD18 OS=Homo sapiens GN=RAD18 PE=1 SV=1	12	770350000	2	2.86879	0.00341311	0.00765256	RAD18
Q13042-3;Q13042-2;Q13042;Q5T8C6;Q13042-4	17;17;17;14;14	Cell division cycle protein 16 homolog	CDC16	>sp|Q13042-3|CDC16_HUMAN Isoform 3 of Cell division cycle protein 16 homolog OS=Homo sapiens GN=CDC16;>sp|Q13042-2|CDC16_HUMAN Isoform 2 of Cell division cycle protein 16 homolog OS=Homo sapiens GN=CDC16;>sp|Q13042|CDC16_HUMAN Cell division cycle protein 1	17	1864800000	4	2.86808	0.000129418	0.00122763	CDC16
P08708;H0YN88;A0A075B716;H0YN73;H3BNC9	9;7;7;3;1	40S ribosomal protein S17	RPS17	>sp|P08708|RS17_HUMAN 40S ribosomal protein S17 OS=Homo sapiens GN=RPS17 PE=1 SV=2;>tr|H0YN88|H0YN88_HUMAN 40S ribosomal protein S17 OS=Homo sapiens GN=RPS17 PE=1 SV=1;>tr|A0A075B716|A0A075B716_HUMAN 40S ribosomal protein S17 OS=Homo sapiens GN=RPS17 PE=1	9	997590000	4	2.85856	8.04381e-05	0.000871185	RPS17
K7ERI7;P35268;K7EMH1;K7EP65;K7EKS7;K7ELC4;K7EJT5	7;7;6;5;5;5;3	60S ribosomal protein L22	RPL22	>tr|K7ERI7|K7ERI7_HUMAN 60S ribosomal protein L22 OS=Homo sapiens GN=RPL22 PE=1 SV=1;>sp|P35268|RL22_HUMAN 60S ribosomal protein L22 OS=Homo sapiens GN=RPL22 PE=1 SV=2;>tr|K7EMH1|K7EMH1_HUMAN 60S ribosomal protein L22 (Fragment) OS=Homo sapiens GN=RPL22 PE	7	860520000	3	2.85774	0.000649278	0.00288694	RPL22
Q9UJX6;Q9UJX6-2	28;27	Anaphase-promoting complex subunit 2	ANAPC2	>sp|Q9UJX6|ANC2_HUMAN Anaphase-promoting complex subunit 2 OS=Homo sapiens GN=ANAPC2 PE=1 SV=1;>sp|Q9UJX6-2|ANC2_HUMAN Isoform 2 of Anaphase-promoting complex subunit 2 OS=Homo sapiens GN=ANAPC2	28	1196000000	4	2.85431	0.000156988	0.00137419	ANAPC2
Q96EV2;H7C0H2;H0Y3K4;H7BXM6;A8MTF7;Q96EV2-2	4;3;3;2;1;1	RNA-binding protein 33	RBM33	>sp|Q96EV2|RBM33_HUMAN RNA-binding protein 33 OS=Homo sapiens GN=RBM33 PE=1 SV=3;>tr|H7C0H2|H7C0H2_HUMAN RNA-binding protein 33 (Fragment) OS=Homo sapiens GN=RBM33 PE=1 SV=1;>tr|H0Y3K4|H0Y3K4_HUMAN RNA-binding protein 33 (Fragment) OS=Homo sapiens GN=RBM33	4	155170000	2	2.85048	0.00836673	0.0148098	RBM33
O14976-2;O14976;A0A087X1U9;D6RF16;D6RAQ7;D6RE78;D6RAW3;H0Y8H5	9;9;3;2;2;2;2;1	Cyclin-G-associated kinase	GAK	>sp|O14976-2|GAK_HUMAN Isoform 2 of Cyclin-G-associated kinase OS=Homo sapiens GN=GAK;>sp|O14976|GAK_HUMAN Cyclin-G-associated kinase OS=Homo sapiens GN=GAK PE=1 SV=2	9	102140000	2	2.84752	0.00561358	0.0111055	GAK
Q12933-4;Q12933-3;Q12933;Q12933-2;B1AMY1;B1AMX7;B1AMX8	9;9;9;9;1;1;1	TNF receptor-associated factor 2	TRAF2	>sp|Q12933-4|TRAF2_HUMAN Isoform 4 of TNF receptor-associated factor 2 OS=Homo sapiens GN=TRAF2;>sp|Q12933-3|TRAF2_HUMAN Isoform 3 of TNF receptor-associated factor 2 OS=Homo sapiens GN=TRAF2;>sp|Q12933|TRAF2_HUMAN TNF receptor-associated factor 2 OS=Homo	9	279280000	3	2.84722	0.000447695	0.00228514	TRAF2
Q13045;Q13045-2;Q13045-3;J3KS54;J3QQQ2;J3KS39;J3QQU5;J3QLR6;K7EQZ7	14;13;13;4;3;1;1;1;1	Protein flightless-1 homolog	FLII	>sp|Q13045|FLII_HUMAN Protein flightless-1 homolog OS=Homo sapiens GN=FLII PE=1 SV=2;>sp|Q13045-2|FLII_HUMAN Isoform 2 of Protein flightless-1 homolog OS=Homo sapiens GN=FLII;>sp|Q13045-3|FLII_HUMAN Isoform 3 of Protein flightless-1 homolog OS=Homo sapiens	14	242930000	2	2.84434	0.00350029	0.00773939	FLII
Q14204;H0YJ21	110;6	Cytoplasmic dynein 1 heavy chain 1	DYNC1H1	>sp|Q14204|DYHC1_HUMAN Cytoplasmic dynein 1 heavy chain 1 OS=Homo sapiens GN=DYNC1H1 PE=1 SV=5	110	1513400000	4	2.83269	0.000817741	0.00330719	DYNC1H1
P55265-5;P55265;P55265-4;H0YCK3;P55265-3;P55265-2	13;13;13;10;10;10	Double-stranded RNA-specific adenosine deaminase	ADAR	>sp|P55265-5|DSRAD_HUMAN Isoform 5 of Double-stranded RNA-specific adenosine deaminase OS=Homo sapiens GN=ADAR;>sp|P55265|DSRAD_HUMAN Double-stranded RNA-specific adenosine deaminase OS=Homo sapiens GN=ADAR PE=1 SV=4;>sp|P55265-4|DSRAD_HUMAN Isoform 4 of D	13	323250000	3	2.83077	0.00210905	0.00575933	ADAR
F2Z2E2;Q86VI3;E9PDT6;E7EWC2;F5H7S7;Q13576-3;Q13576-2;Q13576	42;42;0;0;0;0;0;0	Ras GTPase-activating-like protein IQGAP3	IQGAP3	>tr|F2Z2E2|F2Z2E2_HUMAN Ras GTPase-activating-like protein IQGAP3 OS=Homo sapiens GN=IQGAP3 PE=1 SV=1;>sp|Q86VI3|IQGA3_HUMAN Ras GTPase-activating-like protein IQGAP3 OS=Homo sapiens GN=IQGAP3 PE=1 SV=2	46	1724100000	4	2.82898	0.00149043	0.00482242	IQGAP3
Q9ULX3;H3BUR4	3;2	RNA-binding protein NOB1	NOB1	>sp|Q9ULX3|NOB1_HUMAN RNA-binding protein NOB1 OS=Homo sapiens GN=NOB1 PE=1 SV=1;>tr|H3BUR4|H3BUR4_HUMAN RNA-binding protein NOB1 OS=Homo sapiens GN=NOB1 PE=1 SV=1	3	153740000	2	2.8212	0.00365498	0.00805356	NOB1
P23258;Q9NRH3;K7EIS0;K7EKE5	7;5;4;3	Tubulin gamma-1 chain;Tubulin gamma-2 chain;Tubulin gamma chain	TUBG1;TUBG2	>sp|P23258|TBG1_HUMAN Tubulin gamma-1 chain OS=Homo sapiens GN=TUBG1 PE=1 SV=2;>sp|Q9NRH3|TBG2_HUMAN Tubulin gamma-2 chain OS=Homo sapiens GN=TUBG2 PE=2 SV=1;>tr|K7EIS0|K7EIS0_HUMAN Tubulin gamma chain (Fragment) OS=Homo sapiens GN=TUBG1 PE=1 SV=1	7	144380000	2	2.8164	0.00695381	0.0128797	TUBG1
Q9BWT7;Q9BWT7-2;B0QYC4;B0QYC3	20;13;12;5	Caspase recruitment domain-containing protein 10	CARD10	>sp|Q9BWT7|CAR10_HUMAN Caspase recruitment domain-containing protein 10 OS=Homo sapiens GN=CARD10 PE=2 SV=2;>sp|Q9BWT7-2|CAR10_HUMAN Isoform 2 of Caspase recruitment domain-containing protein 10 OS=Homo sapiens GN=CARD10;>tr|B0QYC4|B0QYC4_HUMAN Caspase rec	20	582480000	4	2.81634	0.000322651	0.00186042	CARD10
Q96AG4	4	Leucine-rich repeat-containing protein 59	LRRC59	>sp|Q96AG4|LRC59_HUMAN Leucine-rich repeat-containing protein 59 OS=Homo sapiens GN=LRRC59 PE=1 SV=1	4	77013000	2	2.80997	0.00439361	0.009145	LRRC59
P62851	8	40S ribosomal protein S25	RPS25	>sp|P62851|RS25_HUMAN 40S ribosomal protein S25 OS=Homo sapiens GN=RPS25 PE=1 SV=1	8	4481800000	4	2.80951	0.000104682	0.0010789	RPS25
Q0VG06-3;Q0VG06;E7EVV8;Q0VG06-2;F5GZS4;F5H095	5;5;2;2;1;1	Fanconi anemia-associated protein of 100 kDa	FAAP100	>sp|Q0VG06-3|FP100_HUMAN Isoform 3 of Fanconi anemia core complex-associated protein 100 OS=Homo sapiens GN=FAAP100;>sp|Q0VG06|FP100_HUMAN Fanconi anemia core complex-associated protein 100 OS=Homo sapiens GN=FAAP100 PE=1 SV=3	5	97872000	2	2.79178	0.00986367	0.01653	FAAP100
P63316;C9JDI3	6;4	Troponin C, slow skeletal and cardiac muscles	TNNC1	>sp|P63316|TNNC1_HUMAN Troponin C, slow skeletal and cardiac muscles OS=Homo sapiens GN=TNNC1 PE=1 SV=1;>tr|C9JDI3|C9JDI3_HUMAN Troponin C, slow skeletal and cardiac muscles (Fragment) OS=Homo sapiens GN=TNNC1 PE=1 SV=1	6	140200000	2	2.78733	0.00432975	0.00909832	TNNC1
P31948;P31948-2;P31948-3;F5H783;F5GXD8;H0YGI8	21;20;16;9;6;5	Stress-induced-phosphoprotein 1	STIP1	>sp|P31948|STIP1_HUMAN Stress-induced-phosphoprotein 1 OS=Homo sapiens GN=STIP1 PE=1 SV=1;>sp|P31948-2|STIP1_HUMAN Isoform 2 of Stress-induced-phosphoprotein 1 OS=Homo sapiens GN=STIP1;>sp|P31948-3|STIP1_HUMAN Isoform 3 of Stress-induced-phosphoprotein 1 O	21	874490000	2	2.7808	0.00540318	0.0107895	STIP1
Q2TAY7;Q2TAY7-2	9;5	WD40 repeat-containing protein SMU1;WD40 repeat-containing protein SMU1, N-terminally processed	SMU1	>sp|Q2TAY7|SMU1_HUMAN WD40 repeat-containing protein SMU1 OS=Homo sapiens GN=SMU1 PE=1 SV=2;>sp|Q2TAY7-2|SMU1_HUMAN Isoform 2 of WD40 repeat-containing protein SMU1 OS=Homo sapiens GN=SMU1	9	289430000	2	2.77603	0.00397545	0.00849515	SMU1
Q9Y305-3;Q9Y305-2;Q9Y305;Q9Y305-4;H7C5Q2	5;5;5;5;4	Acyl-coenzyme A thioesterase 9, mitochondrial	ACOT9	>sp|Q9Y305-3|ACOT9_HUMAN Isoform 3 of Acyl-coenzyme A thioesterase 9, mitochondrial OS=Homo sapiens GN=ACOT9;>sp|Q9Y305-2|ACOT9_HUMAN Isoform 2 of Acyl-coenzyme A thioesterase 9, mitochondrial OS=Homo sapiens GN=ACOT9;>sp|Q9Y305|ACOT9_HUMAN Acyl-coenzyme A	5	128150000	2	2.76948	0.0178921	0.0262226	ACOT9
P17812;P17812-2;Q9NRF8	10;7;1	CTP synthase 1	CTPS1	>sp|P17812|PYRG1_HUMAN CTP synthase 1 OS=Homo sapiens GN=CTPS1 PE=1 SV=2;>sp|P17812-2|PYRG1_HUMAN Isoform 2 of CTP synthase 1 OS=Homo sapiens GN=CTPS1	10	290880000	3	2.76223	0.00239422	0.00607268	CTPS1
O43390;O43390-3;O43390-2;B4DT28;O43390-4	17;16;15;13;12	Heterogeneous nuclear ribonucleoprotein R	HNRNPR	>sp|O43390|HNRPR_HUMAN Heterogeneous nuclear ribonucleoprotein R OS=Homo sapiens GN=HNRNPR PE=1 SV=1;>sp|O43390-3|HNRPR_HUMAN Isoform 3 of Heterogeneous nuclear ribonucleoprotein R OS=Homo sapiens GN=HNRNPR;>sp|O43390-2|HNRPR_HUMAN Isoform 2 of Heterogeneo	20	2293700000	4	2.75987	0.000181401	0.00144347	HNRNPR
Q8N5A5-3;Q8N5A5-2;Q8N5A5;V9GY48;Q8N5A5-4;X6RGY1;A0A087WT57;A0A0J9YYD9	9;9;9;7;4;2;1;1	Zinc finger CCCH-type with G patch domain-containing protein	ZGPAT	>sp|Q8N5A5-3|ZGPAT_HUMAN Isoform 3 of Zinc finger CCCH-type with G patch domain-containing protein OS=Homo sapiens GN=ZGPAT;>sp|Q8N5A5-2|ZGPAT_HUMAN Isoform 2 of Zinc finger CCCH-type with G patch domain-containing protein OS=Homo sapiens GN=ZGPAT;>sp|Q8N5	9	181000000	2	2.75649	0.00435527	0.00909832	ZGPAT
P17987;E7EQR6;E7ERF2;F5H282;F5GZI8;F5GZ03;F5GYL4;F5H136;F5H7Y1;F5H726;F5H676	11;7;7;6;3;3;2;2;1;1;1	T-complex protein 1 subunit alpha	TCP1	>sp|P17987|TCPA_HUMAN T-complex protein 1 subunit alpha OS=Homo sapiens GN=TCP1 PE=1 SV=1;>tr|E7EQR6|E7EQR6_HUMAN T-complex protein 1 subunit alpha OS=Homo sapiens GN=TCP1 PE=1 SV=1;>tr|E7ERF2|E7ERF2_HUMAN T-complex protein 1 subunit alpha OS=Homo sapiens	11	277530000	2	2.74735	0.00591357	0.011627	TCP1
O14818-2;O14818;H0Y586;A0A087WYS6;Q8TAA3-2;Q8TAA3-5;Q8TAA3;O14818-4	4;4;3;2;2;2;2;1	Proteasome subunit alpha type-7;Proteasome subunit alpha type-7-like	PSMA7;PSMA8	>sp|O14818-2|PSA7_HUMAN Isoform 2 of Proteasome subunit alpha type-7 OS=Homo sapiens GN=PSMA7;>sp|O14818|PSA7_HUMAN Proteasome subunit alpha type-7 OS=Homo sapiens GN=PSMA7 PE=1 SV=1;>tr|H0Y586|H0Y586_HUMAN Proteasome subunit alpha type-7 (Fragment) OS=Hom	4	37477000	2	2.72604	0.00464864	0.00952078	PSMA7
A0A087WZZ5;Q13435;E9PPJ0;H0YEX5;E9PJ04;H0YCG1;E9PJT3;E9PIL8	24;24;23;9;9;9;7;3	Splicing factor 3B subunit 2	SF3B2	>tr|A0A087WZZ5|A0A087WZZ5_HUMAN Splicing factor 3B subunit 2 OS=Homo sapiens GN=SF3B2 PE=1 SV=1;>sp|Q13435|SF3B2_HUMAN Splicing factor 3B subunit 2 OS=Homo sapiens GN=SF3B2 PE=1 SV=2;>tr|E9PPJ0|E9PPJ0_HUMAN Splicing factor 3B subunit 2 OS=Homo sapiens GN=S	24	986110000	2	2.71274	0.00447364	0.00928135	SF3B2
M0R2Z9;Q8IX01-4;Q8IX01;Q8IX01-3;M0R3F6;M0R065;M0R216	26;26;26;25;24;6;5	SURP and G-patch domain-containing protein 2	SUGP2	>tr|M0R2Z9|M0R2Z9_HUMAN SURP and G-patch domain-containing protein 2 OS=Homo sapiens GN=SUGP2 PE=1 SV=1;>sp|Q8IX01-4|SUGP2_HUMAN Isoform 4 of SURP and G-patch domain-containing protein 2 OS=Homo sapiens GN=SUGP2;>sp|Q8IX01|SUGP2_HUMAN SURP and G-patch doma	26	650000000	2	2.70769	0.00435694	0.00909832	SUGP2
Q14432	4	cGMP-inhibited 3,5-cyclic phosphodiesterase A	PDE3A	>sp|Q14432|PDE3A_HUMAN cGMP-inhibited 3,5-cyclic phosphodiesterase A OS=Homo sapiens GN=PDE3A PE=1 SV=3	4	132370000	2	2.70076	0.0231315	0.0318557	PDE3A
Q7KZF4;H7C597	18;7	Staphylococcal nuclease domain-containing protein 1	SND1	>sp|Q7KZF4|SND1_HUMAN Staphylococcal nuclease domain-containing protein 1 OS=Homo sapiens GN=SND1 PE=1 SV=1	18	313960000	2	2.69921	0.0156144	0.0234767	SND1
Q96HP0;K7ESB7;K7EP20;K7ERK2;K7EP51	14;9;3;1;1	Dedicator of cytokinesis protein 6	DOCK6	>sp|Q96HP0|DOCK6_HUMAN Dedicator of cytokinesis protein 6 OS=Homo sapiens GN=DOCK6 PE=1 SV=3;>tr|K7ESB7|K7ESB7_HUMAN Dedicator of cytokinesis protein 6 (Fragment) OS=Homo sapiens GN=DOCK6 PE=1 SV=1	17	70504000	2	2.69003	0.00493453	0.00997836	DOCK6
J3KPS0;Q9NXW2;Q9NXW2-2;V9GYN7;V9GY70	6;6;6;5;2	DnaJ homolog subfamily B member 12	DNAJB12	>tr|J3KPS0|J3KPS0_HUMAN DnaJ (Hsp40) homolog, subfamily B, member 12, isoform CRA_c OS=Homo sapiens GN=DNAJB12 PE=1 SV=1;>sp|Q9NXW2|DJB12_HUMAN DnaJ homolog subfamily B member 12 OS=Homo sapiens GN=DNAJB12 PE=1 SV=4;>sp|Q9NXW2-2|DJB12_HUMAN Isoform 2 of Dn	6	159550000	4	2.6757	0.0049824	0.0100118	DNAJB12
Q8IZH2-2;Q8IZH2;H7C5E4;Q8IZH2-3;H7C583;F8WDA0;C9JCZ8	26;25;21;5;1;1;1	5-3 exoribonuclease 1	XRN1	>sp|Q8IZH2-2|XRN1_HUMAN Isoform 2 of 5-3 exoribonuclease 1 OS=Homo sapiens GN=XRN1;>sp|Q8IZH2|XRN1_HUMAN 5-3 exoribonuclease 1 OS=Homo sapiens GN=XRN1 PE=1 SV=1;>tr|H7C5E4|H7C5E4_HUMAN 5-3 exoribonuclease 1 (Fragment) OS=Homo sapiens GN=XRN1 PE=1 SV=	26	714800000	4	2.66598	0.000650577	0.00288694	XRN1
Q5T5X7	37	BEN domain-containing protein 3	BEND3	>sp|Q5T5X7|BEND3_HUMAN BEN domain-containing protein 3 OS=Homo sapiens GN=BEND3 PE=1 SV=1	37	2019900000	4	2.65686	0.000278119	0.00179513	BEND3
E7ETA6	1		PCM1	>tr|E7ETA6|E7ETA6_HUMAN Pericentriolar material 1 protein OS=Homo sapiens GN=PCM1 PE=1 SV=1	20	369640000	3	2.65392	0.00081555	0.00330719	PCM1
P17028;K7EQP8;K7EPZ8;K7EPL1;P17028-2	5;2;2;2;2	Zinc finger protein 24	ZNF24	>sp|P17028|ZNF24_HUMAN Zinc finger protein 24 OS=Homo sapiens GN=ZNF24 PE=1 SV=4	5	80453000	2	2.65384	0.00655888	0.0122907	ZNF24
J3KP36;A0A096LPC5;Q9Y4E1-3;Q9Y4E1-6;Q9Y4E1-2;Q9Y4E1;Q9Y4E1-4;A0A0A0MR88;Q9Y4E1-5;A0A0A0MT65;Q5SRD0;B1AP61	3;3;3;3;3;3;3;2;3;0;1;0	WASH complex subunit FAM21C	FAM21C	>tr|J3KP36|J3KP36_HUMAN WASH complex subunit FAM21C OS=Homo sapiens GN=FAM21C PE=1 SV=3;>tr|A0A096LPC5|A0A096LPC5_HUMAN WASH complex subunit FAM21C OS=Homo sapiens GN=FAM21C PE=1 SV=1;>sp|Q9Y4E1-3|FA21C_HUMAN Isoform 3 of WASH complex subunit FAM21C OS=Hom	19	375200000	2	2.64774	0.0070662	0.0130124	FAM21C
E9PB90;P52789;P19367-4;P19367-2;P19367;P19367-3;P52790	17;17;2;2;2;2;1	Hexokinase-2	HK2	>tr|E9PB90|E9PB90_HUMAN Hexokinase-2 OS=Homo sapiens GN=HK2 PE=1 SV=1;>sp|P52789|HXK2_HUMAN Hexokinase-2 OS=Homo sapiens GN=HK2 PE=1 SV=2	17	251630000	2	2.64194	0.0111843	0.018139	HK2
E7ETK0;A0A087WUS0;P62847-2;P62847-3;P62847;P62847-4	5;5;5;5;5;5	40S ribosomal protein S24	RPS24	>tr|E7ETK0|E7ETK0_HUMAN 40S ribosomal protein S24 OS=Homo sapiens GN=RPS24 PE=1 SV=1;>tr|A0A087WUS0|A0A087WUS0_HUMAN 40S ribosomal protein S24 OS=Homo sapiens GN=RPS24 PE=1 SV=1;>sp|P62847-2|RS24_HUMAN Isoform 2 of 40S ribosomal protein S24 OS=Homo sapiens	5	129130000	2	2.64019	0.00485422	0.00984713	RPS24
Q9C0F1;Q9C0F1-2;D6RGX6;D6RBX1;D6RC25	14;13;7;6;6	Centrosomal protein of 44 kDa	CEP44	>sp|Q9C0F1|CEP44_HUMAN Centrosomal protein of 44 kDa OS=Homo sapiens GN=CEP44 PE=1 SV=2;>sp|Q9C0F1-2|CEP44_HUMAN Isoform 2 of Centrosomal protein of 44 kDa OS=Homo sapiens GN=CEP44;>tr|D6RGX6|D6RGX6_HUMAN Centrosomal protein of 44 kDa (Fragment) OS=Homo sa	14	1759200000	4	2.63748	0.00226437	0.00596294	CEP44
A0A0A0MQX1;Q9HD67;Q9HD67-3;E9PEW5;D6RGD1;Q9HD67-2;E9PCN3	27;27;19;17;11;3;2	Unconventional myosin-X	MYO10	>tr|A0A0A0MQX1|A0A0A0MQX1_HUMAN Unconventional myosin-X OS=Homo sapiens GN=MYO10 PE=1 SV=1;>sp|Q9HD67|MYO10_HUMAN Unconventional myosin-X OS=Homo sapiens GN=MYO10 PE=1 SV=3;>sp|Q9HD67-3|MYO10_HUMAN Isoform Headless of Unconventional myosin-X OS=Homo sapien	27	590050000	4	2.63542	0.000384928	0.0020328	MYO10
B3KS98;O15372;A0A087WZK9;E5RJT0;E5RFW7;E5RFH0	8;8;7;4;1;1	Eukaryotic translation initiation factor 3 subunit H	EIF3S3;EIF3H	>tr|B3KS98|B3KS98_HUMAN Eukaryotic translation initiation factor 3 subunit H OS=Homo sapiens GN=EIF3H PE=1 SV=1;>sp|O15372|EIF3H_HUMAN Eukaryotic translation initiation factor 3 subunit H OS=Homo sapiens GN=EIF3H PE=1 SV=1;>tr|A0A087WZK9|A0A087WZK9_HUMAN E	8	279220000	2	2.63416	0.00798957	0.014221	EIF3S3
Q9NZB2-4;Q9NZB2;Q9NZB2-6;A0A0C4DG79;Q9NZB2-5;Q9NZB2-2;A0A0C4DH52;Q5T035	20;20;20;12;9;8;7;1	Constitutive coactivator of PPAR-gamma-like protein 1	FAM120A	>sp|Q9NZB2-4|F120A_HUMAN Isoform D of Constitutive coactivator of PPAR-gamma-like protein 1 OS=Homo sapiens GN=FAM120A;>sp|Q9NZB2|F120A_HUMAN Constitutive coactivator of PPAR-gamma-like protein 1 OS=Homo sapiens GN=FAM120A PE=1 SV=2;>sp|Q9NZB2-6|F120A_HUMA	20	430190000	3	2.62798	0.00203668	0.00565843	FAM120A
P35998;P35998-2;C9JLS9	9;5;3	26S protease regulatory subunit 7	PSMC2	>sp|P35998|PRS7_HUMAN 26S protease regulatory subunit 7 OS=Homo sapiens GN=PSMC2 PE=1 SV=3;>sp|P35998-2|PRS7_HUMAN Isoform 2 of 26S protease regulatory subunit 7 OS=Homo sapiens GN=PSMC2	9	186370000	4	2.62647	0.000777011	0.00322409	PSMC2
P07237;H7BZ94;I3L398;I3L312;H0Y3Z3;I3L4M2;I3NI03;I3L3U6;I3L3P5;I3L1Y5;I3L514;I3L0S0	18;17;11;9;9;7;5;4;2;1;1;1	Protein disulfide-isomerase	P4HB	>sp|P07237|PDIA1_HUMAN Protein disulfide-isomerase OS=Homo sapiens GN=P4HB PE=1 SV=3;>tr|H7BZ94|H7BZ94_HUMAN Protein disulfide-isomerase OS=Homo sapiens GN=P4HB PE=1 SV=2;>tr|I3L398|I3L398_HUMAN Protein disulfide-isomerase (Fragment) OS=Homo sapiens GN=P4H	18	424150000	2	2.62638	0.00573868	0.011318	P4HB
Q15437;Q5QPE1;Q5QPE2	22;11;7	Protein transport protein Sec23B	SEC23B	>sp|Q15437|SC23B_HUMAN Protein transport protein Sec23B OS=Homo sapiens GN=SEC23B PE=1 SV=2	24	774340000	4	2.6252	0.00103309	0.0038661	SEC23B
P62913-2;P62913;Q5VVC9;Q5VVC8	3;3;1;1	60S ribosomal protein L11	RPL11	>sp|P62913-2|RL11_HUMAN Isoform 2 of 60S ribosomal protein L11 OS=Homo sapiens GN=RPL11;>sp|P62913|RL11_HUMAN 60S ribosomal protein L11 OS=Homo sapiens GN=RPL11 PE=1 SV=2	3	710800000	3	2.62237	0.00105902	0.0038661	RPL11
Q9NZN5-2;Q9NZN5;E9PMR6	18;17;16	Rho guanine nucleotide exchange factor 12	ARHGEF12	>sp|Q9NZN5-2|ARHGC_HUMAN Isoform 2 of Rho guanine nucleotide exchange factor 12 OS=Homo sapiens GN=ARHGEF12;>sp|Q9NZN5|ARHGC_HUMAN Rho guanine nucleotide exchange factor 12 OS=Homo sapiens GN=ARHGEF12 PE=1 SV=1;>tr|E9PMR6|E9PMR6_HUMAN Rho guanine nucleotid	18	306610000	3	2.60962	0.0236109	0.032307	ARHGEF12
H3BR94;Q9BTE1-2;Q9BTE1;H3BUD2;H3BS05;Q9BTE1-3	4;4;4;3;3;3	Dynactin subunit 5	DCTN5	>tr|H3BR94|H3BR94_HUMAN Dynactin subunit 5 OS=Homo sapiens GN=DCTN5 PE=1 SV=1;>sp|Q9BTE1-2|DCTN5_HUMAN Isoform 2 of Dynactin subunit 5 OS=Homo sapiens GN=DCTN5;>sp|Q9BTE1|DCTN5_HUMAN Dynactin subunit 5 OS=Homo sapiens GN=DCTN5 PE=1 SV=1;>tr|H3BUD2|H3BUD2_H	4	128760000	2	2.59816	0.0112258	0.0181603	DCTN5
P10809;E7ESH4;E7EXB4;C9JL25;P10809-2;C9J0S9;C9JL19;C9JCQ4	8;4;3;2;2;1;1;1	60 kDa heat shock protein, mitochondrial	HSPD1	>sp|P10809|CH60_HUMAN 60 kDa heat shock protein, mitochondrial OS=Homo sapiens GN=HSPD1 PE=1 SV=2;>tr|E7ESH4|E7ESH4_HUMAN 60 kDa heat shock protein, mitochondrial (Fragment) OS=Homo sapiens GN=HSPD1 PE=1 SV=1	8	117390000	3	2.59799	0.00193643	0.00549945	HSPD1
P42025	8	Beta-centractin	ACTR1B	>sp|P42025|ACTY_HUMAN Beta-centractin OS=Homo sapiens GN=ACTR1B PE=1 SV=1	16	1345400000	4	2.59582	0.00104502	0.0038661	ACTR1B
P48729-3;P48729;P48729-2;D6REM4;E7ETM0;H0Y9X2;U3KQK7;Q8N752;E5RG27;D6RGE5;U3KQ83;U3KPX3	5;5;5;4;4;2;2;2;1;1;1;1	Casein kinase I isoform alpha	CSNK1A1	>sp|P48729-3|KC1A_HUMAN Isoform 3 of Casein kinase I isoform alpha OS=Homo sapiens GN=CSNK1A1;>sp|P48729|KC1A_HUMAN Casein kinase I isoform alpha OS=Homo sapiens GN=CSNK1A1 PE=1 SV=2;>sp|P48729-2|KC1A_HUMAN Isoform 2 of Casein kinase I isoform alpha OS=Hom	5	152740000	2	2.59022	0.00561021	0.0111055	CSNK1A1
B4E0T2;P50542-3;P50542;P50542-4;P50542-2;F5H3X7;J3KPV0;F5H432;F5GXX3;F5H205;F5H637;F5H5C0;H0YGT8;F5GZ41;F5H0L9;F5GYB4	17;17;17;17;15;5;5;3;3;3;3;3;1;1;1;1	Peroxisomal targeting signal 1 receptor	PEX5	>tr|B4E0T2|B4E0T2_HUMAN Peroxisomal targeting signal 1 receptor OS=Homo sapiens GN=PEX5 PE=1 SV=1;>sp|P50542-3|PEX5_HUMAN Isoform 3 of Peroxisomal targeting signal 1 receptor OS=Homo sapiens GN=PEX5;>sp|P50542|PEX5_HUMAN Peroxisomal targeting signal 1 rece	17	778190000	2	2.58801	0.00602775	0.0118151	PEX5
P47755;C9JUG7;F8W9N7;P47755-2;A0A0D9SET8;F8WED3	9;6;6;6;4;1	F-actin-capping protein subunit alpha-2	CAPZA2	>sp|P47755|CAZA2_HUMAN F-actin-capping protein subunit alpha-2 OS=Homo sapiens GN=CAPZA2 PE=1 SV=3;>tr|C9JUG7|C9JUG7_HUMAN F-actin-capping protein subunit alpha-2 OS=Homo sapiens GN=CAPZA2 PE=1 SV=1;>tr|F8W9N7|F8W9N7_HUMAN F-actin-capping protein subunit a	11	531920000	2	2.5868	0.012943	0.020271	CAPZA2
P00367;P00367-3;P00367-2;P49448	11;9;7;6	Glutamate dehydrogenase 1, mitochondrial;Glutamate dehydrogenase 2, mitochondrial	GLUD1;GLUD2	>sp|P00367|DHE3_HUMAN Glutamate dehydrogenase 1, mitochondrial OS=Homo sapiens GN=GLUD1 PE=1 SV=2;>sp|P00367-3|DHE3_HUMAN Isoform 3 of Glutamate dehydrogenase 1, mitochondrial OS=Homo sapiens GN=GLUD1;>sp|P00367-2|DHE3_HUMAN Isoform 2 of Glutamate dehydrog	11	870840000	4	2.58638	0.000180131	0.00144347	GLUD1
O75306-2;O75306	9;9	NADH dehydrogenase [ubiquinone] iron-sulfur protein 2, mitochondrial	NDUFS2	>sp|O75306-2|NDUS2_HUMAN Isoform 2 of NADH dehydrogenase [ubiquinone] iron-sulfur protein 2, mitochondrial OS=Homo sapiens GN=NDUFS2;>sp|O75306|NDUS2_HUMAN NADH dehydrogenase [ubiquinone] iron-sulfur protein 2, mitochondrial OS=Homo sapiens GN=NDUFS2 PE=1	9	125530000	2	2.58402	0.00643011	0.0121924	NDUFS2
Q07864;F5H1D6;F5H7E4	22;20;4	DNA polymerase epsilon catalytic subunit A;DNA polymerase	POLE	>sp|Q07864|DPOE1_HUMAN DNA polymerase epsilon catalytic subunit A OS=Homo sapiens GN=POLE PE=1 SV=5;>tr|F5H1D6|F5H1D6_HUMAN DNA polymerase OS=Homo sapiens GN=POLE PE=1 SV=1	22	134730000	2	2.5807	0.00762784	0.0137689	POLE
P23396;P23396-2;E9PL09;E9PPU1;F2Z2S8;H0YCJ7;H0YEU2;H0YF32;E9PQ96;E9PJH4;E9PK82;E9PSF4;E9PQX2;H0YES8	18;16;15;14;11;11;11;9;7;7;7;5;3;1	40S ribosomal protein S3	RPS3	>sp|P23396|RS3_HUMAN 40S ribosomal protein S3 OS=Homo sapiens GN=RPS3 PE=1 SV=2;>sp|P23396-2|RS3_HUMAN Isoform 2 of 40S ribosomal protein S3 OS=Homo sapiens GN=RPS3;>tr|E9PL09|E9PL09_HUMAN 40S ribosomal protein S3 OS=Homo sapiens GN=RPS3 PE=1 SV=1;>tr|E9PP	18	2579800000	4	2.57959	0.000241154	0.00167497	RPS3
O60318;O60318-2	27;11	Germinal-center associated nuclear protein	MCM3AP	>sp|O60318|GANP_HUMAN Germinal-center associated nuclear protein OS=Homo sapiens GN=MCM3AP PE=1 SV=2	27	1134400000	4	2.57234	0.0102297	0.0169347	MCM3AP
Q15393;Q15393-3;Q15393-2;J3QL37;I3L4G7;H3BMB0;J3QRB2;J3QKV4	32;12;11;3;3;2;2;1	Splicing factor 3B subunit 3	SF3B3	>sp|Q15393|SF3B3_HUMAN Splicing factor 3B subunit 3 OS=Homo sapiens GN=SF3B3 PE=1 SV=4	32	2275400000	4	2.55003	0.000281323	0.00179766	SF3B3
P46060;H0Y4Q3;B0QYT5;B0QYT4	7;3;1;1	Ran GTPase-activating protein 1	RANGAP1	>sp|P46060|RAGP1_HUMAN Ran GTPase-activating protein 1 OS=Homo sapiens GN=RANGAP1 PE=1 SV=1	7	141990000	2	2.54159	0.0071388	0.0130708	RANGAP1
Q8N3R9-2;Q8N3R9;G3V2H1;G3V2B0	13;13;2;1	MAGUK p55 subfamily member 5	MPP5	>sp|Q8N3R9-2|MPP5_HUMAN Isoform 2 of MAGUK p55 subfamily member 5 OS=Homo sapiens GN=MPP5;>sp|Q8N3R9|MPP5_HUMAN MAGUK p55 subfamily member 5 OS=Homo sapiens GN=MPP5 PE=1 SV=3	13	151940000	2	2.53809	0.0259643	0.0349288	MPP5
O95168-2;O95168;F2Z3P9;C9JXQ9	4;4;2;2	NADH dehydrogenase [ubiquinone] 1 beta subcomplex subunit 4	NDUFB4	>sp|O95168-2|NDUB4_HUMAN Isoform 2 of NADH dehydrogenase [ubiquinone] 1 beta subcomplex subunit 4 OS=Homo sapiens GN=NDUFB4;>sp|O95168|NDUB4_HUMAN NADH dehydrogenase [ubiquinone] 1 beta subcomplex subunit 4 OS=Homo sapiens GN=NDUFB4 PE=1 SV=3;>tr|F2Z3P9|F2	4	72664000	2	2.53775	0.00956282	0.0162517	NDUFB4
P49643;P49643-2;A0A096LP51	12;4;2	DNA primase large subunit	PRIM2	>sp|P49643|PRI2_HUMAN DNA primase large subunit OS=Homo sapiens GN=PRIM2 PE=1 SV=2	12	246680000	2	2.53423	0.023817	0.032381	PRIM2
G8JLD3;X6RLX0;Q8IUD2-2;Q8IUD2-3;Q8IUD2;X6RM00;Q8IUD2-4;Q8IUD2-5;K7EPD6;A0A0U1RQN0;K7EPP6;A0A0U1RQM4;O15083;K7EIZ7;A0A0U1RQD6;H7C4G9	15;15;15;15;15;12;12;10;7;7;5;5;2;1;1;1	ELKS/Rab6-interacting/CAST family member 1	ERC1	>tr|G8JLD3|G8JLD3_HUMAN ELKS/Rab6-interacting/CAST family member 1 OS=Homo sapiens GN=ERC1 PE=1 SV=1;>tr|X6RLX0|X6RLX0_HUMAN ELKS/Rab6-interacting/CAST family member 1 OS=Homo sapiens GN=ERC1 PE=1 SV=1;>sp|Q8IUD2-2|RB6I2_HUMAN Isoform 2 of ELKS/Rab6-intera	15	146070000	2	2.53345	0.0062095	0.0119875	ERC1
Q00839-2;Q00839;Q5RI18	8;8;1	Heterogeneous nuclear ribonucleoprotein U	HNRNPU	>sp|Q00839-2|HNRPU_HUMAN Isoform Short of Heterogeneous nuclear ribonucleoprotein U OS=Homo sapiens GN=HNRNPU;>sp|Q00839|HNRPU_HUMAN Heterogeneous nuclear ribonucleoprotein U OS=Homo sapiens GN=HNRNPU PE=1 SV=6	8	420110000	4	2.52479	0.000620866	0.00283424	HNRNPU
H0YMZ1;H0YN18;H0YL69;P25789;H0YLS6;H0YLC2;H0YKT8;H0YMI6;H0YMA1;P25789-2	2;2;2;2;1;1;1;1;1;1	Proteasome subunit alpha type;Proteasome subunit alpha type-4;Proteasome subunit beta type	PSMA4	>tr|H0YMZ1|H0YMZ1_HUMAN Proteasome subunit alpha type (Fragment) OS=Homo sapiens GN=PSMA4 PE=1 SV=7;>tr|H0YN18|H0YN18_HUMAN Proteasome subunit alpha type-4 OS=Homo sapiens GN=PSMA4 PE=1 SV=1;>tr|H0YL69|H0YL69_HUMAN Proteasome subunit alpha type (Fragment)	2	54241000	3	2.52318	0.00160266	0.00497137	PSMA4
P49327;A0A0U1RQF0;A0A0U1RRG3	36;35;1	Fatty acid synthase;[Acyl-carrier-protein] S-acetyltransferase;[Acyl-carrier-protein] S-malonyltransferase;3-oxoacyl-[acyl-carrier-protein] synthase;3-oxoacyl-[acyl-carrier-protein] reductase;3-hydroxyacyl-[acyl-carrier-protein] dehydratase;Enoyl-[acyl-carrier-protein] reductase;Oleoyl-[acyl-carrier-protein] hydrolase	FASN	>sp|P49327|FAS_HUMAN Fatty acid synthase OS=Homo sapiens GN=FASN PE=1 SV=3;>tr|A0A0U1RQF0|A0A0U1RQF0_HUMAN Fatty acid synthase OS=Homo sapiens GN=FASN PE=1 SV=1	36	469130000	4	2.51992	0.00065638	0.0028926	FASN
Q9NTI5-2;Q9NTI5;Q9NTI5-3;A9IYQ1	17;17;4;4	Sister chromatid cohesion protein PDS5 homolog B	PDS5B	>sp|Q9NTI5-2|PDS5B_HUMAN Isoform 2 of Sister chromatid cohesion protein PDS5 homolog B OS=Homo sapiens GN=PDS5B;>sp|Q9NTI5|PDS5B_HUMAN Sister chromatid cohesion protein PDS5 homolog B OS=Homo sapiens GN=PDS5B PE=1 SV=1	18	590700000	3	2.51859	0.00634905	0.0121611	PDS5B
Q13347;Q5TFK1	12;2	Eukaryotic translation initiation factor 3 subunit I	EIF3I	>sp|Q13347|EIF3I_HUMAN Eukaryotic translation initiation factor 3 subunit I OS=Homo sapiens GN=EIF3I PE=1 SV=1	12	742430000	3	2.51731	0.00400132	0.00849515	EIF3I
F8W8R3;A0A087WWF6;P49005;C9IZD2;C9J8Z7;C9JLE1;C9JHC7;H7C1B3	5;5;5;3;3;3;3;1	DNA polymerase delta subunit 2	POLD2	>tr|F8W8R3|F8W8R3_HUMAN DNA polymerase delta subunit 2 OS=Homo sapiens GN=POLD2 PE=1 SV=1;>tr|A0A087WWF6|A0A087WWF6_HUMAN DNA polymerase delta subunit 2 OS=Homo sapiens GN=POLD2 PE=1 SV=1;>sp|P49005|DPOD2_HUMAN DNA polymerase delta subunit 2 OS=Homo sapien	5	242440000	2	2.50968	0.00620089	0.0119875	POLD2
Q9Y2X0-2;Q9Y2X0-3;Q9Y2X0;K7EKS6;U3KQ43;Q9Y2X0-5;Q9Y2X0-4;U3KQB4;B9TWZ6;A0A0J9YYC6;A0A0J9YXE6;A0A0J9YXA0;K7EKX2;B9TX03;B9TX12;B9TX11;A0A0J9YXK9;A0A0J9YXL6;A0A0J9YW49	5;5;5;4;4;4;4;3;3;2;2;2;1;1;1;1;1;1;1	Mediator of RNA polymerase II transcription subunit 16	MED16	>sp|Q9Y2X0-2|MED16_HUMAN Isoform 2 of Mediator of RNA polymerase II transcription subunit 16 OS=Homo sapiens GN=MED16;>sp|Q9Y2X0-3|MED16_HUMAN Isoform 3 of Mediator of RNA polymerase II transcription subunit 16 OS=Homo sapiens GN=MED16;>sp|Q9Y2X0|MED16_HUM	5	49797000	2	2.50708	0.00767908	0.0138223	MED16
Q9HBG6-7;Q9HBG6-10;Q9HBG6-8;Q9HBG6-9;Q9HBG6-4;Q9HBG6-3;Q9HBG6-6;Q9HBG6;Q9HBG6-5;Q9HBG6-11;D6RIB5;H0Y978;H0Y9Q2	6;6;6;6;6;6;6;6;6;5;1;1;1	Intraflagellar transport protein 122 homolog	IFT122	>sp|Q9HBG6-7|IF122_HUMAN Isoform 7 of Intraflagellar transport protein 122 homolog OS=Homo sapiens GN=IFT122;>sp|Q9HBG6-10|IF122_HUMAN Isoform 10 of Intraflagellar transport protein 122 homolog OS=Homo sapiens GN=IFT122;>sp|Q9HBG6-8|IF122_HUMAN Isoform 8 o	6	54921000	2	2.49847	0.00845522	0.0149251	IFT122
O00443;A0A0C4DGF9;O00443-2;E9PPP3	25;5;5;2	Phosphatidylinositol 4-phosphate 3-kinase C2 domain-containing subunit alpha	PIK3C2A	>sp|O00443|P3C2A_HUMAN Phosphatidylinositol 4-phosphate 3-kinase C2 domain-containing subunit alpha OS=Homo sapiens GN=PIK3C2A PE=1 SV=2	25	502560000	3	2.49737	0.00752625	0.0137016	PIK3C2A
O43164-2;O43164	10;10	E3 ubiquitin-protein ligase Praja-2	PJA2	>sp|O43164-2|PJA2_HUMAN Isoform 2 of E3 ubiquitin-protein ligase Praja-2 OS=Homo sapiens GN=PJA2;>sp|O43164|PJA2_HUMAN E3 ubiquitin-protein ligase Praja-2 OS=Homo sapiens GN=PJA2 PE=1 SV=4	10	158550000	3	2.49088	0.00198603	0.00556611	PJA2
P62244;I3L3P7;I3L246;H3BN98;H3BV27;H3BT37;I3L303;H3BVC7	9;8;6;5;3;3;3;2	40S ribosomal protein S15a	RPS15A	>sp|P62244|RS15A_HUMAN 40S ribosomal protein S15a OS=Homo sapiens GN=RPS15A PE=1 SV=2;>tr|I3L3P7|I3L3P7_HUMAN 40S ribosomal protein S15a OS=Homo sapiens GN=RPS15A PE=1 SV=1;>tr|I3L246|I3L246_HUMAN 40S ribosomal protein S15a OS=Homo sapiens GN=RPS15A PE=1 S	9	1066400000	4	2.48994	0.000263972	0.00174281	RPS15A
Q8N3C0;Q8N3C0-4;E5RFZ0;Q8N3C0-3;J3KNJ4	48;17;3;3;2	Activating signal cointegrator 1 complex subunit 3	ASCC3	>sp|Q8N3C0|ASCC3_HUMAN Activating signal cointegrator 1 complex subunit 3 OS=Homo sapiens GN=ASCC3 PE=1 SV=3	48	1140300000	4	2.4892	0.0004513	0.00228514	ASCC3
P62081;B5MCP9	11;6	40S ribosomal protein S7	RPS7	>sp|P62081|RS7_HUMAN 40S ribosomal protein S7 OS=Homo sapiens GN=RPS7 PE=1 SV=1;>tr|B5MCP9|B5MCP9_HUMAN 40S ribosomal protein S7 OS=Homo sapiens GN=RPS7 PE=1 SV=1	11	1841600000	3	2.48335	0.00173177	0.00517652	RPS7
F8W7C6;A0A087WV22;X1WI28;P27635;H7C123;H7C2C5;Q96L21	6;6;6;6;4;4;2	60S ribosomal protein L10	RPL10	>tr|F8W7C6|F8W7C6_HUMAN 60S ribosomal protein L10 OS=Homo sapiens GN=RPL10 PE=1 SV=2;>tr|A0A087WV22|A0A087WV22_HUMAN 60S ribosomal protein L10 OS=Homo sapiens GN=RPL10 PE=1 SV=1;>tr|X1WI28|X1WI28_HUMAN 60S ribosomal protein L10 (Fragment) OS=Homo sapiens G	6	503710000	2	2.47936	0.00642211	0.0121924	RPL10
P35249;C9JZI1;P35249-2;C9JTT7;C9J8M3;C9JXZ7;C9JGY5;F8WE44;H7C1P0	9;8;8;6;6;3;2;2;2	Replication factor C subunit 4	RFC4	>sp|P35249|RFC4_HUMAN Replication factor C subunit 4 OS=Homo sapiens GN=RFC4 PE=1 SV=2;>tr|C9JZI1|C9JZI1_HUMAN Replication factor C subunit 4 OS=Homo sapiens GN=RFC4 PE=1 SV=1;>sp|P35249-2|RFC4_HUMAN Isoform 2 of Replication factor C subunit 4 OS=Homo sapi	9	310930000	2	2.47748	0.00642035	0.0121924	RFC4
B4DY09;Q12905;X6R6Z1;A0A0A0MRL0	12;12;5;4	Interleukin enhancer-binding factor 2	ILF2	>tr|B4DY09|B4DY09_HUMAN Interleukin enhancer-binding factor 2 OS=Homo sapiens GN=ILF2 PE=1 SV=1;>sp|Q12905|ILF2_HUMAN Interleukin enhancer-binding factor 2 OS=Homo sapiens GN=ILF2 PE=1 SV=2	12	1190200000	4	2.47598	0.000793369	0.00326913	ILF2
Q9C0C7-4;Q9C0C7-2;Q9C0C7;Q9C0C7-5;A0A075B6T1;Q9C0C7-3;Q9C0C7-6;H0YE34	10;10;10;10;9;9;5;4	Activating molecule in BECN1-regulated autophagy protein 1	AMBRA1	>sp|Q9C0C7-4|AMRA1_HUMAN Isoform 4 of Activating molecule in BECN1-regulated autophagy protein 1 OS=Homo sapiens GN=AMBRA1;>sp|Q9C0C7-2|AMRA1_HUMAN Isoform 2 of Activating molecule in BECN1-regulated autophagy protein 1 OS=Homo sapiens GN=AMBRA1;>sp|Q9C0C7	10	83680000	2	2.46859	0.009015	0.0156448	AMBRA1
P12956;B1AHC9;P12956-2	21;19;18	X-ray repair cross-complementing protein 6	XRCC6	>sp|P12956|XRCC6_HUMAN X-ray repair cross-complementing protein 6 OS=Homo sapiens GN=XRCC6 PE=1 SV=2;>tr|B1AHC9|B1AHC9_HUMAN X-ray repair cross-complementing protein 6 OS=Homo sapiens GN=XRCC6 PE=1 SV=1;>sp|P12956-2|XRCC6_HUMAN Isoform 2 of X-ray repair cr	21	842170000	4	2.46576	0.000342573	0.00189869	XRCC6
Q9Y4C2-2;Q9Y4C2	6;6	Protein FAM115A	FAM115A	>sp|Q9Y4C2-2|TCAF1_HUMAN Isoform 2 of TRPM8 channel-associated factor 1 OS=Homo sapiens GN=TCAF1;>sp|Q9Y4C2|TCAF1_HUMAN TRPM8 channel-associated factor 1 OS=Homo sapiens GN=TCAF1 PE=1 SV=3	6	148350000	2	2.46505	0.00660507	0.0123411	FAM115A
Q9Y4B5;Q9Y4B5-2;Q9Y4B5-3;J3QL92;E9PJP2;Q5TF21;J3QLE1	44;36;36;25;3;3;1	Microtubule cross-linking factor 1	MTCL1	>sp|Q9Y4B5|MTCL1_HUMAN Microtubule cross-linking factor 1 OS=Homo sapiens GN=MTCL1 PE=1 SV=5;>sp|Q9Y4B5-2|MTCL1_HUMAN Isoform 2 of Microtubule cross-linking factor 1 OS=Homo sapiens GN=MTCL1;>sp|Q9Y4B5-3|MTCL1_HUMAN Isoform 3 of Microtubule cross-linking f	71	3265200000	4	2.46348	0.000798098	0.00326913	MTCL1
Q5JTC6;Q5JTC6-2	10;4	APC membrane recruitment protein 1	AMER1	>sp|Q5JTC6|AMER1_HUMAN APC membrane recruitment protein 1 OS=Homo sapiens GN=AMER1 PE=1 SV=2	10	127250000	2	2.46013	0.0291417	0.0384743	AMER1
P50570-2;P50570-5;P50570;P50570-3;P50570-4;E5RIK2;E5RHK8;A0A0D9SFB1;A0A0U1RQP1;A0A0D9SFE4;Q9UQ16-5;Q05193-5;Q05193-3;Q9UQ16-2;Q9UQ16-3;Q05193-2;Q05193;Q9UQ16;Q9UQ16-4	5;5;5;4;4;1;1;1;1;1;1;1;1;1;1;1;1;1;1	Dynamin-2	DNM2	>sp|P50570-2|DYN2_HUMAN Isoform 2 of Dynamin-2 OS=Homo sapiens GN=DNM2;>sp|P50570-5|DYN2_HUMAN Isoform 5 of Dynamin-2 OS=Homo sapiens GN=DNM2;>sp|P50570|DYN2_HUMAN Dynamin-2 OS=Homo sapiens GN=DNM2 PE=1 SV=2;>sp|P50570-3|DYN2_HUMAN Isoform 3 of Dynamin-2 O	5	55598000	2	2.45629	0.00738397	0.013481	DNM2
Q9NU22;Q5T795;M0QXR3;REV__P21359-3;REV__P21359-5;REV__P21359-4;REV__J3KSB5;REV__P21359-2;REV__P21359-6;REV__P21359	70;18;2;1;1;1;1;1;1;1	Midasin	MDN1	>sp|Q9NU22|MDN1_HUMAN Midasin OS=Homo sapiens GN=MDN1 PE=1 SV=2	70	672110000	3	2.45573	0.00863855	0.0151649	MDN1
P42285;H0Y8U3;D6REC7	11;2;1	Superkiller viralicidic activity 2-like 2	SKIV2L2	>sp|P42285|SK2L2_HUMAN Superkiller viralicidic activity 2-like 2 OS=Homo sapiens GN=SKIV2L2 PE=1 SV=3	11	146490000	2	2.44709	0.0374934	0.0471082	SKIV2L2
Q13131;Q13131-2;Q96E92;A0A087WXX9;P54646	7;7;4;3;3	5-AMP-activated protein kinase catalytic subunit alpha-1	PRKAA1	>sp|Q13131|AAPK1_HUMAN 5-AMP-activated protein kinase catalytic subunit alpha-1 OS=Homo sapiens GN=PRKAA1 PE=1 SV=4;>sp|Q13131-2|AAPK1_HUMAN Isoform 2 of 5-AMP-activated protein kinase catalytic subunit alpha-1 OS=Homo sapiens GN=PRKAA1;>tr|Q96E92|Q96E92	7	141230000	2	2.44424	0.00981306	0.016523	PRKAA1
Q01813;Q01813-2;B1APP8;H0Y757;B1APP6;V9GY25;H0Y3Y3;Q5VSR5	12;11;5;4;4;2;2;1	ATP-dependent 6-phosphofructokinase, platelet type	PFKP	>sp|Q01813|PFKAP_HUMAN ATP-dependent 6-phosphofructokinase, platelet type OS=Homo sapiens GN=PFKP PE=1 SV=2;>sp|Q01813-2|PFKAP_HUMAN Isoform 2 of ATP-dependent 6-phosphofructokinase, platelet type OS=Homo sapiens GN=PFKP	14	252650000	2	2.42497	0.0286296	0.037955	PFKP
Q96EB6;B0QZ35;E9PC49;Q96EB6-2	20;16;16;11	NAD-dependent protein deacetylase sirtuin-1;SirtT1 75 kDa fragment	SIRT1	>sp|Q96EB6|SIR1_HUMAN NAD-dependent protein deacetylase sirtuin-1 OS=Homo sapiens GN=SIRT1 PE=1 SV=2;>tr|B0QZ35|B0QZ35_HUMAN NAD-dependent protein deacetylase sirtuin-1 OS=Homo sapiens GN=SIRT1 PE=1 SV=1;>tr|E9PC49|E9PC49_HUMAN NAD-dependent protein deacet	20	1476200000	4	2.42487	0.0038173	0.00826867	SIRT1
P46777;Q5T7N0	13;5	60S ribosomal protein L5	RPL5	>sp|P46777|RL5_HUMAN 60S ribosomal protein L5 OS=Homo sapiens GN=RPL5 PE=1 SV=3	13	203590000	2	2.41776	0.00905831	0.0156448	RPL5
O00267-2;O00267;M0QYL9	23;23;2	Transcription elongation factor SPT5	SUPT5H	>sp|O00267-2|SPT5H_HUMAN Isoform 2 of Transcription elongation factor SPT5 OS=Homo sapiens GN=SUPT5H;>sp|O00267|SPT5H_HUMAN Transcription elongation factor SPT5 OS=Homo sapiens GN=SUPT5H PE=1 SV=1	23	1032500000	2	2.41037	0.00897065	0.0156448	SUPT5H
B1AM27;O14795;O14795-2;I6L9J0;F8W8M9;A0A0U1RRL2;F8VZH8;F8W0P6;H7BXE5;F8W059;Q9UPW8;Q8NB66;A0A0U1RRB5	16;16;16;10;10;5;4;4;4;4;4;2;1	Protein unc-13 homolog B	UNC13B	>tr|B1AM27|B1AM27_HUMAN Protein unc-13 homolog B OS=Homo sapiens GN=UNC13B PE=1 SV=1;>sp|O14795|UN13B_HUMAN Protein unc-13 homolog B OS=Homo sapiens GN=UNC13B PE=1 SV=2;>sp|O14795-2|UN13B_HUMAN Isoform 2 of Protein unc-13 homolog B OS=Homo sapiens GN=UNC13	16	311710000	3	2.40329	0.00148879	0.00482242	UNC13B
E2QRF9;O75496;H7C608;C9K0U5	7;7;5;3	Geminin	GMNN	>tr|E2QRF9|E2QRF9_HUMAN Geminin (Fragment) OS=Homo sapiens GN=GMNN PE=1 SV=1;>sp|O75496|GEMI_HUMAN Geminin OS=Homo sapiens GN=GMNN PE=1 SV=1;>tr|H7C608|H7C608_HUMAN Geminin (Fragment) OS=Homo sapiens GN=GMNN PE=1 SV=1	7	222660000	2	2.40067	0.0156676	0.0235013	GMNN
P52597	7	Heterogeneous nuclear ribonucleoprotein F;Heterogeneous nuclear ribonucleoprotein F, N-terminally processed	HNRNPF	>sp|P52597|HNRPF_HUMAN Heterogeneous nuclear ribonucleoprotein F OS=Homo sapiens GN=HNRNPF PE=1 SV=3	9	333320000	2	2.39903	0.00855103	0.0150526	HNRNPF
O00411;K7EMH3;K7ESD1	9;2;1	DNA-directed RNA polymerase, mitochondrial	POLRMT	>sp|O00411|RPOM_HUMAN DNA-directed RNA polymerase, mitochondrial OS=Homo sapiens GN=POLRMT PE=1 SV=2	9	99377000	3	2.39488	0.0046077	0.00946726	POLRMT
Q9Y3B4	3	Splicing factor 3B subunit 6	SF3B6	>sp|Q9Y3B4|SF3B6_HUMAN Splicing factor 3B subunit 6 OS=Homo sapiens GN=SF3B6 PE=1 SV=1	3	129270000	3	2.38405	0.00292699	0.0069232	SF3B6
P05388;F8VWS0;P05388-2;F8VW21;F8VU65;F8VPE8;G3V210;Q8NHW5;F8VQY6;F8VRK7;F8VWV4;F8VZS0;F8VS58;F8W1K8	12;11;11;9;9;8;8;8;7;7;5;5;4;3	60S acidic ribosomal protein P0;60S acidic ribosomal protein P0-like	RPLP0;RPLP0P6	>sp|P05388|RLA0_HUMAN 60S acidic ribosomal protein P0 OS=Homo sapiens GN=RPLP0 PE=1 SV=1;>tr|F8VWS0|F8VWS0_HUMAN 60S acidic ribosomal protein P0 OS=Homo sapiens GN=RPLP0 PE=1 SV=1;>sp|P05388-2|RLA0_HUMAN Isoform 2 of 60S acidic ribosomal protein P0 OS=Homo	12	1260600000	3	2.37911	0.00165924	0.00504884	RPLP0
P60866;P60866-2;E5RIP1;E5RJX2;G3XAN0	5;5;3;3;2	40S ribosomal protein S20	RPS20	>sp|P60866|RS20_HUMAN 40S ribosomal protein S20 OS=Homo sapiens GN=RPS20 PE=1 SV=1;>sp|P60866-2|RS20_HUMAN Isoform 2 of 40S ribosomal protein S20 OS=Homo sapiens GN=RPS20;>tr|E5RIP1|E5RIP1_HUMAN 40S ribosomal protein S20 OS=Homo sapiens GN=RPS20 PE=1 SV=1;	5	1297300000	4	2.37906	0.000590479	0.00274578	RPS20
J3QT28;O43684-2;O43684;J3QSX4	2;2;2;1	Mitotic checkpoint protein BUB3	BUB3	>tr|J3QT28|J3QT28_HUMAN Mitotic checkpoint protein BUB3 (Fragment) OS=Homo sapiens GN=BUB3 PE=1 SV=1;>sp|O43684-2|BUB3_HUMAN Isoform 2 of Mitotic checkpoint protein BUB3 OS=Homo sapiens GN=BUB3;>sp|O43684|BUB3_HUMAN Mitotic checkpoint protein BUB3 OS=Homo	2	38477000	2	2.37682	0.00943114	0.0161136	BUB3
P17612;P17612-2;P22694-10;Q15136;K7ERP6;K7ENJ5;P22612	7;5;0;3;3;2;0	cAMP-dependent protein kinase catalytic subunit alpha	PRKACA	>sp|P17612|KAPCA_HUMAN cAMP-dependent protein kinase catalytic subunit alpha OS=Homo sapiens GN=PRKACA PE=1 SV=2;>sp|P17612-2|KAPCA_HUMAN Isoform 2 of cAMP-dependent protein kinase catalytic subunit alpha OS=Homo sapiens GN=PRKACA	11	412640000	2	2.37011	0.0100751	0.0167656	PRKACA
Q8WWY3;E7EVX8;Q8WWY3-2;Q8WWY3-4;E7EU94;E7ESX0;E7EN72;Q8WWY3-3	5;4;4;4;3;3;3;2	U4/U6 small nuclear ribonucleoprotein Prp31	PRPF31	>sp|Q8WWY3|PRP31_HUMAN U4/U6 small nuclear ribonucleoprotein Prp31 OS=Homo sapiens GN=PRPF31 PE=1 SV=2;>tr|E7EVX8|E7EVX8_HUMAN U4/U6 small nuclear ribonucleoprotein Prp31 OS=Homo sapiens GN=PRPF31 PE=1 SV=1;>sp|Q8WWY3-2|PRP31_HUMAN Isoform 2 of U4/U6 small	5	81888000	2	2.36983	0.0123462	0.019607	PRPF31
P37108;H0YLW0;H0YLA2	4;1;1	Signal recognition particle 14 kDa protein	SRP14	>sp|P37108|SRP14_HUMAN Signal recognition particle 14 kDa protein OS=Homo sapiens GN=SRP14 PE=1 SV=2	4	221190000	2	2.34828	0.0360519	0.0457086	SRP14
P08237;P08237-3;P08237-2;F8VP00;F8W1J8;F8VSF7;F8VW30;F8VSL1;F8VUB8;F8VTQ3;F8VYK8;F8VZI0;F8VX13;F8VNX2;F8VZQ1;F8VVE3	12;12;12;3;1;1;1;1;1;1;1;1;1;1;1;1	ATP-dependent 6-phosphofructokinase, muscle type	PFKM	>sp|P08237|PFKAM_HUMAN ATP-dependent 6-phosphofructokinase, muscle type OS=Homo sapiens GN=PFKM PE=1 SV=2;>sp|P08237-3|PFKAM_HUMAN Isoform 3 of ATP-dependent 6-phosphofructokinase, muscle type OS=Homo sapiens GN=PFKM;>sp|P08237-2|PFKAM_HUMAN Isoform 2 of A	14	183160000	2	2.34356	0.0123246	0.019607	PFKM
Q5SVZ6;Q5SVZ7	18;2	Zinc finger MYM-type protein 1	ZMYM1	>sp|Q5SVZ6|ZMYM1_HUMAN Zinc finger MYM-type protein 1 OS=Homo sapiens GN=ZMYM1 PE=1 SV=1	18	406380000	2	2.34325	0.0106809	0.0175296	ZMYM1
A0A087X253;P63010-3;P63010;P63010-2;A0A087WYD1;A0A087WU93;A0A087WZQ6;C9J1E7;K7EJX1;K7EN71;K7ERB2	10;10;10;10;5;5;5;0;0;0;0	AP-2 complex subunit beta	AP2B1	>tr|A0A087X253|A0A087X253_HUMAN AP-2 complex subunit beta OS=Homo sapiens GN=AP2B1 PE=1 SV=1;>sp|P63010-3|AP2B1_HUMAN Isoform 3 of AP-2 complex subunit beta OS=Homo sapiens GN=AP2B1;>sp|P63010|AP2B1_HUMAN AP-2 complex subunit beta OS=Homo sapiens GN=AP2B1	16	241730000	2	2.3431	0.0272288	0.0364	AP2B1
E9PD53;Q9NTJ3;Q9NTJ3-2;C9JVD8;C9J578;C9JR83;C9J9E4	10;10;9;3;3;3;2	Structural maintenance of chromosomes protein;Structural maintenance of chromosomes protein 4	SMC4	>tr|E9PD53|E9PD53_HUMAN Structural maintenance of chromosomes protein OS=Homo sapiens GN=SMC4 PE=1 SV=1;>sp|Q9NTJ3|SMC4_HUMAN Structural maintenance of chromosomes protein 4 OS=Homo sapiens GN=SMC4 PE=1 SV=2;>sp|Q9NTJ3-2|SMC4_HUMAN Isoform 2 of Structural	10	106140000	2	2.33603	0.0305974	0.0396064	SMC4
O00139-2;O00139-1;O00139-5;O00139;O00139-4;D6R9M0;H0Y8H2	13;13;13;13;13;5;2	Kinesin-like protein KIF2A	KIF2A	>sp|O00139-2|KIF2A_HUMAN Isoform 2 of Kinesin-like protein KIF2A OS=Homo sapiens GN=KIF2A;>sp|O00139-1|KIF2A_HUMAN Isoform 1 of Kinesin-like protein KIF2A OS=Homo sapiens GN=KIF2A;>sp|O00139-5|KIF2A_HUMAN Isoform 5 of Kinesin-like protein KIF2A OS=Homo sap	13	503330000	4	2.33254	0.00454976	0.00937838	KIF2A
P50454;E9PKH2;E9PK86;E9PMI5;E9PR70;E9PPV6;E9PJH8;E9PIG2;E9PRS3;E9PNX1;E9PQ34;H0YEP8;E9PLA6	7;4;4;4;4;4;3;3;3;3;2;1;1	Serpin H1	SERPINH1	>sp|P50454|SERPH_HUMAN Serpin H1 OS=Homo sapiens GN=SERPINH1 PE=1 SV=2;>tr|E9PKH2|E9PKH2_HUMAN Serpin H1 OS=Homo sapiens GN=SERPINH1 PE=1 SV=1;>tr|E9PK86|E9PK86_HUMAN Serpin H1 (Fragment) OS=Homo sapiens GN=SERPINH1 PE=1 SV=1;>tr|E9PMI5|E9PMI5_HUMAN Serpin	7	59800000	2	2.32609	0.021743	0.0305358	SERPINH1
Q8NB90;Q8NB90-2;Q8NB90-3;J3QRR3	12;10;8;0	Spermatogenesis-associated protein 5	SPATA5	>sp|Q8NB90|SPAT5_HUMAN Spermatogenesis-associated protein 5 OS=Homo sapiens GN=SPATA5 PE=1 SV=3;>sp|Q8NB90-2|SPAT5_HUMAN Isoform 2 of Spermatogenesis-associated protein 5 OS=Homo sapiens GN=SPATA5;>sp|Q8NB90-3|SPAT5_HUMAN Isoform 3 of Spermatogenesis-assoc	13	228120000	3	2.32234	0.00234155	0.0060577	SPATA5
A2A2Q9;Q9Y312	7;7	Protein AAR2 homolog	AAR2	>tr|A2A2Q9|A2A2Q9_HUMAN Protein AAR2 homolog OS=Homo sapiens GN=AAR2 PE=1 SV=1;>sp|Q9Y312|AAR2_HUMAN Protein AAR2 homolog OS=Homo sapiens GN=AAR2 PE=1 SV=2	7	170060000	2	2.31438	0.0126531	0.0199146	AAR2
Q86V81	2	THO complex subunit 4	ALYREF	>sp|Q86V81|THOC4_HUMAN THO complex subunit 4 OS=Homo sapiens GN=ALYREF PE=1 SV=3	8	1029200000	4	2.3131	0.000486876	0.0023392	ALYREF
P25054;P25054-2;E9PFT7;B7Z2B6;E7EMH9;R4GMU6;D6RFL6;H3BNH8;A0A0C4DGQ0;B5MDS5;O95996-2;O95996-3;O95996	29;27;26;21;6;4;2;1;1;1;1;1;1	Adenomatous polyposis coli protein	APC	>sp|P25054|APC_HUMAN Adenomatous polyposis coli protein OS=Homo sapiens GN=APC PE=1 SV=2;>sp|P25054-2|APC_HUMAN Isoform Short of Adenomatous polyposis coli protein OS=Homo sapiens GN=APC;>tr|E9PFT7|E9PFT7_HUMAN Adenomatous polyposis coli protein (Fragment)	29	302050000	2	2.31004	0.00976182	0.0165021	APC
Q63ZY3-3;Q63ZY3;Q63ZY3-2;K7ERU2;K7EIU4;K7ES05;Q5W0W2;Q5W0W3;Q14678-2;Q14678	26;26;26;6;5;2;1;1;1;1	KN motif and ankyrin repeat domain-containing protein 2	KANK2	>sp|Q63ZY3-3|KANK2_HUMAN Isoform 3 of KN motif and ankyrin repeat domain-containing protein 2 OS=Homo sapiens GN=KANK2;>sp|Q63ZY3|KANK2_HUMAN KN motif and ankyrin repeat domain-containing protein 2 OS=Homo sapiens GN=KANK2 PE=1 SV=1;>sp|Q63ZY3-2|KANK2_HUMA	26	1247000000	4	2.30911	0.00152588	0.00485092	KANK2
P05783;F8VZY9;CON__H-INV:HIT000015463	21;19;2	Keratin, type I cytoskeletal 18	KRT18	>sp|P05783|K1C18_HUMAN Keratin, type I cytoskeletal 18 OS=Homo sapiens GN=KRT18 PE=1 SV=2;>tr|F8VZY9|F8VZY9_HUMAN Keratin, type I cytoskeletal 18 OS=Homo sapiens GN=KRT18 PE=1 SV=1	27	1786900000	4	2.30907	0.00371027	0.00807008	KRT18
P33991;E5RG31;E5RFJ8	13;5;1	DNA replication licensing factor MCM4	MCM4	>sp|P33991|MCM4_HUMAN DNA replication licensing factor MCM4 OS=Homo sapiens GN=MCM4 PE=1 SV=5	13	424210000	3	2.30552	0.00162508	0.00501654	MCM4
Q2NL82;I3L1Q5;I3L4E8	18;6;1	Pre-rRNA-processing protein TSR1 homolog	TSR1	>sp|Q2NL82|TSR1_HUMAN Pre-rRNA-processing protein TSR1 homolog OS=Homo sapiens GN=TSR1 PE=1 SV=1	18	715920000	3	2.29177	0.0098818	0.01653	TSR1
Q5JR04;Q9HCE1;Q9HCE1-2	8;8;6	Putative helicase MOV-10	MOV10	>tr|Q5JR04|Q5JR04_HUMAN Mov10, Moloney leukemia virus 10, homolog (Mouse), isoform CRA_a OS=Homo sapiens GN=MOV10 PE=1 SV=1;>sp|Q9HCE1|MOV10_HUMAN Putative helicase MOV-10 OS=Homo sapiens GN=MOV10 PE=1 SV=2;>sp|Q9HCE1-2|MOV10_HUMAN Isoform 2 of Putative he	8	119790000	2	2.28401	0.00905879	0.0156448	MOV10
P67936;P67936-2;K7ERG3;K7ENT6;K7EPV9;K7EMU5;K7EPB9	8;3;2;2;2;2;1	Tropomyosin alpha-4 chain	TPM4	>sp|P67936|TPM4_HUMAN Tropomyosin alpha-4 chain OS=Homo sapiens GN=TPM4 PE=1 SV=3;>sp|P67936-2|TPM4_HUMAN Isoform 2 of Tropomyosin alpha-4 chain OS=Homo sapiens GN=TPM4;>tr|K7ERG3|K7ERG3_HUMAN Tropomyosin alpha-4 chain (Fragment) OS=Homo sapiens GN=TPM4 PE	17	538120000	3	2.28319	0.0128193	0.0201266	TPM4
Q14181;E9PIQ6;H0YDR7;Q14181-2	4;2;2;2	DNA polymerase alpha subunit B	POLA2	>sp|Q14181|DPOA2_HUMAN DNA polymerase alpha subunit B OS=Homo sapiens GN=POLA2 PE=1 SV=2;>tr|E9PIQ6|E9PIQ6_HUMAN DNA polymerase alpha subunit B (Fragment) OS=Homo sapiens GN=POLA2 PE=1 SV=1;>tr|H0YDR7|H0YDR7_HUMAN DNA polymerase alpha subunit B (Fragment)	4	214080000	2	2.27695	0.00916005	0.015777	POLA2
H3BLZ8;Q92841-1;Q92841-3;Q92841-2;Q92841;A0A0U1RQJ0	8;8;8;8;8;1	Probable ATP-dependent RNA helicase DDX17	DDX17	>tr|H3BLZ8|H3BLZ8_HUMAN Probable ATP-dependent RNA helicase DDX17 OS=Homo sapiens GN=DDX17 PE=1 SV=1;>sp|Q92841-1|DDX17_HUMAN Isoform 2 of Probable ATP-dependent RNA helicase DDX17 OS=Homo sapiens GN=DDX17;>sp|Q92841-3|DDX17_HUMAN Isoform 4 of Probable ATP	13	111960000	2	2.2769	0.0136585	0.0212873	DDX17
H7BXY3;Q7L2E3-3;Q7L2E3;Q7L2E3-2	18;18;18;18	Putative ATP-dependent RNA helicase DHX30	DHX30	>tr|H7BXY3|H7BXY3_HUMAN Putative ATP-dependent RNA helicase DHX30 OS=Homo sapiens GN=DHX30 PE=1 SV=1;>sp|Q7L2E3-3|DHX30_HUMAN Isoform 3 of Putative ATP-dependent RNA helicase DHX30 OS=Homo sapiens GN=DHX30;>sp|Q7L2E3|DHX30_HUMAN Putative ATP-dependent RNA	18	294410000	2	2.27194	0.0094146	0.0161136	DHX30
P20700;E9PBF6;A0A0D9SFE5;A0A0D9SFY5	19;17;14;5	Lamin-B1	LMNB1	>sp|P20700|LMNB1_HUMAN Lamin-B1 OS=Homo sapiens GN=LMNB1 PE=1 SV=2;>tr|E9PBF6|E9PBF6_HUMAN Lamin-B1 OS=Homo sapiens GN=LMNB1 PE=1 SV=1;>tr|A0A0D9SFE5|A0A0D9SFE5_HUMAN Lamin B1, isoform CRA_a OS=Homo sapiens GN=LMNB1 PE=1 SV=1	21	978500000	4	2.2714	0.0212065	0.0301132	LMNB1
Q9H6S0;D6RA70;D6R9T8;D6RF50	38;23;8;3	Probable ATP-dependent RNA helicase YTHDC2	YTHDC2	>sp|Q9H6S0|YTDC2_HUMAN Probable ATP-dependent RNA helicase YTHDC2 OS=Homo sapiens GN=YTHDC2 PE=1 SV=2;>tr|D6RA70|D6RA70_HUMAN Probable ATP-dependent RNA helicase YTHDC2 OS=Homo sapiens GN=YTHDC2 PE=1 SV=1	38	1252100000	4	2.26445	0.00295917	0.0069232	YTHDC2
P52294;C9JYI4;C9J352;C9JWD9;F2Z3G4;C9J4U1;O15131;H0Y3K0	4;3;3;3;3;3;0;0	Importin subunit alpha-5;Importin subunit alpha-5, N-terminally processed	KPNA1	>sp|P52294|IMA5_HUMAN Importin subunit alpha-5 OS=Homo sapiens GN=KPNA1 PE=1 SV=3;>tr|C9JYI4|C9JYI4_HUMAN Importin subunit alpha-5 (Fragment) OS=Homo sapiens GN=KPNA1 PE=1 SV=1;>tr|C9J352|C9J352_HUMAN Importin subunit alpha-5 (Fragment) OS=Homo sapiens GN=	8	240140000	2	2.25934	0.0225844	0.0313046	KPNA1
P49736;H0Y8E6	15;14	DNA replication licensing factor MCM2	MCM2	>sp|P49736|MCM2_HUMAN DNA replication licensing factor MCM2 OS=Homo sapiens GN=MCM2 PE=1 SV=4;>tr|H0Y8E6|H0Y8E6_HUMAN DNA helicase (Fragment) OS=Homo sapiens GN=MCM2 PE=1 SV=1	15	283480000	2	2.25737	0.0145691	0.0221131	MCM2
H7C2W9;C9JU56;B7Z4E3;B7Z4C8;P62899-3;P62899;P62899-2;B8ZZK4	4;4;4;4;4;4;4;2	60S ribosomal protein L31	RPL31	>tr|H7C2W9|H7C2W9_HUMAN 60S ribosomal protein L31 (Fragment) OS=Homo sapiens GN=RPL31 PE=1 SV=1;>tr|C9JU56|C9JU56_HUMAN 60S ribosomal protein L31 (Fragment) OS=Homo sapiens GN=RPL31 PE=1 SV=1;>tr|B7Z4E3|B7Z4E3_HUMAN 60S ribosomal protein L31 OS=Homo sapien	4	86281000	2	2.25623	0.0144281	0.0220564	RPL31
A0A087WTT1;P11940-2;P11940;E7EQV3;E7ERJ7;E5RH24;E5RJB9;E5RGH3;H0YBN4;H0YAR2;E5RHG7;B1ANR1;H0YAP2;H0YB86;Q4VXU2-2;Q4VXU2;H0YC10;E5RGC4;E5RFD8;H0YEQ8;H0YAS7;H0YAS6;H0YB75;Q5JQF8;Q96DU9-2;Q96DU9	3;3;3;3;2;1;1;1;0;2;0;0;2;2;1;1;0;0;0;0;0;0;0;0;1;1	Polyadenylate-binding protein 1	PABPC1	>tr|A0A087WTT1|A0A087WTT1_HUMAN Polyadenylate-binding protein OS=Homo sapiens GN=PABPC1 PE=1 SV=1;>sp|P11940-2|PABP1_HUMAN Isoform 2 of Polyadenylate-binding protein 1 OS=Homo sapiens GN=PABPC1;>sp|P11940|PABP1_HUMAN Polyadenylate-binding protein 1 OS=Homo	10	172400000	2	2.25613	0.014091	0.0217365	PABPC1
P61964;V9GYQ5;V9GZ59	4;1;1	WD repeat-containing protein 5	WDR5	>sp|P61964|WDR5_HUMAN WD repeat-containing protein 5 OS=Homo sapiens GN=WDR5 PE=1 SV=1	4	75019000	2	2.25484	0.0150104	0.0227291	WDR5
O00303;H0YDT6;E9PQV8;A0A0D9SEZ9	9;2;2;1	Eukaryotic translation initiation factor 3 subunit F	EIF3F	>sp|O00303|EIF3F_HUMAN Eukaryotic translation initiation factor 3 subunit F OS=Homo sapiens GN=EIF3F PE=1 SV=1	9	1392500000	4	2.25227	0.000360346	0.00193497	EIF3F
F5GWX5;A0A0C4DGG9;Q14839;Q14839-2;Q8TDI0;K7EMY3;Q12873-2;Q12873;Q12873-3;F5H6N4;F2Z2R5;I3L229;H7C3H7;H7C0J3	17;17;17;17;5;4;3;3;3;2;2;1;1;1	Chromodomain-helicase-DNA-binding protein 4	CHD4	>tr|F5GWX5|F5GWX5_HUMAN Chromodomain-helicase-DNA-binding protein 4 OS=Homo sapiens GN=CHD4 PE=1 SV=1;>tr|A0A0C4DGG9|A0A0C4DGG9_HUMAN Chromodomain-helicase-DNA-binding protein 4 OS=Homo sapiens GN=CHD4 PE=1 SV=1;>sp|Q14839|CHD4_HUMAN Chromodomain-helicase-	17	182390000	2	2.24642	0.0100266	0.0167284	CHD4
P40939;H0YFD6;P40939-2	16;5;5	Trifunctional enzyme subunit alpha, mitochondrial;Long-chain enoyl-CoA hydratase;Long chain 3-hydroxyacyl-CoA dehydrogenase	HADHA	>sp|P40939|ECHA_HUMAN Trifunctional enzyme subunit alpha, mitochondrial OS=Homo sapiens GN=HADHA PE=1 SV=2	16	273250000	2	2.24588	0.0107263	0.0175296	HADHA
E9PLL6;P46776;E9PJD9;E9PLX7	4;4;3;2	60S ribosomal protein L27a	RPL27A	>tr|E9PLL6|E9PLL6_HUMAN 60S ribosomal protein L27a OS=Homo sapiens GN=RPL27A PE=1 SV=1;>sp|P46776|RL27A_HUMAN 60S ribosomal protein L27a OS=Homo sapiens GN=RPL27A PE=1 SV=2;>tr|E9PJD9|E9PJD9_HUMAN 60S ribosomal protein L27a OS=Homo sapiens GN=RPL27A PE=1 S	4	475290000	2	2.24575	0.0101711	0.0168814	RPL27A
Q9NSV4;Q9NSV4-6;Q9NSV4-4;Q9NSV4-7;Q9NSV4-5;Q9NSV4-1;Q9NSV4-2	13;12;12;11;11;6;3	Protein diaphanous homolog 3	DIAPH3	>sp|Q9NSV4|DIAP3_HUMAN Protein diaphanous homolog 3 OS=Homo sapiens GN=DIAPH3 PE=1 SV=4;>sp|Q9NSV4-6|DIAP3_HUMAN Isoform 6 of Protein diaphanous homolog 3 OS=Homo sapiens GN=DIAPH3;>sp|Q9NSV4-4|DIAP3_HUMAN Isoform 4 of Protein diaphanous homolog 3 OS=Homo	13	133670000	2	2.24247	0.0170641	0.0251243	DIAPH3
A0A087X2I1;P62333;H0YJC0;H0YJS8;H0YJE9;H0YJT1	10;10;5;3;1;1	26S protease regulatory subunit 10B	PSMC6	>tr|A0A087X2I1|A0A087X2I1_HUMAN 26S protease regulatory subunit 10B OS=Homo sapiens GN=PSMC6 PE=1 SV=1;>sp|P62333|PRS10_HUMAN 26S protease regulatory subunit 10B OS=Homo sapiens GN=PSMC6 PE=1 SV=1;>tr|H0YJC0|H0YJC0_HUMAN 26S protease regulatory subunit 10B	10	112480000	2	2.23906	0.00982586	0.016523	PSMC6
Q96RU2-2;Q96RU2;B4E3L3;G3V1N5;Q96RU2-3;H0YG96;F5GZ74;H0YFX3;H0YFA0;H0YFD7;F5H2G4;H0YH19;H0YFT9	23;22;19;15;15;7;4;4;2;2;1;1;1	Ubiquitin carboxyl-terminal hydrolase 28;Ubiquitin carboxyl-terminal hydrolase	USP28	>sp|Q96RU2-2|UBP28_HUMAN Isoform 2 of Ubiquitin carboxyl-terminal hydrolase 28 OS=Homo sapiens GN=USP28;>sp|Q96RU2|UBP28_HUMAN Ubiquitin carboxyl-terminal hydrolase 28 OS=Homo sapiens GN=USP28 PE=1 SV=1;>tr|B4E3L3|B4E3L3_HUMAN Ubiquitin carboxyl-terminal h	23	582390000	4	2.23802	0.00176565	0.00517652	USP28
P62266;D6RDJ2;D6RIX0;D6R9I7;D6RD47	2;1;1;1;1	40S ribosomal protein S23	RPS23	>sp|P62266|RS23_HUMAN 40S ribosomal protein S23 OS=Homo sapiens GN=RPS23 PE=1 SV=3;>tr|D6RDJ2|D6RDJ2_HUMAN 40S ribosomal protein S23 OS=Homo sapiens GN=RPS23 PE=1 SV=1;>tr|D6RIX0|D6RIX0_HUMAN 40S ribosomal protein S23 OS=Homo sapiens GN=RPS23 PE=1 SV=1;>tr	2	523540000	2	2.23668	0.014539	0.0221131	RPS23
A0A0D9SFK2;Q92614-4;Q92614;Q92614-3;Q92614-2;Q92614-5;H0YEV9	48;48;48;46;37;34;5	Unconventional myosin-XVIIIa	MYO18A	>tr|A0A0D9SFK2|A0A0D9SFK2_HUMAN Unconventional myosin-XVIIIa OS=Homo sapiens GN=MYO18A PE=1 SV=1;>sp|Q92614-4|MY18A_HUMAN Isoform 4 of Unconventional myosin-XVIIIa OS=Homo sapiens GN=MYO18A;>sp|Q92614|MY18A_HUMAN Unconventional myosin-XVIIIa OS=Homo sapien	48	905810000	4	2.22508	0.00429009	0.00907738	MYO18A
H7BY10;K7ERT8;A8MUS3;P62750;K7EJV9;K7EMA7	8;8;8;8;7;5	60S ribosomal protein L23a	RPL23A	>tr|H7BY10|H7BY10_HUMAN 60S ribosomal protein L23a (Fragment) OS=Homo sapiens GN=RPL23A PE=1 SV=1;>tr|K7ERT8|K7ERT8_HUMAN 60S ribosomal protein L23a (Fragment) OS=Homo sapiens GN=RPL23A PE=1 SV=1;>tr|A8MUS3|A8MUS3_HUMAN 60S ribosomal protein L23a OS=Homo s	8	489030000	3	2.22346	0.00175478	0.00517652	RPL23A
Q8NB46	11	Serine/threonine-protein phosphatase 6 regulatory ankyrin repeat subunit C	ANKRD52	>sp|Q8NB46|ANR52_HUMAN Serine/threonine-protein phosphatase 6 regulatory ankyrin repeat subunit C OS=Homo sapiens GN=ANKRD52 PE=1 SV=3	11	255780000	2	2.21947	0.0122187	0.0195193	ANKRD52
Q8NI35;Q8NI35-3;Q8NI35-4;Q8NI35-2;A0A0X1KG69;A0A087WUZ6;A0A0U1RR46;Q8NI35-5;A0A0U1RQT2;B4DE90;A0A0U1RRD7;A0A0U1RQR3;A0A0U1RQW4	26;23;22;22;18;17;13;12;7;4;1;1;1	InaD-like protein	INADL	>sp|Q8NI35|INADL_HUMAN InaD-like protein OS=Homo sapiens GN=INADL PE=1 SV=3;>sp|Q8NI35-3|INADL_HUMAN Isoform 3 of InaD-like protein OS=Homo sapiens GN=INADL;>sp|Q8NI35-4|INADL_HUMAN Isoform 4 of InaD-like protein OS=Homo sapiens GN=INADL;>sp|Q8NI35-2|INADL	26	436780000	2	2.20694	0.0123656	0.019607	INADL
Q9HCN4;Q9HCN4-2;Q9HCN4-4;Q9HCN4-5;Q9HCN4-3;F8WD09	7;6;6;6;5;1	GPN-loop GTPase 1	GPN1	>sp|Q9HCN4|GPN1_HUMAN GPN-loop GTPase 1 OS=Homo sapiens GN=GPN1 PE=1 SV=1;>sp|Q9HCN4-2|GPN1_HUMAN Isoform 2 of GPN-loop GTPase 1 OS=Homo sapiens GN=GPN1;>sp|Q9HCN4-4|GPN1_HUMAN Isoform 4 of GPN-loop GTPase 1 OS=Homo sapiens GN=GPN1;>sp|Q9HCN4-5|GPN1_HUMAN	7	424870000	2	2.20585	0.0126365	0.0199146	GPN1
Q05086-2;Q05086-3;Q05086;A0A0D9SG77;A0A0D9SG63;A0A0D9SF91;S4R306;A0A0D9SGI3	8;8;8;7;1;1;1;1	Ubiquitin-protein ligase E3A	UBE3A	>sp|Q05086-2|UBE3A_HUMAN Isoform I of Ubiquitin-protein ligase E3A OS=Homo sapiens GN=UBE3A;>sp|Q05086-3|UBE3A_HUMAN Isoform III of Ubiquitin-protein ligase E3A OS=Homo sapiens GN=UBE3A;>sp|Q05086|UBE3A_HUMAN Ubiquitin-protein ligase E3A OS=Homo sapiens GN	8	57517000	2	2.20259	0.0219908	0.0306727	UBE3A
Q9NR09;H7C094;H7C3P0	25;1;1	Baculoviral IAP repeat-containing protein 6	BIRC6	>sp|Q9NR09|BIRC6_HUMAN Baculoviral IAP repeat-containing protein 6 OS=Homo sapiens GN=BIRC6 PE=1 SV=2	25	111110000	2	2.19147	0.0107905	0.0175896	BIRC6
F5H365;Q15436;Q15436-2;G3V4V1;G3V1W4;G3V3G5;G3V2R6;G3V5X8;G3V4Q2;G3V5K1	9;9;6;2;2;2;2;2;2;1	Protein transport protein Sec23A	SEC23A	>tr|F5H365|F5H365_HUMAN Protein transport protein Sec23A OS=Homo sapiens GN=SEC23A PE=1 SV=1;>sp|Q15436|SC23A_HUMAN Protein transport protein Sec23A OS=Homo sapiens GN=SEC23A PE=1 SV=2;>sp|Q15436-2|SC23A_HUMAN Isoform 2 of Protein transport protein Sec23A	11	133200000	2	2.18728	0.0110576	0.0179791	SEC23A
O00231;O00231-2;J3QRY4;J3KSW3	10;10;5;1	26S proteasome non-ATPase regulatory subunit 11	PSMD11	>sp|O00231|PSD11_HUMAN 26S proteasome non-ATPase regulatory subunit 11 OS=Homo sapiens GN=PSMD11 PE=1 SV=3;>sp|O00231-2|PSD11_HUMAN Isoform 2 of 26S proteasome non-ATPase regulatory subunit 11 OS=Homo sapiens GN=PSMD11;>tr|J3QRY4|J3QRY4_HUMAN 26S proteasom	10	151770000	2	2.17218	0.0233158	0.0319716	PSMD11
P58107;A0A087X1U6;A0A075B730	60;56;55	Epiplakin	EPPK1	>sp|P58107|EPIPL_HUMAN Epiplakin OS=Homo sapiens GN=EPPK1 PE=1 SV=2;>tr|A0A087X1U6|A0A087X1U6_HUMAN Epiplakin OS=Homo sapiens GN=EPPK1 PE=1 SV=1;>tr|A0A075B730|A0A075B730_HUMAN Epiplakin OS=Homo sapiens GN=EPPK1 PE=1 SV=2	66	928950000	4	2.16521	0.0145302	0.0221131	EPPK1
P54198;P54198-2	12;9	Protein HIRA	HIRA	>sp|P54198|HIRA_HUMAN Protein HIRA OS=Homo sapiens GN=HIRA PE=1 SV=2;>sp|P54198-2|HIRA_HUMAN Isoform Short of Protein HIRA OS=Homo sapiens GN=HIRA	12	265890000	2	2.15845	0.0216769	0.0305358	HIRA
Q13885;Q9BVA1	7;5	Tubulin beta-2A chain;Tubulin beta-2B chain	TUBB2A;TUBB2B	>sp|Q13885|TBB2A_HUMAN Tubulin beta-2A chain OS=Homo sapiens GN=TUBB2A PE=1 SV=1;>sp|Q9BVA1|TBB2B_HUMAN Tubulin beta-2B chain OS=Homo sapiens GN=TUBB2B PE=1 SV=1	31	1629700000	4	2.15768	0.0335912	0.0431019	TUBB2A
A0A087WWW8;Q9Y6J0-2;Q9Y6J0;A0A087WXL7;B5MEB3;C9JT60;C9J068	18;18;18;6;6;2;2	Calcineurin-binding protein cabin-1	CABIN1	>tr|A0A087WWW8|A0A087WWW8_HUMAN Calcineurin-binding protein cabin-1 OS=Homo sapiens GN=CABIN1 PE=1 SV=1;>sp|Q9Y6J0-2|CABIN_HUMAN Isoform 2 of Calcineurin-binding protein cabin-1 OS=Homo sapiens GN=CABIN1;>sp|Q9Y6J0|CABIN_HUMAN Calcineurin-binding protein c	18	117610000	2	2.15208	0.0132892	0.0207624	CABIN1
P60842;J3KT12;P60842-2;J3KTB5;J3KSZ0;J3QS69;J3KTN0;J3QR64;J3QL43;J3QLN6;J3KS25;E7EQG2;Q14240;Q14240-2;J3QKZ9;J3KSN7;J3QL52;J3KT04;J3KS93;E7EMV8;J3QQP0;E9PBH4;F8WE11;I3L3H2	15;12;12;10;10;9;7;5;5;4;4;4;4;4;3;2;2;1;1;1;0;0;0;0	Eukaryotic initiation factor 4A-I	EIF4A1	>sp|P60842|IF4A1_HUMAN Eukaryotic initiation factor 4A-I OS=Homo sapiens GN=EIF4A1 PE=1 SV=1;>tr|J3KT12|J3KT12_HUMAN Eukaryotic initiation factor 4A-I OS=Homo sapiens GN=EIF4A1 PE=1 SV=1;>sp|P60842-2|IF4A1_HUMAN Isoform 2 of Eukaryotic initiation factor 4A	16	1287800000	4	2.1514	0.000668737	0.00289339	EIF4A1
Q93077;Q7L7L0;P04908	1;1;1	Histone H2A type 1-C;Histone H2A type 3;Histone H2A type 1-B/E	HIST1H2AC;HIST3H2A;HIST1H2AB	>sp|Q93077|H2A1C_HUMAN Histone H2A type 1-C OS=Homo sapiens GN=HIST1H2AC PE=1 SV=3;>sp|Q7L7L0|H2A3_HUMAN Histone H2A type 3 OS=Homo sapiens GN=HIST3H2A PE=1 SV=3;>sp|P04908|H2A1B_HUMAN Histone H2A type 1-B/E OS=Homo sapiens GN=HIST1H2AB PE=1 SV=2	6	171210000	2	2.14	0.0378086	0.0472793	HIST1H2AC
Q9BXP5-5;Q9BXP5-4;Q9BXP5-2;Q9BXP5-3;Q9BXP5;H7C3A1;H7C0U8;A0A0A0MSP6	12;12;12;12;12;7;3;1	Serrate RNA effector molecule homolog	SRRT	>sp|Q9BXP5-5|SRRT_HUMAN Isoform 5 of Serrate RNA effector molecule homolog OS=Homo sapiens GN=SRRT;>sp|Q9BXP5-4|SRRT_HUMAN Isoform 4 of Serrate RNA effector molecule homolog OS=Homo sapiens GN=SRRT;>sp|Q9BXP5-2|SRRT_HUMAN Isoform 2 of Serrate RNA effector	12	185280000	2	2.13514	0.0209053	0.0298471	SRRT
Q8WUK0;Q8WUK0-2;E9PQM0;Q8WUK0-3	5;3;1;1	Phosphatidylglycerophosphatase and protein-tyrosine phosphatase 1	PTPMT1	>sp|Q8WUK0|PTPM1_HUMAN Phosphatidylglycerophosphatase and protein-tyrosine phosphatase 1 OS=Homo sapiens GN=PTPMT1 PE=1 SV=1;>sp|Q8WUK0-2|PTPM1_HUMAN Isoform 2 of Phosphatidylglycerophosphatase and protein-tyrosine phosphatase 1 OS=Homo sapiens GN=PTPMT1	5	68559000	2	2.13381	0.0281618	0.0374903	PTPMT1
C9JE01;A0A0U1RQS7;C9J5L0;C9J7Q8;C9JUS5;C9JBX7;C9J471;A0A0U1RQR1;A0A0U1RR06;Q9Y484;Q9Y484-3;Q9Y484-2;A0A0U1RR42;C9JVT3;C9J0A8;H0Y329;A0A0U1RQG6;A0A0U1RQM7;G8JLI5;C9JYH8;A0A0U1RRJ2;A0A0U1RQJ7;A0A0U1RRJ9;A6NM71	5;5;5;5;5;5;5;5;5;5;5;5;3;3;3;3;3;3;3;3;1;1;1;1	WD repeat domain phosphoinositide-interacting protein 4	WDR45	>tr|C9JE01|C9JE01_HUMAN WD repeat domain phosphoinositide-interacting protein 4 (Fragment) OS=Homo sapiens GN=WDR45 PE=1 SV=1;>tr|A0A0U1RQS7|A0A0U1RQS7_HUMAN WD repeat domain phosphoinositide-interacting protein 4 (Fragment) OS=Homo sapiens GN=WDR45 PE=1 S	5	73068000	2	2.13226	0.0302254	0.0393361	WDR45
A0A087WWS1;Q96FV9;R4GMN4;Q96FV9-2;J3KRD7;J3QQZ3;J3KT14;A0A087WY84;R4GN58	9;9;4;3;2;2;2;2;1	THO complex subunit 1	THOC1	>tr|A0A087WWS1|A0A087WWS1_HUMAN THO complex subunit 1 OS=Homo sapiens GN=THOC1 PE=1 SV=1;>sp|Q96FV9|THOC1_HUMAN THO complex subunit 1 OS=Homo sapiens GN=THOC1 PE=1 SV=1	9	75200000	2	2.13133	0.0211769	0.0301132	THOC1
Q02878;F8VZ45;U3KQR5;F8VR69;F8VZA3;F8VWR1;F8VU16	9;3;3;2;1;1;1	60S ribosomal protein L6	RPL6	>sp|Q02878|RL6_HUMAN 60S ribosomal protein L6 OS=Homo sapiens GN=RPL6 PE=1 SV=3	9	379270000	2	2.1298	0.0138127	0.021423	RPL6
P51991-2;P51991;H7C1J8	8;8;1	Heterogeneous nuclear ribonucleoprotein A3	HNRNPA3	>sp|P51991-2|ROA3_HUMAN Isoform 2 of Heterogeneous nuclear ribonucleoprotein A3 OS=Homo sapiens GN=HNRNPA3;>sp|P51991|ROA3_HUMAN Heterogeneous nuclear ribonucleoprotein A3 OS=Homo sapiens GN=HNRNPA3 PE=1 SV=2	8	186190000	2	2.12466	0.0169101	0.0249949	HNRNPA3
Q9H0K1	9	Serine/threonine-protein kinase SIK2	SIK2	>sp|Q9H0K1|SIK2_HUMAN Serine/threonine-protein kinase SIK2 OS=Homo sapiens GN=SIK2 PE=1 SV=1	9	160130000	2	2.11149	0.0344435	0.0440188	SIK2
O43815;O43815-2	29;28	Striatin	STRN	>sp|O43815|STRN_HUMAN Striatin OS=Homo sapiens GN=STRN PE=1 SV=4;>sp|O43815-2|STRN_HUMAN Isoform 2 of Striatin OS=Homo sapiens GN=STRN	32	1986800000	4	2.11033	0.016377	0.0242805	STRN
A6NHB5;Q14202-2;Q14202;A6NHN7;A6NL54;Q14202-3;A6NC58	17;17;17;15;4;4;1	Zinc finger MYM-type protein 3	ZMYM3	>tr|A6NHB5|A6NHB5_HUMAN Zinc finger MYM-type protein 3 OS=Homo sapiens GN=ZMYM3 PE=1 SV=1;>sp|Q14202-2|ZMYM3_HUMAN Isoform 2 of Zinc finger MYM-type protein 3 OS=Homo sapiens GN=ZMYM3;>sp|Q14202|ZMYM3_HUMAN Zinc finger MYM-type protein 3 OS=Homo sapiens GN	18	562890000	3	2.10848	0.00614651	0.011938	ZMYM3
O95486;O95486-2;H0Y9J6	19;6;1	Protein transport protein Sec24A	SEC24A	>sp|O95486|SC24A_HUMAN Protein transport protein Sec24A OS=Homo sapiens GN=SEC24A PE=1 SV=2	19	460750000	2	2.10772	0.0125205	0.0198035	SEC24A
Q7KZ85;Q7KZ85-2;Q7KZ85-3	52;16;16	Transcription elongation factor SPT6	SUPT6H	>sp|Q7KZ85|SPT6H_HUMAN Transcription elongation factor SPT6 OS=Homo sapiens GN=SUPT6H PE=1 SV=2	52	2579900000	4	2.10769	0.00105847	0.0038661	SUPT6H
J3QLE5;A8MT02;P14678-2;P63162;P14678;P63162-2;P14678-3;J3KRY3;S4R3P3	5;5;5;5;5;5;5;1;1	Small nuclear ribonucleoprotein-associated proteins B and B;Small nuclear ribonucleoprotein-associated protein N	SNRPN;SNRPB	>tr|J3QLE5|J3QLE5_HUMAN Small nuclear ribonucleoprotein-associated protein N (Fragment) OS=Homo sapiens GN=SNRPN PE=1 SV=1;>tr|A8MT02|A8MT02_HUMAN Small nuclear ribonucleoprotein-associated proteins B and B OS=Homo sapiens GN=SNRPB PE=1 SV=3;>sp|P14678-2|	5	465550000	2	2.10054	0.0205848	0.0296071	SNRPN
Q9UMX0-2;Q9UMX0;H0YDS0;Q9UMX0-3;Q9UMX0-4;Q9UHD9	3;3;0;0;2;1	Ubiquilin-1	UBQLN1	>sp|Q9UMX0-2|UBQL1_HUMAN Isoform 2 of Ubiquilin-1 OS=Homo sapiens GN=UBQLN1;>sp|Q9UMX0|UBQL1_HUMAN Ubiquilin-1 OS=Homo sapiens GN=UBQLN1 PE=1 SV=2;>tr|H0YDS0|H0YDS0_HUMAN Ubiquilin-1 (Fragment) OS=Homo sapiens GN=UBQLN1 PE=1 SV=1;>sp|Q9UMX0-3|UBQL1_HUMAN I	6	70519000	2	2.09689	0.0371677	0.0468446	UBQLN1
O75592-2;O75592;H7C3U4;A0A0C4DGY7	31;31;3;1	E3 ubiquitin-protein ligase MYCBP2	MYCBP2	>sp|O75592-2|MYCB2_HUMAN Isoform 2 of E3 ubiquitin-protein ligase MYCBP2 OS=Homo sapiens GN=MYCBP2;>sp|O75592|MYCB2_HUMAN E3 ubiquitin-protein ligase MYCBP2 OS=Homo sapiens GN=MYCBP2 PE=1 SV=3	31	172890000	2	2.09615	0.0220325	0.0306727	MYCBP2
P06748-2;P06748;P06748-3;E5RI98;E5RGW4	10;10;8;2;1	Nucleophosmin	NPM1	>sp|P06748-2|NPM_HUMAN Isoform 2 of Nucleophosmin OS=Homo sapiens GN=NPM1;>sp|P06748|NPM_HUMAN Nucleophosmin OS=Homo sapiens GN=NPM1 PE=1 SV=2;>sp|P06748-3|NPM_HUMAN Isoform 3 of Nucleophosmin OS=Homo sapiens GN=NPM1	10	1612900000	2	2.08741	0.0143323	0.0219624	NPM1
P54132;H0YNU5;H0YLV8	36;31;7	Bloom syndrome protein	BLM	>sp|P54132|BLM_HUMAN Bloom syndrome protein OS=Homo sapiens GN=BLM PE=1 SV=1;>tr|H0YNU5|H0YNU5_HUMAN Bloom syndrome protein OS=Homo sapiens GN=BLM PE=1 SV=1	36	1460000000	4	2.0846	0.00245802	0.00613667	BLM
E7ENQ1;G3XAA2;H7C360;G5E948;E7EN19;E7ESS2;A0A0D9SEY1;O95819-4;O95819-2;O95819;O95819-5;O95819-3;C9J840;E7EX83;A0A0D9SG62;H7C0P6;C9J338;Q9UKE5-8;Q9UKE5-5;Q9UKE5-7;Q9UKE5-3;Q9UKE5-6;Q9UKE5-2;Q9UKE5-4;Q9UKE5;E7ETN6;I3L2I2	4;4;4;4;4;4;4;4;4;4;4;4;4;4;4;4;0;0;0;0;0;0;0;0;0;0;0	Mitogen-activated protein kinase kinase kinase kinase 4	MAP4K4	>tr|E7ENQ1|E7ENQ1_HUMAN Mitogen-activated protein kinase kinase kinase kinase 4 OS=Homo sapiens GN=MAP4K4 PE=1 SV=1;>tr|G3XAA2|G3XAA2_HUMAN Mitogen-activated protein kinase kinase kinase kinase 4 OS=Homo sapiens GN=MAP4K4 PE=1 SV=2;>tr|H7C360|H7C360_HUMAN	6	48591000	2	2.08225	0.0285403	0.0379153	MAP4K4
O43143	19	Putative pre-mRNA-splicing factor ATP-dependent RNA helicase DHX15	DHX15	>sp|O43143|DHX15_HUMAN Pre-mRNA-splicing factor ATP-dependent RNA helicase DHX15 OS=Homo sapiens GN=DHX15 PE=1 SV=2	20	762900000	3	2.07661	0.00431657	0.00909832	DHX15
P60228;E5RGA2;H0YBR5;E5RHS5;E5RIT4;H0YAW4;E5RII3;E5RIP5;E5RJ25;H0YBP5	17;12;8;6;5;3;2;1;1;1	Eukaryotic translation initiation factor 3 subunit E	EIF3E	>sp|P60228|EIF3E_HUMAN Eukaryotic translation initiation factor 3 subunit E OS=Homo sapiens GN=EIF3E PE=1 SV=1;>tr|E5RGA2|E5RGA2_HUMAN Eukaryotic translation initiation factor 3 subunit E OS=Homo sapiens GN=EIF3E PE=1 SV=1	17	1193400000	4	2.0718	0.001217	0.00423923	EIF3E
P20908;A0A087WXW9;H7BY82	18;15;2	Collagen alpha-1(V) chain	COL5A1	>sp|P20908|CO5A1_HUMAN Collagen alpha-1(V) chain OS=Homo sapiens GN=COL5A1 PE=1 SV=3;>tr|A0A087WXW9|A0A087WXW9_HUMAN Collagen alpha-1(V) chain OS=Homo sapiens GN=COL5A1 PE=1 SV=1	18	892220000	2	2.06308	0.0156072	0.0234767	COL5A1
O95347-2;O95347;Q5T821;A0A0C4DGE5	17;17;1;1	Structural maintenance of chromosomes protein 2	SMC2	>sp|O95347-2|SMC2_HUMAN Isoform 2 of Structural maintenance of chromosomes protein 2 OS=Homo sapiens GN=SMC2;>sp|O95347|SMC2_HUMAN Structural maintenance of chromosomes protein 2 OS=Homo sapiens GN=SMC2 PE=1 SV=2	17	195610000	2	2.06098	0.0298213	0.0390699	SMC2
Q9UMS4;F5GY56;H0YGF3;H0YGZ5	9;4;1;1	Pre-mRNA-processing factor 19	PRPF19	>sp|Q9UMS4|PRP19_HUMAN Pre-mRNA-processing factor 19 OS=Homo sapiens GN=PRPF19 PE=1 SV=1	9	308700000	2	2.0468	0.0141168	0.0217365	PRPF19
P53396-2;P53396;P53396-3;K7ESG8;K7EIE7	13;13;11;1;1	ATP-citrate synthase	ACLY	>sp|P53396-2|ACLY_HUMAN Isoform 2 of ATP-citrate synthase OS=Homo sapiens GN=ACLY;>sp|P53396|ACLY_HUMAN ATP-citrate synthase OS=Homo sapiens GN=ACLY PE=1 SV=3;>sp|P53396-3|ACLY_HUMAN Isoform 3 of ATP-citrate synthase OS=Homo sapiens GN=ACLY	13	122090000	2	2.04455	0.0141544	0.021742	ACLY
P68104;Q5VTE0;A0A087WV01;A0A087WVQ9;P68104-2;A6PW80;Q5JR01	13;13;11;11;11;3;3	Elongation factor 1-alpha 1;Putative elongation factor 1-alpha-like 3	EEF1A1;EEF1A1P5	>sp|P68104|EF1A1_HUMAN Elongation factor 1-alpha 1 OS=Homo sapiens GN=EEF1A1 PE=1 SV=1;>sp|Q5VTE0|EF1A3_HUMAN Putative elongation factor 1-alpha-like 3 OS=Homo sapiens GN=EEF1A1P5 PE=5 SV=1;>tr|A0A087WV01|A0A087WV01_HUMAN Elongation factor 1-alpha OS=Homo	24	9666300000	4	2.04287	0.00122069	0.00423923	EEF1A1
P78344;D3DQV9;P78344-2;H0Y3P2;H0YCH5;H0YD77;H0YE22;H0YEC5	13;12;10;9;6;3;1;2	Eukaryotic translation initiation factor 4 gamma 2	EIF4G2	>sp|P78344|IF4G2_HUMAN Eukaryotic translation initiation factor 4 gamma 2 OS=Homo sapiens GN=EIF4G2 PE=1 SV=1;>tr|D3DQV9|D3DQV9_HUMAN Eukaryotic translation initiation factor 4 gamma 2 (Fragment) OS=Homo sapiens GN=EIF4G2 PE=1 SV=1;>sp|P78344-2|IF4G2_HUMAN	20	263400000	2	2.04231	0.016134	0.0240681	EIF4G2
Q08211;Q08211-2	37;8	ATP-dependent RNA helicase A	DHX9	>sp|Q08211|DHX9_HUMAN ATP-dependent RNA helicase A OS=Homo sapiens GN=DHX9 PE=1 SV=4	37	2822600000	4	2.03766	0.00245851	0.00613667	DHX9
O75533;H7C341;B4DGZ4;O75533-2;F8WC19	40;5;3;3;1	Splicing factor 3B subunit 1	SF3B1	>sp|O75533|SF3B1_HUMAN Splicing factor 3B subunit 1 OS=Homo sapiens GN=SF3B1 PE=1 SV=3	40	1610800000	4	2.0202	0.000671713	0.00289339	SF3B1
Q8WUM0	18	Nuclear pore complex protein Nup133	NUP133	>sp|Q8WUM0|NU133_HUMAN Nuclear pore complex protein Nup133 OS=Homo sapiens GN=NUP133 PE=1 SV=2	18	350580000	2	2.01141	0.0219417	0.0306727	NUP133
J3KR24;P41252;A0A0A0MSX9	9;9;8	Isoleucine--tRNA ligase, cytoplasmic	IARS	>tr|J3KR24|J3KR24_HUMAN Isoleucine--tRNA ligase, cytoplasmic OS=Homo sapiens GN=IARS PE=1 SV=1;>sp|P41252|SYIC_HUMAN Isoleucine--tRNA ligase, cytoplasmic OS=Homo sapiens GN=IARS PE=1 SV=2;>tr|A0A0A0MSX9|A0A0A0MSX9_HUMAN Isoleucine--tRNA ligase, cytoplasmic	9	85544000	2	2.01077	0.0327096	0.0420552	IARS
P62241;Q5JR95	10;9	40S ribosomal protein S8	RPS8	>sp|P62241|RS8_HUMAN 40S ribosomal protein S8 OS=Homo sapiens GN=RPS8 PE=1 SV=2;>tr|Q5JR95|Q5JR95_HUMAN 40S ribosomal protein S8 OS=Homo sapiens GN=RPS8 PE=1 SV=1	10	1265100000	3	2.01036	0.00653648	0.0122847	RPS8
J3KTA4;P17844;P17844-2;J3QSF1;J3KRZ1;J3QRQ7;J3KRX8;J3QR02;J3QRN5	17;17;15;6;3;3;2;1;1	Probable ATP-dependent RNA helicase DDX5	DDX5	>tr|J3KTA4|J3KTA4_HUMAN Probable ATP-dependent RNA helicase DDX5 OS=Homo sapiens GN=DDX5 PE=1 SV=1;>sp|P17844|DDX5_HUMAN Probable ATP-dependent RNA helicase DDX5 OS=Homo sapiens GN=DDX5 PE=1 SV=1;>sp|P17844-2|DDX5_HUMAN Isoform 2 of Probable ATP-dependent	24	2735400000	4	2.00635	0.00170763	0.00517145	DDX5
Q5JRA6-2;Q5JRA6;A0A0A0MRH6;Q5JRA6-4;Q5JRA6-3	11;11;8;4;1	Melanoma inhibitory activity protein 3	MIA3	>sp|Q5JRA6-2|MIA3_HUMAN Isoform 2 of Melanoma inhibitory activity protein 3 OS=Homo sapiens GN=MIA3;>sp|Q5JRA6|MIA3_HUMAN Melanoma inhibitory activity protein 3 OS=Homo sapiens GN=MIA3 PE=1 SV=1;>tr|A0A0A0MRH6|A0A0A0MRH6_HUMAN Melanoma inhibitory activity	11	89271000	2	1.99488	0.015569	0.0234767	MIA3
P55884-2;P55884;C9JZG1;C9JQN7	24;23;9;4	Eukaryotic translation initiation factor 3 subunit B	EIF3B	>sp|P55884-2|EIF3B_HUMAN Isoform 2 of Eukaryotic translation initiation factor 3 subunit B OS=Homo sapiens GN=EIF3B;>sp|P55884|EIF3B_HUMAN Eukaryotic translation initiation factor 3 subunit B OS=Homo sapiens GN=EIF3B PE=1 SV=3	24	1273700000	4	1.99359	0.00318712	0.00724759	EIF3B
O75962-4;O75962;O75962-5;O75962-2;E7EWP2;E7EPJ7;F5H228;C9IZQ6;H7BXZ5;J3QSW6;O60229-2;O60229;O60229-3;H7C1X7;A0A087X139;H7C0I9;O75962-3	23;23;22;22;21;18;15;4;4;4;4;4;3;1;1;1;1	Triple functional domain protein	TRIO	>sp|O75962-4|TRIO_HUMAN Isoform 4 of Triple functional domain protein OS=Homo sapiens GN=TRIO;>sp|O75962|TRIO_HUMAN Triple functional domain protein OS=Homo sapiens GN=TRIO PE=1 SV=2;>sp|O75962-5|TRIO_HUMAN Isoform 5 of Triple functional domain protein OS=	23	164890000	2	1.9861	0.0203136	0.0293011	TRIO
A0A024R4E5;Q00341;Q00341-2;H0Y394;H7C0A4;C9JT62;C9JHS7;C9JK79;C9JHZ8;C9JES8;C9JZI8;C9J5E5;C9JIZ1;H7BZC3;H7C2D1;C9JHS9;C9J739;C9JMQ6;C9JQ82;C9JBS3;C9JEJ8;A0A0U1RVI6;C9JHN6	13;13;10;8;5;2;2;2;2;2;2;2;2;2;2;1;1;1;1;1;1;1;1	Vigilin	HDLBP	>tr|A0A024R4E5|A0A024R4E5_HUMAN High density lipoprotein binding protein (Vigilin), isoform CRA_a OS=Homo sapiens GN=HDLBP PE=1 SV=1;>sp|Q00341|VIGLN_HUMAN Vigilin OS=Homo sapiens GN=HDLBP PE=1 SV=2;>sp|Q00341-2|VIGLN_HUMAN Isoform 2 of Vigilin OS=Homo sap	13	135250000	2	1.98473	0.0161859	0.0240681	HDLBP
E5RI99;P62888;A0A0B4J213;E5RJH3;A0A0C4DH44	6;6;2;1;1	60S ribosomal protein L30	RPL30	>tr|E5RI99|E5RI99_HUMAN 60S ribosomal protein L30 (Fragment) OS=Homo sapiens GN=RPL30 PE=1 SV=1;>sp|P62888|RL30_HUMAN 60S ribosomal protein L30 OS=Homo sapiens GN=RPL30 PE=1 SV=2	6	442530000	3	1.97841	0.00400163	0.00849515	RPL30
Q92616	19	Translational activator GCN1	GCN1L1	>sp|Q92616|GCN1_HUMAN eIF-2-alpha kinase activator GCN1 OS=Homo sapiens GN=GCN1 PE=1 SV=6	19	104960000	2	1.97598	0.0208527	0.0298471	GCN1L1
Q14191	40	Werner syndrome ATP-dependent helicase	WRN	>sp|Q14191|WRN_HUMAN Werner syndrome ATP-dependent helicase OS=Homo sapiens GN=WRN PE=1 SV=2	40	2378000000	4	1.97428	0.000674671	0.00289339	WRN
Q9H2P0;E9PQK8	20;2	Activity-dependent neuroprotector homeobox protein	ADNP	>sp|Q9H2P0|ADNP_HUMAN Activity-dependent neuroprotector homeobox protein OS=Homo sapiens GN=ADNP PE=1 SV=1	20	492470000	2	1.97139	0.0176021	0.0258569	ADNP
Q13472-2;Q13472;Q13472-3;K7ELI7;K7EMT6;J3KRR9;J3KS96;J3QS25;J3QR18;H7C4B0;H0Y6W0;O95985-3;O95985-2;O95985	19;19;18;3;2;1;1;1;1;1;1;1;1;1	DNA topoisomerase 3-alpha	TOP3A	>sp|Q13472-2|TOP3A_HUMAN Isoform Short of DNA topoisomerase 3-alpha OS=Homo sapiens GN=TOP3A;>sp|Q13472|TOP3A_HUMAN DNA topoisomerase 3-alpha OS=Homo sapiens GN=TOP3A PE=1 SV=1;>sp|Q13472-3|TOP3A_HUMAN Isoform 3 of DNA topoisomerase 3-alpha OS=Homo sapiens	19	815790000	4	1.97112	0.00173698	0.00517652	TOP3A
Q14244-3;Q14244;Q14244-5;Q14244-6;Q14244-7;A0A087WZ40;Q14244-2;Q14244-4	22;22;21;21;21;19;18;17	Ensconsin	MAP7	>sp|Q14244-3|MAP7_HUMAN Isoform 3 of Ensconsin OS=Homo sapiens GN=MAP7;>sp|Q14244|MAP7_HUMAN Ensconsin OS=Homo sapiens GN=MAP7 PE=1 SV=1;>sp|Q14244-5|MAP7_HUMAN Isoform 5 of Ensconsin OS=Homo sapiens GN=MAP7;>sp|Q14244-6|MAP7_HUMAN Isoform 6 of Ensconsin O	22	942110000	4	1.96924	0.0182752	0.0267228	MAP7
Q5JVF3-3;Q5JVF3-2;Q5JVF3;Q5JVF3-4	7;7;7;7	PCI domain-containing protein 2	PCID2	>sp|Q5JVF3-3|PCID2_HUMAN Isoform 3 of PCI domain-containing protein 2 OS=Homo sapiens GN=PCID2;>sp|Q5JVF3-2|PCID2_HUMAN Isoform 2 of PCI domain-containing protein 2 OS=Homo sapiens GN=PCID2;>sp|Q5JVF3|PCID2_HUMAN PCI domain-containing protein 2 OS=Homo sap	7	120920000	2	1.96273	0.0214243	0.0302879	PCID2
Q5JTH9-2;Q5JTH9-3;Q5JTH9	9;9;9	RRP12-like protein	RRP12	>sp|Q5JTH9-2|RRP12_HUMAN Isoform 2 of RRP12-like protein OS=Homo sapiens GN=RRP12;>sp|Q5JTH9-3|RRP12_HUMAN Isoform 3 of RRP12-like protein OS=Homo sapiens GN=RRP12;>sp|Q5JTH9|RRP12_HUMAN RRP12-like protein OS=Homo sapiens GN=RRP12 PE=1 SV=2	9	69239000	2	1.95453	0.0219821	0.0306727	RRP12
A0A087WU64;A6NMQ1;P09884	12;12;12	DNA polymerase;DNA polymerase alpha catalytic subunit	POLA1	>tr|A0A087WU64|A0A087WU64_HUMAN DNA polymerase OS=Homo sapiens GN=POLA1 PE=1 SV=1;>tr|A6NMQ1|A6NMQ1_HUMAN DNA polymerase OS=Homo sapiens GN=POLA1 PE=1 SV=1;>sp|P09884|DPOLA_HUMAN DNA polymerase alpha catalytic subunit OS=Homo sapiens GN=POLA1 PE=1 SV=2	12	219050000	2	1.94057	0.030619	0.0396064	POLA1
Q12906;Q12906-7;Q12906-5;Q12906-4;Q12906-2;Q12906-6;Q12906-3;K7EKJ9;K7EQR9;K7EPG3;K7ERM6;K7ENK6;K7EM82;K7ELV3;K7EJ09;K7EKY0;K7ER69	18;18;16;16;16;16;16;5;4;1;1;1;1;1;1;1;1	Interleukin enhancer-binding factor 3	ILF3	>sp|Q12906|ILF3_HUMAN Interleukin enhancer-binding factor 3 OS=Homo sapiens GN=ILF3 PE=1 SV=3;>sp|Q12906-7|ILF3_HUMAN Isoform 7 of Interleukin enhancer-binding factor 3 OS=Homo sapiens GN=ILF3;>sp|Q12906-5|ILF3_HUMAN Isoform 5 of Interleukin enhancer-bindi	20	485870000	4	1.9341	0.00093077	0.00357301	ILF3
Q96PK6;Q96PK6-2;A0A0A6YYI9;F8WDX3;A0A0A0MSL8;B8ZZ74;Q96PK6-3;Q96PK6-4;Q96PK6-5	14;5;3;3;3;3;3;3;3	RNA-binding protein 14	RBM14	>sp|Q96PK6|RBM14_HUMAN RNA-binding protein 14 OS=Homo sapiens GN=RBM14 PE=1 SV=2	14	533920000	4	1.93186	0.00140164	0.00467548	RBM14
P38646;H0YBG6;D6RA73;D6RJI2;H0Y8S0	22;4;2;2;2	Stress-70 protein, mitochondrial	HSPA9	>sp|P38646|GRP75_HUMAN Stress-70 protein, mitochondrial OS=Homo sapiens GN=HSPA9 PE=1 SV=2	22	1680900000	3	1.91173	0.0107042	0.0175296	HSPA9
Q96C92-4;Q96C92-3;Q96C92-2;Q96C92;H7C331;A0A0A0MRP9	9;9;9;9;8;1	Serologically defined colon cancer antigen 3	SDCCAG3	>sp|Q96C92-4|SDCG3_HUMAN Isoform 4 of Serologically defined colon cancer antigen 3 OS=Homo sapiens GN=SDCCAG3;>sp|Q96C92-3|SDCG3_HUMAN Isoform 3 of Serologically defined colon cancer antigen 3 OS=Homo sapiens GN=SDCCAG3;>sp|Q96C92-2|SDCG3_HUMAN Isoform 2 o	9	212230000	2	1.89442	0.0191292	0.0278441	SDCCAG3
P51572;P51572-2;C9JSP1;C9JQ75;C9J0M4;C9JM14;C9JMD7	4;4;3;3;3;1;1	B-cell receptor-associated protein 31	BCAP31	>sp|P51572|BAP31_HUMAN B-cell receptor-associated protein 31 OS=Homo sapiens GN=BCAP31 PE=1 SV=3;>sp|P51572-2|BAP31_HUMAN Isoform 2 of B-cell receptor-associated protein 31 OS=Homo sapiens GN=BCAP31;>tr|C9JSP1|C9JSP1_HUMAN B-cell receptor-associated protei	4	215940000	3	1.88912	0.00551762	0.0109837	BCAP31
H7BYT1;P48730-2;P48730;H0Y645;B0QY35;B0QY34;P49674;J3QQI9;B0QY36;H0Y2N6;J3KRM8	5;5;5;4;4;4;4;3;3;2;1	Casein kinase I isoform delta;Casein kinase I isoform epsilon	CSNK1D;CSNK1E	>tr|H7BYT1|H7BYT1_HUMAN Casein kinase I isoform delta OS=Homo sapiens GN=CSNK1D PE=1 SV=2;>sp|P48730-2|KC1D_HUMAN Isoform 2 of Casein kinase I isoform delta OS=Homo sapiens GN=CSNK1D;>sp|P48730|KC1D_HUMAN Casein kinase I isoform delta OS=Homo sapiens GN=CS	5	317280000	2	1.8861	0.0192995	0.027993	CSNK1D
P61201;P61201-2;B4DIH5;H0YKU5;H0YM03	4;4;3;2;1	COP9 signalosome complex subunit 2	COPS2	>sp|P61201|CSN2_HUMAN COP9 signalosome complex subunit 2 OS=Homo sapiens GN=COPS2 PE=1 SV=1;>sp|P61201-2|CSN2_HUMAN Isoform 2 of COP9 signalosome complex subunit 2 OS=Homo sapiens GN=COPS2;>tr|B4DIH5|B4DIH5_HUMAN COP9 signalosome complex subunit 2 OS=Homo	4	44085000	2	1.88578	0.0193191	0.027993	COPS2
G5EA31;P53992;P53992-2	7;7;2	Protein transport protein Sec24C	SEC24C	>tr|G5EA31|G5EA31_HUMAN Protein transport protein Sec24C OS=Homo sapiens GN=SEC24C PE=1 SV=1;>sp|P53992|SC24C_HUMAN Protein transport protein Sec24C OS=Homo sapiens GN=SEC24C PE=1 SV=3	7	46311000	2	1.87025	0.0291132	0.0384743	SEC24C
A0A0B4J269;Q13509;Q13509-2;G3V2A3;G3V5W4;G3V2R8;G3V3R4;G3V2N6	7;7;5;1;2;2;2;2	Tubulin beta-3 chain	TUBB3	>tr|A0A0B4J269|A0A0B4J269_HUMAN Uncharacterized protein OS=Homo sapiens PE=1 SV=1;>sp|Q13509|TBB3_HUMAN Tubulin beta-3 chain OS=Homo sapiens GN=TUBB3 PE=1 SV=2;>sp|Q13509-2|TBB3_HUMAN Isoform 2 of Tubulin beta-3 chain OS=Homo sapiens GN=TUBB3	25	456070000	3	1.86385	0.0194692	0.0281467	TUBB3
O43172-2;O43172	8;8	U4/U6 small nuclear ribonucleoprotein Prp4	PRPF4	>sp|O43172-2|PRP4_HUMAN Isoform 2 of U4/U6 small nuclear ribonucleoprotein Prp4 OS=Homo sapiens GN=PRPF4;>sp|O43172|PRP4_HUMAN U4/U6 small nuclear ribonucleoprotein Prp4 OS=Homo sapiens GN=PRPF4 PE=1 SV=2	8	171660000	2	1.85568	0.0213527	0.0302536	PRPF4
O15371-2;O15371-3;O15371;B0QYA5;B0QYA4;B0QYA6;A0A0D9SGB5;B0QYA8	17;17;17;8;4;3;2;2	Eukaryotic translation initiation factor 3 subunit D	EIF3D	>sp|O15371-2|EIF3D_HUMAN Isoform 2 of Eukaryotic translation initiation factor 3 subunit D OS=Homo sapiens GN=EIF3D;>sp|O15371-3|EIF3D_HUMAN Isoform 3 of Eukaryotic translation initiation factor 3 subunit D OS=Homo sapiens GN=EIF3D;>sp|O15371|EIF3D_HUMAN E	17	501050000	2	1.85095	0.0217162	0.0305358	EIF3D
E9PF10;O75694-2;O75694	5;5;5	Nuclear pore complex protein Nup155	NUP155	>tr|E9PF10|E9PF10_HUMAN Nuclear pore complex protein Nup155 OS=Homo sapiens GN=NUP155 PE=1 SV=1;>sp|O75694-2|NU155_HUMAN Isoform 2 of Nuclear pore complex protein Nup155 OS=Homo sapiens GN=NUP155;>sp|O75694|NU155_HUMAN Nuclear pore complex protein Nup155 O	5	52058000	2	1.84829	0.0209257	0.0298471	NUP155
D6RIC3;A0A0C4DGU5;A0A087X2G6;Q9Y3C1;Q9Y3C1-3;Q9Y3C1-2;A0A087X1T1;D6RC60	5;5;5;5;5;5;4;1	Nucleolar protein 16	NOP16	>tr|D6RIC3|D6RIC3_HUMAN Nucleolar protein 16 OS=Homo sapiens GN=NOP16 PE=1 SV=1;>tr|A0A0C4DGU5|A0A0C4DGU5_HUMAN Nucleolar protein 16 OS=Homo sapiens GN=NOP16 PE=1 SV=1;>tr|A0A087X2G6|A0A087X2G6_HUMAN Nucleolar protein 16 OS=Homo sapiens GN=NOP16 PE=1 SV=1;	5	90160000	2	1.8334	0.0224764	0.0312227	NOP16
P52948-5;P52948;H7C3P6;P52948-6;P52948-2;H0YDF4;H0YDA1;H0YCT1	15;15;14;14;13;2;1;1	Nuclear pore complex protein Nup98-Nup96;Nuclear pore complex protein Nup98;Nuclear pore complex protein Nup96	NUP98	>sp|P52948-5|NUP98_HUMAN Isoform 5 of Nuclear pore complex protein Nup98-Nup96 OS=Homo sapiens GN=NUP98;>sp|P52948|NUP98_HUMAN Nuclear pore complex protein Nup98-Nup96 OS=Homo sapiens GN=NUP98 PE=1 SV=4;>tr|H7C3P6|H7C3P6_HUMAN Nuclear pore complex protein	15	195060000	3	1.83224	0.0339572	0.0434843	NUP98
Q96R06;K7ELG0;K7ELC8;F5GZT2;J3KTQ0;E9PMD0;J3KSV2;J3QRV8;J3QS12	19;4;4;4;3;3;1;1;1	Sperm-associated antigen 5	SPAG5	>sp|Q96R06|SPAG5_HUMAN Sperm-associated antigen 5 OS=Homo sapiens GN=SPAG5 PE=1 SV=2	19	165230000	2	1.81031	0.0237706	0.032381	SPAG5
E9PCY7;G8JLB6;P31943;H0YB39;D6RIU0;H0YBG7;H0YBD7;D6RBM0;E7EQJ0;D6RAM1;E5RGV0;D6R9T0;D6RFM3;D6RIT2;E7EN40;D6RDU3;D6RJ04;D6RIH9;D6RDL0;E5RGH4;E5RJ94;D6R9D3;D6RF17;H0YAQ2	3;3;3;1;2;1;1;2;2;2;1;2;2;2;2;2;2;2;2;0;1;1;1;0	Heterogeneous nuclear ribonucleoprotein H;Heterogeneous nuclear ribonucleoprotein H, N-terminally processed	HNRNPH1	>tr|E9PCY7|E9PCY7_HUMAN Heterogeneous nuclear ribonucleoprotein H OS=Homo sapiens GN=HNRNPH1 PE=1 SV=1;>tr|G8JLB6|G8JLB6_HUMAN Heterogeneous nuclear ribonucleoprotein H OS=Homo sapiens GN=HNRNPH1 PE=1 SV=1;>sp|P31943|HNRH1_HUMAN Heterogeneous nuclear ribon	8	209370000	2	1.8053	0.0230039	0.0317484	HNRNPH1
Q9BSJ2;Q9BSJ2-4;F2Z2B9;Q9BSJ2-3;R4GMM4;B3KTU7	10;10;9;5;2;2	Gamma-tubulin complex component 2	TUBGCP2	>sp|Q9BSJ2|GCP2_HUMAN Gamma-tubulin complex component 2 OS=Homo sapiens GN=TUBGCP2 PE=1 SV=2;>sp|Q9BSJ2-4|GCP2_HUMAN Isoform 3 of Gamma-tubulin complex component 2 OS=Homo sapiens GN=TUBGCP2;>tr|F2Z2B9|F2Z2B9_HUMAN Gamma-tubulin complex component OS=Homo s	10	160590000	2	1.79495	0.0258746	0.0348815	TUBGCP2
Q00587-2;Q00587;B0QYC6;B0QYC7;B0QYC8	6;6;1;1;1	Cdc42 effector protein 1	CDC42EP1	>sp|Q00587-2|BORG5_HUMAN Isoform 2 of Cdc42 effector protein 1 OS=Homo sapiens GN=CDC42EP1;>sp|Q00587|BORG5_HUMAN Cdc42 effector protein 1 OS=Homo sapiens GN=CDC42EP1 PE=1 SV=1	6	128340000	2	1.79411	0.0232883	0.0319716	CDC42EP1
A0A087WXM6;J3QQT2;J3KRX5;A0A0A6YYL6;P18621;P18621-3;J3KRB3;A0A087WWH0;J3QS96;J3QLC8;A0A0A0MRF8;P18621-2;A0A087WY81;J3KSJ0	7;7;7;7;7;7;6;6;6;6;6;6;4;2	60S ribosomal protein L17	RPL17	>tr|A0A087WXM6|A0A087WXM6_HUMAN 60S ribosomal protein L17 (Fragment) OS=Homo sapiens GN=RPL17 PE=3 SV=1;>tr|J3QQT2|J3QQT2_HUMAN 60S ribosomal protein L17 (Fragment) OS=Homo sapiens GN=RPL17 PE=3 SV=1;>tr|J3KRX5|J3KRX5_HUMAN 60S ribosomal protein L17 (Fragm	7	464410000	2	1.78996	0.0243364	0.0330169	RPL17
Q5VT06;H0Y7F7;H0Y6Q4;Q5T2X4;H0YD38	43;18;9;8;1	Centrosome-associated protein 350	CEP350	>sp|Q5VT06|CE350_HUMAN Centrosome-associated protein 350 OS=Homo sapiens GN=CEP350 PE=1 SV=1	43	438880000	3	1.78953	0.0160011	0.0239454	CEP350
Q96CW5-2;Q96CW5;A0A087WWB5;A0A087WU06;Q96CW5-3	10;10;6;6;6	Gamma-tubulin complex component 3	TUBGCP3	>sp|Q96CW5-2|GCP3_HUMAN Isoform 2 of Gamma-tubulin complex component 3 OS=Homo sapiens GN=TUBGCP3;>sp|Q96CW5|GCP3_HUMAN Gamma-tubulin complex component 3 OS=Homo sapiens GN=TUBGCP3 PE=1 SV=2;>tr|A0A087WWB5|A0A087WWB5_HUMAN Gamma-tubulin complex component O	10	69639000	2	1.7866	0.0237084	0.0323711	TUBGCP3
Q9Y383;A0A0A6YYC3;Q96HJ9-2;A0A0A6YYJ8;Q9Y383-3;Q9Y383-2;V9GZ75;F8WEU3	4;3;3;3;3;3;1;1	Putative RNA-binding protein Luc7-like 2	LUC7L2	>sp|Q9Y383|LC7L2_HUMAN Putative RNA-binding protein Luc7-like 2 OS=Homo sapiens GN=LUC7L2 PE=1 SV=2;>tr|A0A0A6YYC3|A0A0A6YYC3_HUMAN Protein C7orf55-LUC7L2 OS=Homo sapiens GN=C7orf55-LUC7L2 PE=4 SV=1;>sp|Q96HJ9-2|CG055_HUMAN Isoform 2 of UPF0562 protein C7o	4	60026000	2	1.78405	0.0268828	0.0360128	LUC7L2
Q15058	20	Kinesin-like protein KIF14	KIF14	>sp|Q15058|KIF14_HUMAN Kinesin-like protein KIF14 OS=Homo sapiens GN=KIF14 PE=1 SV=1	20	235930000	2	1.75897	0.030121	0.0392803	KIF14
P62314;J3QLI9;J3QLR7	6;4;1	Small nuclear ribonucleoprotein Sm D1	SNRPD1	>sp|P62314|SMD1_HUMAN Small nuclear ribonucleoprotein Sm D1 OS=Homo sapiens GN=SNRPD1 PE=1 SV=1;>tr|J3QLI9|J3QLI9_HUMAN Small nuclear ribonucleoprotein Sm D1 OS=Homo sapiens GN=SNRPD1 PE=1 SV=1	6	391800000	3	1.75415	0.0113397	0.0182701	SNRPD1
A0A087X0X3;P52272-2;P52272;M0R019;M0R2T0;M0QZM1;M0R0N3;M0R2I7;M0QYQ7;M0QY96;M0QYL3;M0R0Y6	14;14;14;7;6;6;5;4;4;3;2;2	Heterogeneous nuclear ribonucleoprotein M	HNRNPM	>tr|A0A087X0X3|A0A087X0X3_HUMAN Heterogeneous nuclear ribonucleoprotein M OS=Homo sapiens GN=HNRNPM PE=1 SV=1;>sp|P52272-2|HNRPM_HUMAN Isoform 2 of Heterogeneous nuclear ribonucleoprotein M OS=Homo sapiens GN=HNRNPM;>sp|P52272|HNRPM_HUMAN Heterogeneous nuc	14	365270000	2	1.75102	0.0354895	0.0450851	HNRNPM
B0QY89;Q9Y262-2;Q9Y262;B0QY90;C9JHP4;C9K0Q7;H7C3A0;H0Y7E6	23;23;23;19;4;4;3;2	Eukaryotic translation initiation factor 3 subunit L	EIF3L	>tr|B0QY89|B0QY89_HUMAN Eukaryotic translation initiation factor 3 subunit L OS=Homo sapiens GN=EIF3L PE=1 SV=1;>sp|Q9Y262-2|EIF3L_HUMAN Isoform 2 of Eukaryotic translation initiation factor 3 subunit L OS=Homo sapiens GN=EIF3L;>sp|Q9Y262|EIF3L_HUMAN Eukar	23	1904400000	4	1.73909	0.00279102	0.00670475	EIF3L
Q9UJF2;Q9UJF2-2;H0Y638;A0A0A0MQZ2;B7ZCA0;Q96PV0-3;Q96PV0-2;Q96PV0-4;Q96PV0	8;8;6;0;0;0;0;0;0	Ras GTPase-activating protein nGAP	RASAL2	>sp|Q9UJF2|NGAP_HUMAN Ras GTPase-activating protein nGAP OS=Homo sapiens GN=RASAL2 PE=1 SV=2;>sp|Q9UJF2-2|NGAP_HUMAN Isoform 2 of Ras GTPase-activating protein nGAP OS=Homo sapiens GN=RASAL2;>tr|H0Y638|H0Y638_HUMAN Ras GTPase-activating protein nGAP (Fragm	10	131760000	2	1.72406	0.0313639	0.0404879	RASAL2
P22626;P22626-2;A0A087WUI2	15;14;11	Heterogeneous nuclear ribonucleoproteins A2/B1	HNRNPA2B1	>sp|P22626|ROA2_HUMAN Heterogeneous nuclear ribonucleoproteins A2/B1 OS=Homo sapiens GN=HNRNPA2B1 PE=1 SV=2;>sp|P22626-2|ROA2_HUMAN Isoform A2 of Heterogeneous nuclear ribonucleoproteins A2/B1 OS=Homo sapiens GN=HNRNPA2B1;>tr|A0A087WUI2|A0A087WUI2_HUMAN He	15	336360000	2	1.71713	0.0272978	0.0364161	HNRNPA2B1
H0YDM2;O94964;O94964-2;X6R3R3;O94964-4;O94964-3	24;24;24;15;15;11	Protein SOGA1;N-terminal form;C-terminal 80 kDa form	SOGA1	>tr|H0YDM2|H0YDM2_HUMAN Protein SOGA1 (Fragment) OS=Homo sapiens GN=SOGA1 PE=1 SV=1;>sp|O94964|SOGA1_HUMAN Protein SOGA1 OS=Homo sapiens GN=SOGA1 PE=1 SV=2;>sp|O94964-2|SOGA1_HUMAN Isoform 2 of Protein SOGA1 OS=Homo sapiens GN=SOGA1;>tr|X6R3R3|X6R3R3_HUMAN	26	620180000	3	1.71448	0.00693838	0.0128797	SOGA1
Q9BUQ8;F8VVA2;H0YI52	16;2;1	Probable ATP-dependent RNA helicase DDX23	DDX23	>sp|Q9BUQ8|DDX23_HUMAN Probable ATP-dependent RNA helicase DDX23 OS=Homo sapiens GN=DDX23 PE=1 SV=3	16	184240000	2	1.70167	0.0297727	0.0390699	DDX23
Q09161;X6R941	8;1	Nuclear cap-binding protein subunit 1	NCBP1	>sp|Q09161|NCBP1_HUMAN Nuclear cap-binding protein subunit 1 OS=Homo sapiens GN=NCBP1 PE=1 SV=1	8	107900000	2	1.70014	0.0347867	0.044339	NCBP1
A0A0D9SFB3;A0A0D9SG12;A0A0D9SF53;O00571;O00571-2;O15523-2;O15523;O15523-3;A0A0J9YVQ7;A0A087WVZ1;C9J8G5;C9J081;A0A087WX09;B4DLA0;A0A0J9YYH6	26;26;26;26;25;19;19;7;5;3;2;2;1;1;1	ATP-dependent RNA helicase DDX3X;ATP-dependent RNA helicase DDX3Y	DDX3X;DDX3Y	>tr|A0A0D9SFB3|A0A0D9SFB3_HUMAN ATP-dependent RNA helicase DDX3X OS=Homo sapiens GN=DDX3X PE=1 SV=1;>tr|A0A0D9SG12|A0A0D9SG12_HUMAN ATP-dependent RNA helicase DDX3X OS=Homo sapiens GN=DDX3X PE=1 SV=1;>tr|A0A0D9SF53|A0A0D9SF53_HUMAN ATP-dependent RNA helica	28	1426000000	4	1.69691	0.00267371	0.006521	DDX3X
P49792;F8VYC4;P0DJD0;P0DJD1;J3KQ37;F8WBP7	27;0;0;0;0;1	E3 SUMO-protein ligase RanBP2	RANBP2	>sp|P49792|RBP2_HUMAN E3 SUMO-protein ligase RanBP2 OS=Homo sapiens GN=RANBP2 PE=1 SV=2	36	360210000	2	1.68688	0.031769	0.0409282	RANBP2
Q7L2H7;Q7L2H7-2;J3KNJ2;H0YCQ8;E9PRY0;E9PN86;E9PRI2;E7ESM3	9;6;5;5;2;2;1;1	Eukaryotic translation initiation factor 3 subunit M	EIF3M	>sp|Q7L2H7|EIF3M_HUMAN Eukaryotic translation initiation factor 3 subunit M OS=Homo sapiens GN=EIF3M PE=1 SV=1;>sp|Q7L2H7-2|EIF3M_HUMAN Isoform 2 of Eukaryotic translation initiation factor 3 subunit M OS=Homo sapiens GN=EIF3M;>tr|J3KNJ2|J3KNJ2_HUMAN Eukar	9	430040000	2	1.68685	0.0297358	0.0390699	EIF3M
P06858	4	Lipoprotein lipase	LPL	>sp|P06858|LIPL_HUMAN Lipoprotein lipase OS=Homo sapiens GN=LPL PE=1 SV=1	4	264240000	2	1.67224	0.037525	0.0471082	LPL
G3V3A4;Q13573;G3V4X8;G3V5R3	8;8;5;3	SNW domain-containing protein 1	SNW1	>tr|G3V3A4|G3V3A4_HUMAN SNW domain-containing protein 1 OS=Homo sapiens GN=SNW1 PE=1 SV=1;>sp|Q13573|SNW1_HUMAN SNW domain-containing protein 1 OS=Homo sapiens GN=SNW1 PE=1 SV=1;>tr|G3V4X8|G3V4X8_HUMAN SNW domain-containing protein 1 OS=Homo sapiens GN=SNW	8	89716000	2	1.64641	0.0364838	0.0461647	SNW1
M0R0P8;Q13459-2;Q13459;M0R300;M0R2J3;M0QZY4;M0R240;M0QXP0	14;14;14;13;1;1;1;1	Unconventional myosin-IXb	MYO9B	>tr|M0R0P8|M0R0P8_HUMAN Unconventional myosin-IXb OS=Homo sapiens GN=MYO9B PE=1 SV=1;>sp|Q13459-2|MYO9B_HUMAN Isoform Short of Unconventional myosin-IXb OS=Homo sapiens GN=MYO9B;>sp|Q13459|MYO9B_HUMAN Unconventional myosin-IXb OS=Homo sapiens GN=MYO9B PE=1	15	76757000	3	1.61133	0.0301054	0.0392803	MYO9B
P42566;B1AUU8;P42566-2;S4R3U1	12;9;6;1	Epidermal growth factor receptor substrate 15	EPS15	>sp|P42566|EPS15_HUMAN Epidermal growth factor receptor substrate 15 OS=Homo sapiens GN=EPS15 PE=1 SV=2;>tr|B1AUU8|B1AUU8_HUMAN Epidermal growth factor receptor substrate 15 OS=Homo sapiens GN=EPS15 PE=1 SV=1;>sp|P42566-2|EPS15_HUMAN Isoform 2 of Epidermal	12	165470000	2	1.61122	0.0369775	0.0466969	EPS15
P13674;P13674-2;P13674-3	10;9;8	Prolyl 4-hydroxylase subunit alpha-1	P4HA1	>sp|P13674|P4HA1_HUMAN Prolyl 4-hydroxylase subunit alpha-1 OS=Homo sapiens GN=P4HA1 PE=1 SV=2;>sp|P13674-2|P4HA1_HUMAN Isoform 2 of Prolyl 4-hydroxylase subunit alpha-1 OS=Homo sapiens GN=P4HA1;>sp|P13674-3|P4HA1_HUMAN Isoform 3 of Prolyl 4-hydroxylase su	10	130570000	2	1.60875	0.0375981	0.0471082	P4HA1
P14866;M0QXS5;P14866-2;M0QYT0;M0R076	7;6;6;4;1	Heterogeneous nuclear ribonucleoprotein L	HNRNPL	>sp|P14866|HNRPL_HUMAN Heterogeneous nuclear ribonucleoprotein L OS=Homo sapiens GN=HNRNPL PE=1 SV=2;>tr|M0QXS5|M0QXS5_HUMAN Heterogeneous nuclear ribonucleoprotein L (Fragment) OS=Homo sapiens GN=HNRNPL PE=1 SV=1;>sp|P14866-2|HNRPL_HUMAN Isoform 2 of Hete	7	209760000	2	1.60206	0.0348329	0.044339	HNRNPL
P84103-2;P84103;A0A087X2D0	5;5;3	Serine/arginine-rich splicing factor 3	SRSF3	>sp|P84103-2|SRSF3_HUMAN Isoform 2 of Serine/arginine-rich splicing factor 3 OS=Homo sapiens GN=SRSF3;>sp|P84103|SRSF3_HUMAN Serine/arginine-rich splicing factor 3 OS=Homo sapiens GN=SRSF3 PE=1 SV=1;>tr|A0A087X2D0|A0A087X2D0_HUMAN Serine/arginine-rich-spli	6	1268100000	3	1.58287	0.0169371	0.0249949	SRSF3
P62995-3;P62995;H7BXF3;H7C2L4	9;9;5;3	Transformer-2 protein homolog beta	TRA2B	>sp|P62995-3|TRA2B_HUMAN Isoform 3 of Transformer-2 protein homolog beta OS=Homo sapiens GN=TRA2B;>sp|P62995|TRA2B_HUMAN Transformer-2 protein homolog beta OS=Homo sapiens GN=TRA2B PE=1 SV=1;>tr|H7BXF3|H7BXF3_HUMAN Transformer-2 protein homolog beta (Fragm	9	610140000	4	1.56208	0.0161961	0.0240681	TRA2B
P38159;H3BT71;H0Y6E7;P38159-2;H3BR27;P38159-3;H3BUY5;O75526;H3BNC1;Q8N7X1	7;7;7;6;5;5;0;3;2;0	RNA-binding motif protein, X chromosome;RNA-binding motif protein, X chromosome, N-terminally processed	RBMX	>sp|P38159|RBMX_HUMAN RNA-binding motif protein, X chromosome OS=Homo sapiens GN=RBMX PE=1 SV=3;>tr|H3BT71|H3BT71_HUMAN RNA-binding motif protein, X chromosome OS=Homo sapiens GN=RBMX PE=1 SV=1;>tr|H0Y6E7|H0Y6E7_HUMAN RNA-binding motif protein, X chromosom	18	3002500000	4	1.52261	0.00473501	0.00966669	RBMX
P61353;K7ELC7;K7EQQ9;K7ERY7	7;6;4;1	60S ribosomal protein L27	RPL27	>sp|P61353|RL27_HUMAN 60S ribosomal protein L27 OS=Homo sapiens GN=RPL27 PE=1 SV=2;>tr|K7ELC7|K7ELC7_HUMAN 60S ribosomal protein L27 (Fragment) OS=Homo sapiens GN=RPL27 PE=1 SV=1;>tr|K7EQQ9|K7EQQ9_HUMAN 60S ribosomal protein L27 OS=Homo sapiens GN=RPL27 PE	7	801820000	4	1.50667	0.00905594	0.0156448	RPL27
Q99613-2;Q99613;B5ME19;H3BPE4;H3BPE3;H3BTY8	32;32;30;5;3;2	Eukaryotic translation initiation factor 3 subunit C;Eukaryotic translation initiation factor 3 subunit C-like protein	EIF3C;EIF3CL	>sp|Q99613-2|EIF3C_HUMAN Isoform 2 of Eukaryotic translation initiation factor 3 subunit C OS=Homo sapiens GN=EIF3C;>sp|Q99613|EIF3C_HUMAN Eukaryotic translation initiation factor 3 subunit C OS=Homo sapiens GN=EIF3C PE=1 SV=1;>sp|B5ME19|EIFCL_HUMAN Eukary	32	1859600000	4	1.41935	0.018726	0.0273195	EIF3C
A0A0B4J1Z1;C9JAB2;Q16629-3;Q16629-2;Q16629-4;Q16629	5;5;5;5;5;5	Serine/arginine-rich splicing factor 7	SRSF7	>tr|A0A0B4J1Z1|A0A0B4J1Z1_HUMAN Serine/arginine-rich-splicing factor 7 OS=Homo sapiens GN=SRSF7 PE=1 SV=1;>tr|C9JAB2|C9JAB2_HUMAN Serine/arginine-rich-splicing factor 7 OS=Homo sapiens GN=SRSF7 PE=1 SV=1;>sp|Q16629-3|SRSF7_HUMAN Isoform 3 of Serine/arginin	6	1153500000	4	1.37771	0.0118293	0.0189446	SRSF7
Q9H0D6-2;Q9H0D6	8;8	5-3 exoribonuclease 2	XRN2	>sp|Q9H0D6-2|XRN2_HUMAN Isoform 2 of 5-3 exoribonuclease 2 OS=Homo sapiens GN=XRN2;>sp|Q9H0D6|XRN2_HUMAN 5-3 exoribonuclease 2 OS=Homo sapiens GN=XRN2 PE=1 SV=1	8	104220000	3	1.36938	0.0206184	0.0296071	XRN2
P62318-2;P62318;H3BT13	5;5;3	Small nuclear ribonucleoprotein Sm D3	SNRPD3	>sp|P62318-2|SMD3_HUMAN Isoform 2 of Small nuclear ribonucleoprotein Sm D3 OS=Homo sapiens GN=SNRPD3;>sp|P62318|SMD3_HUMAN Small nuclear ribonucleoprotein Sm D3 OS=Homo sapiens GN=SNRPD3 PE=1 SV=1;>tr|H3BT13|H3BT13_HUMAN Small nuclear ribonucleoprotein Sm	5	1418200000	4	1.34147	0.0252141	0.0341352	SNRPD3
K7EMV3;B4DEB1;K7EK07;K7ES00;Q71DI3;Q16695;P84243;P68431;K7EP01;Q6NXT2	2;2;2;2;2;2;2;2;0;0	Histone H3;Histone H3.2;Histone H3.1t;Histone H3.3;Histone H3.1;Histone H3.3C	H3F3B;H3F3A;HIST2H3A;HIST3H3;HIST1H3A;H3F3C	>tr|K7EMV3|K7EMV3_HUMAN Histone H3 OS=Homo sapiens GN=H3F3B PE=1 SV=1;>tr|B4DEB1|B4DEB1_HUMAN Histone H3 OS=Homo sapiens GN=H3F3A PE=1 SV=1;>tr|K7EK07|K7EK07_HUMAN Histone H3 (Fragment) OS=Homo sapiens GN=H3F3B PE=1 SV=1;>tr|K7ES00|K7ES00_HUMAN Histone H3.	4	942560000	4	1.27981	0.0265785	0.03568	H3F3B
Q13247-3;Q13247;Q13247-2	5;5;2	Serine/arginine-rich splicing factor 6	SRSF6	>sp|Q13247-3|SRSF6_HUMAN Isoform SRP55-3 of Serine/arginine-rich splicing factor 6 OS=Homo sapiens GN=SRSF6;>sp|Q13247|SRSF6_HUMAN Serine/arginine-rich splicing factor 6 OS=Homo sapiens GN=SRSF6 PE=1 SV=2	6	267810000	3	1.27626	0.0298374	0.0390699	SRSF6
