# Supplementary material for: Nuclear myosin VI maintains replication fork stability
Source: Nat Commun. 2023 Jun 24;14:3787. doi: 10.1038/s41467-023-39517-y (PMC10290672; doi:10.1038/s41467-023-39517-y)
Supplement: Supplementary file 5 — Supplementary Data 2 [file 41467_2023_39517_MOESM5_ESM.xlsx]

## Sheet: enrichment.Component (2)
#term ID	term description	observed gene count	background gene count	strength	false discovery rate	matching proteins in your network (IDs)	matching proteins in your network (labels)
GO:0032991	Protein-containing complex	318	5073	0.4	5e-68	9606.ENSP00000003302,9606.ENSP00000005386,9606.ENSP00000044462,9606.ENSP00000157812,9606.ENSP00000168216,9606.ENSP00000184266,9606.ENSP00000212015,9606.ENSP00000215829,9606.ENSP00000216122,9606.ENSP00000216190,9606.ENSP00000217244,9606.ENSP00000218089,9606.ENSP00000220849,9606.ENSP00000221419,9606.ENSP00000221801,9606.ENSP00000225792,9606.ENSP00000227524,9606.ENSP00000228284,9606.ENSP00000229179,…	USP28,RPAP3,PSMA4,PSMC4,HSD17B10,NDUFB4,SIRT1,SNRPD3,MCM5,EIF3D,CSNK2A1,STAG2,EIF3E,HNRNPL,FBL,DDX5,PRPF19,SART3,NUP107,RPS12,SKIV2L2,NUP155,UBE3A,TNNC1,SF3B6,RALY,TRAF2,TUBG1,RPS16,CUL9,TRIM28,EIF3G,ACTR10,RRP8,H3F3B,APC,DCTN3,NUP133,SNW1,THOC1,MPP5,PSMD11,TUBGCP3,MCM4,PIH1D1,CHTF18,COPE,CAPZA1,HIRA,P4HA1,STRN,GTF3C3,ARCN1,MCM6,YWHAE,CAD,RAD18,MCM2,POLA2,PIK3C2A,PRPF6,NDUFA9,TARBP2,SRP14,NOB1,RP…
GO:1990904	Ribonucleoprotein complex	116	677	0.84	7.33e-55	9606.ENSP00000168216,9606.ENSP00000215829,9606.ENSP00000216190,9606.ENSP00000220849,9606.ENSP00000221419,9606.ENSP00000221801,9606.ENSP00000225792,9606.ENSP00000227524,9606.ENSP00000230050,9606.ENSP00000230640,9606.ENSP00000233468,9606.ENSP00000246194,9606.ENSP00000251453,9606.ENSP00000253108,9606.ENSP00000261531,9606.ENSP00000262265,9606.ENSP00000266079,9606.ENSP00000266987,9606.ENSP00000267884,…	HSD17B10,SNRPD3,EIF3D,EIF3E,HNRNPL,FBL,DDX5,PRPF19,RPS12,SKIV2L2,SF3B6,RALY,RPS16,EIF3G,SNW1,PIH1D1,PRPF6,TARBP2,SRP14,NOB1,RPS11,RPS3,HNRNPU,RPS23,NPM1,SNRPD1,GCN1L1,TSR1,SF3B3,SART1,DDX23,RPL4,RBM14,TRMT10C,PABPC1,PRKDC,NUP98,SNRNP200,RUVBL1,RPS15A,SF3B2,RPLP2,PRPF31,HNRNPM,EIF3C,SF3B1,DHX15,RPS7,RPL27A,RPS17,RPSA,RPL22,HNRNPA2B1,SND1,HNRNPH1,EIF3B,ILF2,DHX9,ADAR,MDN1,RPL5,RBMX,EIF3I,RPS4X,AAR2…
GO:0005829	Cytosol	298	5193	0.36	6.68e-53	9606.ENSP00000003302,9606.ENSP00000005386,9606.ENSP00000044462,9606.ENSP00000157812,9606.ENSP00000210060,9606.ENSP00000212015,9606.ENSP00000215829,9606.ENSP00000216122,9606.ENSP00000216190,9606.ENSP00000217244,9606.ENSP00000217426,9606.ENSP00000218089,9606.ENSP00000220849,9606.ENSP00000221419,9606.ENSP00000229179,9606.ENSP00000230050,9606.ENSP00000230056,9606.ENSP00000232165,9606.ENSP00000232975,…	USP28,RPAP3,PSMA4,PSMC4,DHPS,SIRT1,SNRPD3,MCM5,EIF3D,CSNK2A1,AHCY,STAG2,EIF3E,HNRNPL,NUP107,RPS12,GMNN,UBE3A,TNNC1,TRAF2,TUBA4A,TUBG1,RPS16,CUL9,ATXN10,CEP85,EIF3G,ACLY,ACTR10,DNAJB1,RRP8,ERAL1,APC,PDCL,DCTN3,NUP133,HERC2,PSMD11,TUBGCP3,CHTF18,DNAJA3,COPE,CAPZA1,CLASP1,USP13,ARCN1,YWHAE,CAD,GPN1,XRN1,POLA2,PIK3C2A,TARBP2,SRP14,NOB1,RPS11,ABHD10,FAM120A,RPS3,USP15,RANBP2,SMC2,APPL1,ACTR1B,HK2,EIF4…
GO:0070013	Intracellular organelle lumen	309	5857	0.32	5.56e-48	9606.ENSP00000003302,9606.ENSP00000044462,9606.ENSP00000157812,9606.ENSP00000168216,9606.ENSP00000212015,9606.ENSP00000215829,9606.ENSP00000216122,9606.ENSP00000217244,9606.ENSP00000218089,9606.ENSP00000220849,9606.ENSP00000221419,9606.ENSP00000221801,9606.ENSP00000222214,9606.ENSP00000222511,9606.ENSP00000225792,9606.ENSP00000225972,9606.ENSP00000227524,9606.ENSP00000228284,9606.ENSP00000229179,…	USP28,PSMA4,PSMC4,HSD17B10,SIRT1,SNRPD3,MCM5,CSNK2A1,STAG2,EIF3E,HNRNPL,FBL,GCDH,GTPBP10,DDX5,LRRC59,PRPF19,SART3,NUP107,RPS12,GMNN,SKIV2L2,SF3B6,SRSF6,TRAF2,TUBG1,RPS16,CEP85,TRIM28,ACLY,ACTR10,DNAJB1,RRP8,H3F3B,ERAL1,APC,DCTN3,ZNF24,LMNB1,SNW1,THOC1,HERC2,PSMD11,MCM4,PIH1D1,CHTF18,DNAJA3,LGALS3BP,COPE,HIRA,P4HA1,GTF3C3,USP13,MCM6,CAD,GPN1,RAD18,MCM2,POLA2,PIK3C2A,PRPF6,NDUFA9,TARBP2,SRP14,NOB1,…
GO:0005622	Intracellular	477	14276	0.13	4.28e-46	9606.ENSP00000003302,9606.ENSP00000005386,9606.ENSP00000044462,9606.ENSP00000157812,9606.ENSP00000161863,9606.ENSP00000166345,9606.ENSP00000168216,9606.ENSP00000184266,9606.ENSP00000210060,9606.ENSP00000212015,9606.ENSP00000215829,9606.ENSP00000216122,9606.ENSP00000216190,9606.ENSP00000217244,9606.ENSP00000217426,9606.ENSP00000218089,9606.ENSP00000220849,9606.ENSP00000221419,9606.ENSP00000221801,…	USP28,RPAP3,PSMA4,PSMC4,YTHDC2,TRIP13,HSD17B10,NDUFB4,DHPS,SIRT1,SNRPD3,MCM5,EIF3D,CSNK2A1,AHCY,STAG2,EIF3E,HNRNPL,FBL,GCDH,GTPBP10,DDX5,LRRC59,PRPF19,SART3,NUP107,RPS12,GMNN,SKIV2L2,NUP155,UBE3A,TNNC1,SF3B6,SRSF6,KATNAL2,RALY,TRAF2,TUBA4A,CDC42EP1,TUBG1,RPS16,CUL9,ATXN10,CEP85,TRIM28,EIF3G,ACLY,ACTR10,DNAJB1,RRP8,H3F3B,ERAL1,APC,PDCL,DCTN3,ZNF24,LMNB1,NUP133,SNW1,THOC1,HERC2,MPP5,PSMD11,ANKRD13A…
GO:0005634	Nucleus	346	7390	0.27	6.68e-46	9606.ENSP00000003302,9606.ENSP00000044462,9606.ENSP00000157812,9606.ENSP00000161863,9606.ENSP00000166345,9606.ENSP00000184266,9606.ENSP00000212015,9606.ENSP00000215829,9606.ENSP00000216122,9606.ENSP00000217244,9606.ENSP00000217426,9606.ENSP00000218089,9606.ENSP00000220849,9606.ENSP00000221419,9606.ENSP00000221801,9606.ENSP00000222511,9606.ENSP00000225792,9606.ENSP00000225972,9606.ENSP00000227524,…	USP28,PSMA4,PSMC4,YTHDC2,TRIP13,NDUFB4,SIRT1,SNRPD3,MCM5,CSNK2A1,AHCY,STAG2,EIF3E,HNRNPL,FBL,GTPBP10,DDX5,LRRC59,PRPF19,SART3,NUP107,RPS12,GMNN,SKIV2L2,NUP155,UBE3A,SF3B6,SRSF6,KATNAL2,RALY,TRAF2,TUBG1,RPS16,CEP85,TRIM28,ACLY,DNAJB1,RRP8,H3F3B,APC,DCTN3,ZNF24,LMNB1,NUP133,SNW1,THOC1,HERC2,PSMD11,MCM4,PIH1D1,CHTF18,DNAJA3,COPE,HIRA,GTF3C3,USP13,MCM6,YWHAE,CAD,GPN1,RAD18,XRN1,MCM2,POLA2,PIK3C2A,PRP…
GO:0005654	Nucleoplasm	244	3973	0.39	2.96e-44	9606.ENSP00000003302,9606.ENSP00000044462,9606.ENSP00000157812,9606.ENSP00000212015,9606.ENSP00000215829,9606.ENSP00000216122,9606.ENSP00000217244,9606.ENSP00000218089,9606.ENSP00000220849,9606.ENSP00000221419,9606.ENSP00000221801,9606.ENSP00000225792,9606.ENSP00000227524,9606.ENSP00000228284,9606.ENSP00000230050,9606.ENSP00000230056,9606.ENSP00000230640,9606.ENSP00000233468,9606.ENSP00000244020,…	USP28,PSMA4,PSMC4,SIRT1,SNRPD3,MCM5,CSNK2A1,STAG2,EIF3E,HNRNPL,FBL,DDX5,PRPF19,SART3,RPS12,GMNN,SKIV2L2,SF3B6,SRSF6,TRAF2,RPS16,TRIM28,ACLY,DNAJB1,RRP8,H3F3B,APC,ZNF24,LMNB1,SNW1,THOC1,HERC2,PSMD11,MCM4,CHTF18,COPE,HIRA,GTF3C3,USP13,MCM6,CAD,GPN1,RAD18,MCM2,POLA2,PIK3C2A,PRPF6,NDUFA9,TARBP2,NOB1,RPS11,RPS3,HNRNPU,SMC2,IFT122,RPS23,NPM1,RAD21,WRN,COPS2,DCTN5,SNRPD1,TSR1,DDB1,UBB,SF3B3,MCM7,PRKACA,…
GO:0031981	Nuclear lumen	268	4733	0.36	5.01e-44	9606.ENSP00000003302,9606.ENSP00000044462,9606.ENSP00000157812,9606.ENSP00000212015,9606.ENSP00000215829,9606.ENSP00000216122,9606.ENSP00000217244,9606.ENSP00000218089,9606.ENSP00000220849,9606.ENSP00000221419,9606.ENSP00000221801,9606.ENSP00000222511,9606.ENSP00000225792,9606.ENSP00000227524,9606.ENSP00000228284,9606.ENSP00000229179,9606.ENSP00000230050,9606.ENSP00000230056,9606.ENSP00000230640,…	USP28,PSMA4,PSMC4,SIRT1,SNRPD3,MCM5,CSNK2A1,STAG2,EIF3E,HNRNPL,FBL,GTPBP10,DDX5,PRPF19,SART3,NUP107,RPS12,GMNN,SKIV2L2,SF3B6,SRSF6,TRAF2,TUBG1,RPS16,CEP85,TRIM28,ACLY,DNAJB1,RRP8,H3F3B,APC,DCTN3,ZNF24,LMNB1,SNW1,THOC1,HERC2,PSMD11,MCM4,PIH1D1,CHTF18,COPE,HIRA,GTF3C3,USP13,MCM6,CAD,GPN1,RAD18,MCM2,POLA2,PIK3C2A,PRPF6,NDUFA9,TARBP2,NOB1,RPS11,RPS3,HNRNPU,SMC2,IFT122,RPS23,NPM1,HSPA9,RAD21,WRN,COPS2…
GO:0043231	Intracellular membrane-bounded organelle	411	10761	0.18	2.08e-39	9606.ENSP00000003302,9606.ENSP00000044462,9606.ENSP00000157812,9606.ENSP00000161863,9606.ENSP00000166345,9606.ENSP00000168216,9606.ENSP00000184266,9606.ENSP00000212015,9606.ENSP00000215829,9606.ENSP00000216122,9606.ENSP00000217244,9606.ENSP00000217426,9606.ENSP00000218089,9606.ENSP00000220849,9606.ENSP00000221419,9606.ENSP00000221801,9606.ENSP00000222214,9606.ENSP00000222511,9606.ENSP00000225792,…	USP28,PSMA4,PSMC4,YTHDC2,TRIP13,HSD17B10,NDUFB4,SIRT1,SNRPD3,MCM5,CSNK2A1,AHCY,STAG2,EIF3E,HNRNPL,FBL,GCDH,GTPBP10,DDX5,LRRC59,PRPF19,SART3,NUP107,RPS12,GMNN,SKIV2L2,NUP155,UBE3A,SF3B6,SRSF6,KATNAL2,RALY,TRAF2,TUBG1,RPS16,CEP85,TRIM28,ACLY,ACTR10,DNAJB1,RRP8,H3F3B,ERAL1,APC,DCTN3,ZNF24,LMNB1,NUP133,SNW1,THOC1,HERC2,MPP5,PSMD11,MCM4,PIH1D1,CHTF18,DNAJA3,COPE,HIRA,P4HA1,CLASP1,GTF3C3,USP13,ARCN1,MC…
GO:0043229	Intracellular organelle	440	12528	0.15	9.3e-37	9606.ENSP00000003302,9606.ENSP00000044462,9606.ENSP00000157812,9606.ENSP00000161863,9606.ENSP00000166345,9606.ENSP00000168216,9606.ENSP00000184266,9606.ENSP00000212015,9606.ENSP00000215829,9606.ENSP00000216122,9606.ENSP00000217244,9606.ENSP00000217426,9606.ENSP00000218089,9606.ENSP00000220849,9606.ENSP00000221419,9606.ENSP00000221801,9606.ENSP00000222214,9606.ENSP00000222511,9606.ENSP00000225792,…	USP28,PSMA4,PSMC4,YTHDC2,TRIP13,HSD17B10,NDUFB4,SIRT1,SNRPD3,MCM5,CSNK2A1,AHCY,STAG2,EIF3E,HNRNPL,FBL,GCDH,GTPBP10,DDX5,LRRC59,PRPF19,SART3,NUP107,RPS12,GMNN,SKIV2L2,NUP155,UBE3A,TNNC1,SF3B6,SRSF6,KATNAL2,RALY,TRAF2,TUBA4A,CDC42EP1,TUBG1,RPS16,CEP85,TRIM28,ACLY,ACTR10,DNAJB1,RRP8,H3F3B,ERAL1,APC,DCTN3,ZNF24,LMNB1,NUP133,SNW1,THOC1,HERC2,MPP5,PSMD11,ANKRD13A,TUBGCP3,MCM4,PIH1D1,CHTF18,DNAJA3,LGALS…
GO:0005737	Cytoplasm	417	11428	0.16	4.47e-35	9606.ENSP00000003302,9606.ENSP00000005386,9606.ENSP00000044462,9606.ENSP00000157812,9606.ENSP00000161863,9606.ENSP00000168216,9606.ENSP00000184266,9606.ENSP00000210060,9606.ENSP00000212015,9606.ENSP00000215829,9606.ENSP00000216122,9606.ENSP00000216190,9606.ENSP00000217244,9606.ENSP00000217426,9606.ENSP00000218089,9606.ENSP00000220849,9606.ENSP00000221419,9606.ENSP00000222214,9606.ENSP00000225792,…	USP28,RPAP3,PSMA4,PSMC4,YTHDC2,HSD17B10,NDUFB4,DHPS,SIRT1,SNRPD3,MCM5,EIF3D,CSNK2A1,AHCY,STAG2,EIF3E,HNRNPL,GCDH,DDX5,LRRC59,PRPF19,SART3,NUP107,RPS12,GMNN,UBE3A,TNNC1,KATNAL2,TRAF2,TUBA4A,CDC42EP1,TUBG1,RPS16,CUL9,ATXN10,CEP85,EIF3G,ACLY,ACTR10,DNAJB1,RRP8,ERAL1,APC,PDCL,DCTN3,NUP133,THOC1,HERC2,MPP5,PSMD11,ANKRD13A,TUBGCP3,PIH1D1,CHTF18,DNAJA3,LGALS3BP,COPE,CAPZA1,P4HA1,CLASP1,STRN,USP13,ARCN1,…
GO:0043227	Membrane-bounded organelle	434	12427	0.15	5.09e-34	9606.ENSP00000003302,9606.ENSP00000044462,9606.ENSP00000157812,9606.ENSP00000161863,9606.ENSP00000166345,9606.ENSP00000168216,9606.ENSP00000184266,9606.ENSP00000212015,9606.ENSP00000215829,9606.ENSP00000216122,9606.ENSP00000217244,9606.ENSP00000217426,9606.ENSP00000218089,9606.ENSP00000220849,9606.ENSP00000221419,9606.ENSP00000221801,9606.ENSP00000222214,9606.ENSP00000222511,9606.ENSP00000225792,…	USP28,PSMA4,PSMC4,YTHDC2,TRIP13,HSD17B10,NDUFB4,SIRT1,SNRPD3,MCM5,CSNK2A1,AHCY,STAG2,EIF3E,HNRNPL,FBL,GCDH,GTPBP10,DDX5,LRRC59,PRPF19,SART3,NUP107,RPS12,GMNN,SKIV2L2,NUP155,UBE3A,SF3B6,SOGA1,SRSF6,KATNAL2,RALY,TRAF2,TUBA4A,TUBG1,RPS16,CEP85,TRIM28,ACLY,ACTR10,DNAJB1,RRP8,H3F3B,ERAL1,APC,DCTN3,ZNF24,LMNB1,NUP133,SNW1,THOC1,HERC2,MPP5,PSMD11,ANKRD13A,MCM4,PIH1D1,CHTF18,DNAJA3,LGALS3BP,COPE,CAPZA1,H…
GO:0043226	Organelle	450	13515	0.12	3.17e-32	9606.ENSP00000003302,9606.ENSP00000044462,9606.ENSP00000157812,9606.ENSP00000161863,9606.ENSP00000166345,9606.ENSP00000168216,9606.ENSP00000184266,9606.ENSP00000212015,9606.ENSP00000215829,9606.ENSP00000216122,9606.ENSP00000217244,9606.ENSP00000217426,9606.ENSP00000218089,9606.ENSP00000220849,9606.ENSP00000221419,9606.ENSP00000221801,9606.ENSP00000222214,9606.ENSP00000222511,9606.ENSP00000225792,…	USP28,PSMA4,PSMC4,YTHDC2,TRIP13,HSD17B10,NDUFB4,SIRT1,SNRPD3,MCM5,CSNK2A1,AHCY,STAG2,EIF3E,HNRNPL,FBL,GCDH,GTPBP10,DDX5,LRRC59,PRPF19,SART3,NUP107,RPS12,GMNN,SKIV2L2,NUP155,UBE3A,TNNC1,SF3B6,SOGA1,SRSF6,KATNAL2,RALY,TRAF2,TUBA4A,CDC42EP1,TUBG1,RPS16,CEP85,TRIM28,ACLY,ACTR10,DNAJB1,RRP8,H3F3B,ERAL1,APC,PDCL,DCTN3,ZNF24,LMNB1,NUP133,SNW1,THOC1,HERC2,MPP5,PSMD11,ANKRD13A,TUBGCP3,MCM4,PIH1D1,CHTF18,D…
GO:0043232	Intracellular non-membrane-bounded organelle	249	4880	0.31	6.07e-32	9606.ENSP00000044462,9606.ENSP00000161863,9606.ENSP00000166345,9606.ENSP00000212015,9606.ENSP00000216122,9606.ENSP00000217244,9606.ENSP00000218089,9606.ENSP00000221419,9606.ENSP00000221801,9606.ENSP00000222511,9606.ENSP00000225792,9606.ENSP00000225972,9606.ENSP00000227524,9606.ENSP00000229179,9606.ENSP00000230050,9606.ENSP00000230640,9606.ENSP00000232975,9606.ENSP00000245121,9606.ENSP00000248437,…	PSMA4,YTHDC2,TRIP13,SIRT1,MCM5,CSNK2A1,STAG2,HNRNPL,FBL,GTPBP10,DDX5,LRRC59,PRPF19,NUP107,RPS12,SKIV2L2,TNNC1,KATNAL2,TUBA4A,CDC42EP1,TUBG1,RPS16,CEP85,TRIM28,ACTR10,DNAJB1,RRP8,H3F3B,APC,DCTN3,LMNB1,NUP133,HERC2,TUBGCP3,MCM4,PIH1D1,CHTF18,DNAJA3,CAPZA1,HIRA,CLASP1,GTF3C3,MCM6,YWHAE,RAD18,XRN1,MCM2,POLA2,RPS11,CTTNBP2NL,CALM2,RPS3,HNRNPU,SMC2,ACTR1B,IFT122,RPS23,NPM1,HSPA9,RAD21,WRN,CCT2,DCTN5,GC…
GO:0022626	Cytosolic ribosome	35	97	1.16	1.27e-24	9606.ENSP00000230050,9606.ENSP00000251453,9606.ENSP00000270625,9606.ENSP00000278572,9606.ENSP00000296674,9606.ENSP00000311430,9606.ENSP00000318646,9606.ENSP00000322419,9606.ENSP00000339095,9606.ENSP00000346015,9606.ENSP00000346046,9606.ENSP00000346067,9606.ENSP00000346088,9606.ENSP00000359345,9606.ENSP00000362744,9606.ENSP00000363676,9606.ENSP00000379888,9606.ENSP00000385958,9606.ENSP00000386717,…	RPS12,RPS16,RPS11,RPS3,RPS23,RPL4,RPS15A,RPLP2,RPS7,RPL27A,RPS17,RPSA,RPL22,RPL5,RPS4X,RPL11,RPS8,RPS14,RPL31,RPL23A,RPS18,RPL17,RPL6,RPL10,RPS24,RPL23,GNB2L1,RPL30,RPS20,RPS25,RPS13,RPLP0,RPL27,RPS19,RPS10
GO:1902494	Catalytic complex	102	1328	0.49	2.09e-21	9606.ENSP00000044462,9606.ENSP00000157812,9606.ENSP00000168216,9606.ENSP00000184266,9606.ENSP00000215829,9606.ENSP00000217244,9606.ENSP00000225792,9606.ENSP00000227524,9606.ENSP00000230640,9606.ENSP00000232165,9606.ENSP00000246194,9606.ENSP00000247668,9606.ENSP00000252050,9606.ENSP00000261531,9606.ENSP00000261712,9606.ENSP00000263556,9606.ENSP00000264926,9606.ENSP00000265465,9606.ENSP00000265970,…	PSMA4,PSMC4,HSD17B10,NDUFB4,SNRPD3,CSNK2A1,DDX5,PRPF19,SKIV2L2,UBE3A,RALY,TRAF2,CUL9,SNW1,PSMD11,P4HA1,RAD18,POLA2,PIK3C2A,PRPF6,NDUFA9,TARBP2,CALM2,HNRNPU,SNRPD1,DDB1,SF3B3,UBE3C,PRKACA,PSMD2,SART1,PSMC5,DDX23,TRMT10C,PABPC1,ANAPC2,SNRNP200,RUVBL1,SF3B2,PRMT5,POLE,PRPF31,PPP2R1A,HNRNPM,P4HB,SF3B1,ANAPC1,PFKM,PRKAA1,HNRNPA2B1,DYNC1H1,HNRNPH1,CHD4,WDR5,MAX,VCP,CDC16,DCTN1,DHX9,NDUFS2,PSMD4,RBMX,PS…
GO:0005681	Spliceosomal complex	40	192	0.92	1.05e-20	9606.ENSP00000215829,9606.ENSP00000225792,9606.ENSP00000227524,9606.ENSP00000230640,9606.ENSP00000233468,9606.ENSP00000246194,9606.ENSP00000261531,9606.ENSP00000266079,9606.ENSP00000283179,9606.ENSP00000300413,9606.ENSP00000305790,9606.ENSP00000310448,9606.ENSP00000310723,9606.ENSP00000313007,9606.ENSP00000317123,9606.ENSP00000318861,9606.ENSP00000324122,9606.ENSP00000325376,9606.ENSP00000335321,…	SNRPD3,DDX5,PRPF19,SKIV2L2,SF3B6,RALY,SNW1,PRPF6,HNRNPU,SNRPD1,SF3B3,SART1,DDX23,PABPC1,SNRNP200,SF3B2,PRPF31,HNRNPM,SF3B1,DHX15,HNRNPA2B1,HNRNPH1,ADAR,RBMX,AAR2,PRPF4,HNRNPR,HNRNPK,HNRNPA3,SMU1,SNRPN,EFTUD2,HNRNPF,TRA2B,ALYREF,HSPA8,LUC7L2,HTATSF1,HNRNPC,PRPF8
GO:0071013	Catalytic step 2 spliceosome	29	87	1.13	1.53e-19	9606.ENSP00000215829,9606.ENSP00000225792,9606.ENSP00000227524,9606.ENSP00000230640,9606.ENSP00000246194,9606.ENSP00000261531,9606.ENSP00000266079,9606.ENSP00000283179,9606.ENSP00000300413,9606.ENSP00000305790,9606.ENSP00000310448,9606.ENSP00000310723,9606.ENSP00000313007,9606.ENSP00000317123,9606.ENSP00000318861,9606.ENSP00000325376,9606.ENSP00000335321,9606.ENSP00000346694,9606.ENSP00000349168,…	SNRPD3,DDX5,PRPF19,SKIV2L2,RALY,SNW1,PRPF6,HNRNPU,SNRPD1,SF3B3,SART1,DDX23,PABPC1,SNRNP200,SF3B2,HNRNPM,SF3B1,HNRNPA2B1,HNRNPH1,RBMX,HNRNPR,HNRNPK,HNRNPA3,SNRPN,EFTUD2,HNRNPF,ALYREF,HNRNPC,PRPF8
GO:0070062	Extracellular exosome	127	2099	0.38	9.67e-19	9606.ENSP00000044462,9606.ENSP00000217426,9606.ENSP00000220849,9606.ENSP00000221419,9606.ENSP00000221801,9606.ENSP00000225792,9606.ENSP00000237536,9606.ENSP00000248437,9606.ENSP00000251453,9606.ENSP00000253792,9606.ENSP00000254322,9606.ENSP00000254810,9606.ENSP00000261681,9606.ENSP00000262776,9606.ENSP00000263168,9606.ENSP00000263208,9606.ENSP00000264335,9606.ENSP00000264705,9606.ENSP00000265970,…	PSMA4,AHCY,EIF3E,HNRNPL,FBL,DDX5,SOGA1,TUBA4A,RPS16,ACLY,DNAJB1,H3F3B,MPP5,LGALS3BP,CAPZA1,HIRA,YWHAE,CAD,PIK3C2A,RPS11,RPS3,SMC2,APPL1,ACTR1B,EIF4A1,HSPA9,CCT2,DDB1,FASN,UBB,PRKACA,PSMD2,PSMC5,DDX23,RPL4,PABPC1,CC2D1A,DNAJA2,TCP1,RUVBL1,RPS15A,TUBB6,TUBB3,RPLP2,TUFM,HSPA5,PPP2R1A,HNRNPM,SRSF7,P4HB,HSP90AA1,TUBB,EEF1A1,GANAB,HUWE1,TUBB4B,CTNNB1,TPM4,RPSA,RPL22,HNRNPA2B1,SND1,DYNC1H1,VCP,SDF4,EIF3…
GO:0005840	Ribosome	38	213	0.85	1.1e-17	9606.ENSP00000230050,9606.ENSP00000251453,9606.ENSP00000270625,9606.ENSP00000278572,9606.ENSP00000296674,9606.ENSP00000300648,9606.ENSP00000311430,9606.ENSP00000318646,9606.ENSP00000322419,9606.ENSP00000339095,9606.ENSP00000346015,9606.ENSP00000346046,9606.ENSP00000346067,9606.ENSP00000346088,9606.ENSP00000356520,9606.ENSP00000359345,9606.ENSP00000362744,9606.ENSP00000363676,9606.ENSP00000379888,…	RPS12,RPS16,RPS11,RPS3,RPS23,GCN1L1,RPL4,RPS15A,RPLP2,RPS7,RPL27A,RPS17,RPSA,RPL22,DHX9,RPL5,RPS4X,RPL11,RPS8,RPS14,RPL31,RPL23A,RPS18,RPL17,RPL6,RPL10,RPS24,RPL23,GNB2L1,RPL30,RPS20,EIF3H,RPS25,RPS13,RPLP0,RPL27,RPS19,RPS10
GO:0044391	Ribosomal subunit	35	178	0.9	2e-17	9606.ENSP00000230050,9606.ENSP00000251453,9606.ENSP00000270625,9606.ENSP00000278572,9606.ENSP00000296674,9606.ENSP00000311430,9606.ENSP00000318646,9606.ENSP00000322419,9606.ENSP00000339095,9606.ENSP00000346015,9606.ENSP00000346046,9606.ENSP00000346067,9606.ENSP00000346088,9606.ENSP00000359345,9606.ENSP00000362744,9606.ENSP00000363676,9606.ENSP00000379888,9606.ENSP00000385958,9606.ENSP00000386717,…	RPS12,RPS16,RPS11,RPS3,RPS23,RPL4,RPS15A,RPLP2,RPS7,RPL27A,RPS17,RPSA,RPL22,RPL5,RPS4X,RPL11,RPS8,RPS14,RPL31,RPL23A,RPS18,RPL17,RPL6,RPL10,RPS24,RPL23,GNB2L1,RPL30,RPS20,RPS25,RPS13,RPLP0,RPL27,RPS19,RPS10
GO:0022627	Cytosolic small ribosomal subunit	20	39	1.31	2.74e-16	9606.ENSP00000230050,9606.ENSP00000251453,9606.ENSP00000270625,9606.ENSP00000278572,9606.ENSP00000296674,9606.ENSP00000318646,9606.ENSP00000339095,9606.ENSP00000346046,9606.ENSP00000346067,9606.ENSP00000362744,9606.ENSP00000379888,9606.ENSP00000385958,9606.ENSP00000393241,9606.ENSP00000414321,9606.ENSP00000426909,9606.ENSP00000429374,9606.ENSP00000435096,9606.ENSP00000435777,9606.ENSP00000470972,…	RPS12,RPS16,RPS11,RPS3,RPS23,RPS15A,RPS7,RPS17,RPSA,RPS4X,RPS8,RPS14,RPS18,RPS24,GNB2L1,RPS20,RPS25,RPS13,RPS19,RPS10
GO:0015630	Microtubule cytoskeleton	84	1219	0.44	1e-14	9606.ENSP00000218089,9606.ENSP00000227524,9606.ENSP00000245121,9606.ENSP00000248437,9606.ENSP00000251413,9606.ENSP00000252992,9606.ENSP00000254286,9606.ENSP00000257430,9606.ENSP00000259632,9606.ENSP00000261609,9606.ENSP00000261965,9606.ENSP00000263710,9606.ENSP00000264335,9606.ENSP00000264926,9606.ENSP00000265056,9606.ENSP00000272298,9606.ENSP00000278572,9606.ENSP00000283179,9606.ENSP00000289228,…	STAG2,PRPF19,KATNAL2,TUBA4A,TUBG1,CEP85,ACTR10,APC,DCTN3,HERC2,TUBGCP3,CLASP1,YWHAE,RAD18,MCM2,CALM2,RPS3,HNRNPU,ACTR1B,IFT122,NPM1,RAD21,WRN,CCT2,DCTN5,TUBA1C,SHCBP1,PRKACA,CC2D1A,TCP1,RUVBL1,TUBB6,TUBB3,SPAG5,SMC1A,CSNK1D,FLII,PPP2R1A,PCM1,TUBB,RPS7,TUBB4B,CTNNB1,DYNC1H1,CHD4,SDCCAG3,MTCL1,CDC16,SMC3,DCTN1,ARHGEF2,FGFR1OP,KIF14,DHX9,CEP350,ACTR1A,EVI5,INADL,UBR4,HSPA1A,DNAJA1,TUBB2A,KRT18,DNM2,…
GO:0030055	Cell-substrate junction	46	413	0.65	2.38e-14	9606.ENSP00000249014,9606.ENSP00000251157,9606.ENSP00000251453,9606.ENSP00000264335,9606.ENSP00000270625,9606.ENSP00000278572,9606.ENSP00000296930,9606.ENSP00000297185,9606.ENSP00000311430,9606.ENSP00000313007,9606.ENSP00000314499,9606.ENSP00000314724,9606.ENSP00000322419,9606.ENSP00000324173,9606.ENSP00000324573,9606.ENSP00000327801,9606.ENSP00000339095,9606.ENSP00000343658,9606.ENSP00000344456,…	CDC42EP1,DOCK7,RPS16,YWHAE,RPS11,RPS3,NPM1,HSPA9,RPL4,PABPC1,GAK,PPFIBP1,RPLP2,HSPA5,FLII,P4HB,RPS7,MAP4K4,CTNNB1,TPM4,RPS17,RPL22,ARHGEF2,RPL5,RPS4X,HSPA1A,HNRNPK,DNM2,YWHAZ,RPS8,RPS14,RPL31,RPS18,RPL6,DCTN4,RPL23,RPL30,HSPA8,RPS13,VIM,RPLP0,RPL27,RPS19,CLTC,RPS10,EPPK1
GO:0005925	Focal adhesion	45	405	0.65	5.31e-14	9606.ENSP00000249014,9606.ENSP00000251157,9606.ENSP00000251453,9606.ENSP00000264335,9606.ENSP00000270625,9606.ENSP00000278572,9606.ENSP00000296930,9606.ENSP00000297185,9606.ENSP00000311430,9606.ENSP00000313007,9606.ENSP00000314499,9606.ENSP00000314724,9606.ENSP00000322419,9606.ENSP00000324173,9606.ENSP00000324573,9606.ENSP00000327801,9606.ENSP00000339095,9606.ENSP00000343658,9606.ENSP00000344456,…	CDC42EP1,DOCK7,RPS16,YWHAE,RPS11,RPS3,NPM1,HSPA9,RPL4,PABPC1,GAK,PPFIBP1,RPLP2,HSPA5,FLII,P4HB,RPS7,MAP4K4,CTNNB1,TPM4,RPS17,RPL22,ARHGEF2,RPL5,RPS4X,HSPA1A,HNRNPK,DNM2,YWHAZ,RPS8,RPS14,RPL31,RPS18,RPL6,DCTN4,RPL23,RPL30,HSPA8,RPS13,VIM,RPLP0,RPL27,RPS19,CLTC,RPS10
GO:0031982	Vesicle	170	3879	0.24	1.13e-12	9606.ENSP00000044462,9606.ENSP00000217426,9606.ENSP00000220849,9606.ENSP00000221419,9606.ENSP00000221801,9606.ENSP00000225792,9606.ENSP00000237536,9606.ENSP00000247668,9606.ENSP00000248437,9606.ENSP00000251413,9606.ENSP00000251453,9606.ENSP00000253792,9606.ENSP00000254286,9606.ENSP00000254322,9606.ENSP00000254810,9606.ENSP00000261681,9606.ENSP00000261712,9606.ENSP00000261739,9606.ENSP00000262776,…	PSMA4,AHCY,EIF3E,HNRNPL,FBL,DDX5,SOGA1,TRAF2,TUBA4A,TUBG1,RPS16,ACLY,ACTR10,DNAJB1,H3F3B,MPP5,PSMD11,ANKRD13A,LGALS3BP,COPE,CAPZA1,HIRA,ARCN1,YWHAE,CAD,PIK3C2A,SRP14,RPS11,CALM2,RPS3,SMC2,APPL1,ACTR1B,EIF4A1,HSPA9,HPS6,CCT2,TUBA1C,DDB1,FASN,UBB,SEC23A,PRKACA,PSMD2,PSMC5,DDX23,RPL4,PABPC1,CC2D1A,DNAJA2,GAK,TCP1,KIAA0196,RUVBL1,RPS15A,TUBB6,TUBB3,RPLP2,TUFM,HSPA5,PPP2R1A,COPG1,HNRNPM,SRSF7,P4HB,COP…
GO:0098687	Chromosomal region	38	318	0.68	1.19e-12	9606.ENSP00000216122,9606.ENSP00000218089,9606.ENSP00000229179,9606.ENSP00000254810,9606.ENSP00000257430,9606.ENSP00000259632,9606.ENSP00000261396,9606.ENSP00000262105,9606.ENSP00000263710,9606.ENSP00000264156,9606.ENSP00000265056,9606.ENSP00000283179,9606.ENSP00000297338,9606.ENSP00000298139,9606.ENSP00000300087,9606.ENSP00000301764,9606.ENSP00000307288,9606.ENSP00000313420,9606.ENSP00000313851,…	MCM5,STAG2,NUP107,H3F3B,APC,DCTN3,NUP133,MCM4,CLASP1,MCM6,MCM2,HNRNPU,RAD21,WRN,DCTN5,DDB1,MCM7,PRKDC,PDS5B,SPAG5,SMC1A,PPP2R1A,NUP43,HNRNPA2B1,XRCC6,SMC3,DCTN1,PARP1,BUB3,XRCC5,NDE1,SEH1L,RANGAP1,DCTN2,DCTN4,PPP2CA,CSNK1A1,MCM3
GO:0005730	Nucleolus	66	924	0.46	4.81e-12	9606.ENSP00000212015,9606.ENSP00000221801,9606.ENSP00000222511,9606.ENSP00000225792,9606.ENSP00000230640,9606.ENSP00000252992,9606.ENSP00000254322,9606.ENSP00000254605,9606.ENSP00000259632,9606.ENSP00000262265,9606.ENSP00000263956,9606.ENSP00000270625,9606.ENSP00000278572,9606.ENSP00000286398,9606.ENSP00000296930,9606.ENSP00000297185,9606.ENSP00000298139,9606.ENSP00000301364,9606.ENSP00000305790,…	SIRT1,FBL,GTPBP10,DDX5,SKIV2L2,CEP85,DNAJB1,RRP8,DCTN3,PIH1D1,GTF3C3,RPS11,RPS3,SMC2,NPM1,HSPA9,WRN,TSR1,SF3B3,DDX23,RPL4,RBM14,PRKDC,CC2D1A,RCN2,HNRNPM,DHX15,EEF1A1,RPS7,DDX21,BLM,XRCC6,ILF2,PARP1,DHX9,ADAR,MDN1,RPL5,FAM21C,RPL11,LAS1L,STK24,XRN2,TDP2,POLA1,KRT18,XRCC5,DDX17,KIF2A,RPS14,RPL23A,VPRBP,CPS1,ILF3,BEND3,RPL23,MYO10,HSPA8,RPS25,RPS13,RRP12,ASNA1,RPS19,NOP16,RPS10,EIF3L
GO:0030120	Vesicle coat	17	53	1.11	3.36e-11	9606.ENSP00000262812,9606.ENSP00000264028,9606.ENSP00000306881,9606.ENSP00000325002,9606.ENSP00000329419,9606.ENSP00000338844,9606.ENSP00000343405,9606.ENSP00000357048,9606.ENSP00000360798,9606.ENSP00000373312,9606.ENSP00000381823,9606.ENSP00000402346,9606.ENSP00000428564,9606.ENSP00000429824,9606.ENSP00000449270,9606.ENSP00000479606,9606.ENSP00000482835	COPE,ARCN1,SEC23A,COPG1,COPB2,SEC23B,SEC24C,COPA,EPS15,SEC13,SEC24A,COPG2,SEC24B,CLINT1,COPZ1,CLTC,AP2B1
GO:0110165	Cellular anatomical entity	482	17788	0.04	6.26e-11	9606.ENSP00000003302,9606.ENSP00000005386,9606.ENSP00000044462,9606.ENSP00000157812,9606.ENSP00000161863,9606.ENSP00000166345,9606.ENSP00000168216,9606.ENSP00000184266,9606.ENSP00000210060,9606.ENSP00000212015,9606.ENSP00000215829,9606.ENSP00000216122,9606.ENSP00000216190,9606.ENSP00000217244,9606.ENSP00000217426,9606.ENSP00000218089,9606.ENSP00000220849,9606.ENSP00000221419,9606.ENSP00000221801,…	USP28,RPAP3,PSMA4,PSMC4,YTHDC2,TRIP13,HSD17B10,NDUFB4,DHPS,SIRT1,SNRPD3,MCM5,EIF3D,CSNK2A1,AHCY,STAG2,EIF3E,HNRNPL,FBL,GCDH,GTPBP10,DDX5,LRRC59,PRPF19,SART3,NUP107,RPS12,GMNN,SKIV2L2,NUP155,UBE3A,TNNC1,SF3B6,SOGA1,SRSF6,KATNAL2,RALY,TRAF2,TUBA4A,CDC42EP1,DOCK7,TUBG1,RPS16,CUL9,ATXN10,CEP85,TRIM28,EIF3G,ACLY,ACTR10,DNAJB1,RRP8,H3F3B,ERAL1,APC,PDCL,DCTN3,ZNF24,LMNB1,NUP133,SNW1,THOC1,HERC2,MPP5,PSM…
GO:0005813	Centrosome	47	565	0.52	1.74e-10	9606.ENSP00000251413,9606.ENSP00000252992,9606.ENSP00000254286,9606.ENSP00000257430,9606.ENSP00000259632,9606.ENSP00000261965,9606.ENSP00000263710,9606.ENSP00000264926,9606.ENSP00000272298,9606.ENSP00000283179,9606.ENSP00000289228,9606.ENSP00000296930,9606.ENSP00000298139,9606.ENSP00000300087,9606.ENSP00000309591,9606.ENSP00000317334,9606.ENSP00000323300,9606.ENSP00000324464,9606.ENSP00000324573,…	TUBG1,CEP85,ACTR10,APC,DCTN3,TUBGCP3,CLASP1,RAD18,CALM2,HNRNPU,ACTR1B,NPM1,WRN,DCTN5,PRKACA,TCP1,SPAG5,CSNK1D,FLII,PCM1,CTNNB1,DYNC1H1,CHD4,SDCCAG3,CDC16,DCTN1,FGFR1OP,DHX9,CEP350,ACTR1A,INADL,UBR4,HSPA1A,KRT18,DNM2,NDE1,DDX3X,KIF2A,CEP44,DCTN2,DCTN4,CSNK1A1,CUL7,TUBGCP2,ERC1,RUVBL2,MCM3
GO:0034399	Nuclear periphery	23	133	0.84	2.07e-10	9606.ENSP00000218089,9606.ENSP00000229179,9606.ENSP00000261366,9606.ENSP00000261531,9606.ENSP00000261600,9606.ENSP00000264705,9606.ENSP00000283179,9606.ENSP00000297338,9606.ENSP00000316032,9606.ENSP00000318297,9606.ENSP00000323421,9606.ENSP00000325376,9606.ENSP00000327054,9606.ENSP00000346694,9606.ENSP00000347232,9606.ENSP00000354346,9606.ENSP00000354720,9606.ENSP00000357283,9606.ENSP00000368349,…	STAG2,NUP107,LMNB1,SNW1,THOC1,CAD,HNRNPU,RAD21,NUP98,RUVBL1,SMC1A,HNRNPM,LMNB2,HNRNPA2B1,BLM,MATR3,SMC3,LMNA,POLA1,AKAP8L,ANAPC4,VIM,RUVBL2
GO:0005819	Spindle	36	353	0.61	3.35e-10	9606.ENSP00000218089,9606.ENSP00000227524,9606.ENSP00000245121,9606.ENSP00000251413,9606.ENSP00000252992,9606.ENSP00000259632,9606.ENSP00000261965,9606.ENSP00000263710,9606.ENSP00000272298,9606.ENSP00000278572,9606.ENSP00000283179,9606.ENSP00000296930,9606.ENSP00000297338,9606.ENSP00000306473,9606.ENSP00000323300,9606.ENSP00000323421,9606.ENSP00000324464,9606.ENSP00000344456,9606.ENSP00000352927,…	STAG2,PRPF19,KATNAL2,TUBG1,CEP85,DCTN3,TUBGCP3,CLASP1,CALM2,RPS3,HNRNPU,NPM1,RAD21,SHCBP1,SPAG5,SMC1A,CSNK1D,CTNNB1,MTCL1,CDC16,SMC3,DCTN1,ARHGEF2,KIF14,CEP350,EVI5,ERCC2,NDE1,KIF2A,CEP44,BIRC6,RANGAP1,DCTN4,PPP2CA,TUBGCP2,CLTC
GO:0016604	Nuclear body	56	789	0.45	4.67e-10	9606.ENSP00000003302,9606.ENSP00000212015,9606.ENSP00000215829,9606.ENSP00000220849,9606.ENSP00000221801,9606.ENSP00000227524,9606.ENSP00000228284,9606.ENSP00000230640,9606.ENSP00000244020,9606.ENSP00000261531,9606.ENSP00000261600,9606.ENSP00000263208,9606.ENSP00000264926,9606.ENSP00000266079,9606.ENSP00000266987,9606.ENSP00000283179,9606.ENSP00000298139,9606.ENSP00000309591,9606.ENSP00000310356,…	USP28,SIRT1,SNRPD3,EIF3E,FBL,PRPF19,SART3,SKIV2L2,SRSF6,SNW1,THOC1,HIRA,RAD18,PRPF6,TARBP2,HNRNPU,WRN,PRKACA,RMI2,SART1,RBM14,NUP98,SF3B2,PRPF31,HNRNPM,SRSF7,AMER1,SF3B1,DHX15,PRKAA1,HNRNPA2B1,BLM,SMC4,MAX,PARP1,DHX9,LMNA,ASCC3,SRSF3,PRPF4,HSPA1A,TDP2,SQSTM1,DDX17,SMU1,AKAP8L,KIF2A,EFTUD2,ALYREF,CSNK1A1,LUC7L2,TOP3A,TIMM50,ZBTB1,PRPF8,SUGP2
GO:0005815	Microtubule organizing center	54	761	0.45	1.11e-09	9606.ENSP00000251413,9606.ENSP00000252992,9606.ENSP00000254286,9606.ENSP00000257430,9606.ENSP00000259632,9606.ENSP00000261609,9606.ENSP00000261965,9606.ENSP00000263710,9606.ENSP00000264926,9606.ENSP00000272298,9606.ENSP00000283179,9606.ENSP00000289228,9606.ENSP00000296266,9606.ENSP00000296930,9606.ENSP00000298139,9606.ENSP00000300087,9606.ENSP00000309591,9606.ENSP00000313601,9606.ENSP00000317334,…	TUBG1,CEP85,ACTR10,APC,DCTN3,HERC2,TUBGCP3,CLASP1,RAD18,CALM2,HNRNPU,ACTR1B,IFT122,NPM1,WRN,DCTN5,PRKACA,CC2D1A,TCP1,RUVBL1,SPAG5,CSNK1D,FLII,PCM1,RPS7,CTNNB1,DYNC1H1,CHD4,SDCCAG3,CDC16,DCTN1,FGFR1OP,DHX9,CEP350,ACTR1A,EVI5,INADL,UBR4,HSPA1A,KRT18,DNM2,NDE1,DDX3X,KIF2A,CEP44,BIRC6,DCTN2,DCTN4,CSNK1A1,CUL7,TUBGCP2,ERC1,RUVBL2,MCM3
GO:0005856	Cytoskeleton	106	2221	0.28	4.08e-09	9606.ENSP00000218089,9606.ENSP00000227524,9606.ENSP00000232975,9606.ENSP00000245121,9606.ENSP00000248437,9606.ENSP00000249014,9606.ENSP00000251413,9606.ENSP00000252992,9606.ENSP00000254286,9606.ENSP00000257430,9606.ENSP00000259632,9606.ENSP00000261366,9606.ENSP00000261609,9606.ENSP00000261965,9606.ENSP00000263168,9606.ENSP00000263710,9606.ENSP00000264335,9606.ENSP00000264926,9606.ENSP00000265056,…	STAG2,PRPF19,TNNC1,KATNAL2,TUBA4A,CDC42EP1,TUBG1,CEP85,ACTR10,APC,DCTN3,LMNB1,HERC2,TUBGCP3,CAPZA1,CLASP1,YWHAE,RAD18,MCM2,CTTNBP2NL,CALM2,RPS3,HNRNPU,ACTR1B,IFT122,NPM1,RAD21,WRN,CCT2,DCTN5,TUBA1C,SHCBP1,TMOD3,PRKACA,CC2D1A,TCP1,RUVBL1,TUBB6,TUBB3,SPAG5,SMC1A,CSNK1D,FLII,PPP2R1A,LMNB2,PCM1,P4HB,TUBB,EEF1A1,RPS7,TUBB4B,CTNNB1,TPM4,DYNC1H1,CHD4,SDCCAG3,MTCL1,CDC16,SMC3,PJA2,DCTN1,ARHGEF2,CAPZA2,FG…
GO:0022625	Cytosolic large ribosomal subunit	15	56	1.03	5.34e-09	9606.ENSP00000311430,9606.ENSP00000322419,9606.ENSP00000346015,9606.ENSP00000346088,9606.ENSP00000359345,9606.ENSP00000363676,9606.ENSP00000386717,9606.ENSP00000389103,9606.ENSP00000397798,9606.ENSP00000403172,9606.ENSP00000413436,9606.ENSP00000420311,9606.ENSP00000428085,9606.ENSP00000449328,9606.ENSP00000464813	RPL4,RPLP2,RPL27A,RPL22,RPL5,RPL11,RPL31,RPL23A,RPL17,RPL6,RPL10,RPL23,RPL30,RPLP0,RPL27
GO:0097525	Spliceosomal snrnp complex	15	56	1.03	5.34e-09	9606.ENSP00000215829,9606.ENSP00000266079,9606.ENSP00000300413,9606.ENSP00000310448,9606.ENSP00000310723,9606.ENSP00000317123,9606.ENSP00000318861,9606.ENSP00000324122,9606.ENSP00000335321,9606.ENSP00000363313,9606.ENSP00000382972,9606.ENSP00000392094,9606.ENSP00000440222,9606.ENSP00000442699,9606.ENSP00000460348	SNRPD3,PRPF6,SNRPD1,SART1,DDX23,SNRNP200,SF3B2,PRPF31,SF3B1,PRPF4,SNRPN,EFTUD2,LUC7L2,HTATSF1,PRPF8
GO:0099080	Supramolecular complex	72	1261	0.36	5.58e-09	9606.ENSP00000044462,9606.ENSP00000161863,9606.ENSP00000221419,9606.ENSP00000229179,9606.ENSP00000232975,9606.ENSP00000245121,9606.ENSP00000248437,9606.ENSP00000251413,9606.ENSP00000257430,9606.ENSP00000259632,9606.ENSP00000261366,9606.ENSP00000261396,9606.ENSP00000261965,9606.ENSP00000263710,9606.ENSP00000264951,9606.ENSP00000272298,9606.ENSP00000283179,9606.ENSP00000299300,9606.ENSP00000300087,…	PSMA4,YTHDC2,HNRNPL,NUP107,TNNC1,KATNAL2,TUBA4A,TUBG1,APC,DCTN3,LMNB1,NUP133,TUBGCP3,CLASP1,XRN1,CALM2,HNRNPU,CCT2,DCTN5,TUBA1C,TMOD3,PABPC1,TCP1,TUBB6,TUBB3,SPAG5,SMC1A,CSNK1D,LMNB2,LARP1,TUBB,TUBB4B,NUP43,CTNNB1,TPM4,DYNC1H1,VCP,DCTN1,ARHGEF2,KIF14,DHX9,LMNA,BUB3,COL5A1,RPS4X,HNRNPK,TUBB2A,KRT18,DNM2,SQSTM1,CNP,NDE1,SEH1L,DDX3X,KIF2A,MCC,PSMC2,MOV10,RANGAP1,RPL6,DHX30,TRIM32,DCTN2,DCTN4,CSNK1A1…
GO:0005852	Eukaryotic translation initiation factor 3 complex	10	15	1.43	5.9e-09	9606.ENSP00000216190,9606.ENSP00000220849,9606.ENSP00000253108,9606.ENSP00000332604,9606.ENSP00000354125,9606.ENSP00000362688,9606.ENSP00000429931,9606.ENSP00000431800,9606.ENSP00000436049,9606.ENSP00000485663	EIF3D,EIF3E,EIF3G,EIF3C,EIF3B,EIF3I,EIF3H,EIF3F,EIF3M,EIF3L
GO:0033290	Eukaryotic 48s preinitiation complex	10	15	1.43	5.9e-09	9606.ENSP00000216190,9606.ENSP00000220849,9606.ENSP00000253108,9606.ENSP00000332604,9606.ENSP00000354125,9606.ENSP00000362688,9606.ENSP00000429931,9606.ENSP00000431800,9606.ENSP00000436049,9606.ENSP00000485663	EIF3D,EIF3E,EIF3G,EIF3C,EIF3B,EIF3I,EIF3H,EIF3F,EIF3M,EIF3L
GO:0005694	Chromosome	88	1712	0.31	6.23e-09	9606.ENSP00000166345,9606.ENSP00000212015,9606.ENSP00000216122,9606.ENSP00000217244,9606.ENSP00000218089,9606.ENSP00000221801,9606.ENSP00000222511,9606.ENSP00000227524,9606.ENSP00000229179,9606.ENSP00000251413,9606.ENSP00000253024,9606.ENSP00000254605,9606.ENSP00000254810,9606.ENSP00000257430,9606.ENSP00000259632,9606.ENSP00000261396,9606.ENSP00000262105,9606.ENSP00000262315,9606.ENSP00000263208,…	TRIP13,SIRT1,MCM5,CSNK2A1,STAG2,FBL,GTPBP10,PRPF19,NUP107,TUBG1,TRIM28,RRP8,H3F3B,APC,DCTN3,NUP133,MCM4,CHTF18,HIRA,CLASP1,MCM6,RAD18,MCM2,POLA2,HNRNPU,SMC2,RAD21,WRN,DCTN5,DDB1,MCM7,CCAR2,DDX23,PRKDC,PDS5B,TCP1,RUVBL1,SUPT6H,POLE,SPAG5,SMC1A,PPP2R1A,ZGPAT,NUP43,CTNNB1,HNRNPA2B1,BLM,CHD4,SMC4,MAX,VCP,XRCC6,SMC3,DCTN1,PARP1,DHX9,BUB3,RBMX,RBBP4,HNRNPK,HIST1H2AC,POLA1,RFC3,XRCC5,RFC4,ADNP,NDE1,AKAP…
GO:0005615	Extracellular space	136	3195	0.23	7.57e-09	9606.ENSP00000044462,9606.ENSP00000217426,9606.ENSP00000220849,9606.ENSP00000221419,9606.ENSP00000221801,9606.ENSP00000225792,9606.ENSP00000237536,9606.ENSP00000248437,9606.ENSP00000251453,9606.ENSP00000252934,9606.ENSP00000253792,9606.ENSP00000254322,9606.ENSP00000254810,9606.ENSP00000261681,9606.ENSP00000262776,9606.ENSP00000263168,9606.ENSP00000263208,9606.ENSP00000264335,9606.ENSP00000264705,…	PSMA4,AHCY,EIF3E,HNRNPL,FBL,DDX5,SOGA1,TUBA4A,RPS16,ATXN10,ACLY,DNAJB1,H3F3B,MPP5,LGALS3BP,CAPZA1,HIRA,YWHAE,CAD,PIK3C2A,RPS11,RPS3,SMC2,APPL1,ACTR1B,EIF4A1,HSPA9,CCT2,DDB1,FASN,UBB,PRKACA,LPL,PSMD2,PSMC5,DDX23,RPL4,PABPC1,CC2D1A,DNAJA2,TCP1,RUVBL1,RPS15A,TUBB6,TUBB3,RPLP2,TUFM,CRTAP,HSPA5,PPP2R1A,HNRNPM,SRSF7,P4HB,HSP90AA1,TUBB,EEF1A1,GANAB,HUWE1,TUBB4B,CTNNB1,TPM4,RPSA,RPL22,HNRNPA2B1,SND1,DYNC…
GO:0005684	U2-type spliceosomal complex	18	94	0.88	7.92e-09	9606.ENSP00000215829,9606.ENSP00000227524,9606.ENSP00000261531,9606.ENSP00000266079,9606.ENSP00000300413,9606.ENSP00000305790,9606.ENSP00000310448,9606.ENSP00000317123,9606.ENSP00000318861,9606.ENSP00000324122,9606.ENSP00000335321,9606.ENSP00000363313,9606.ENSP00000380336,9606.ENSP00000382972,9606.ENSP00000392094,9606.ENSP00000440222,9606.ENSP00000442699,9606.ENSP00000460348	SNRPD3,PRPF19,SNW1,PRPF6,SNRPD1,SF3B3,SART1,SNRNP200,SF3B2,PRPF31,SF3B1,PRPF4,SMU1,SNRPN,EFTUD2,LUC7L2,HTATSF1,PRPF8
GO:0070161	Anchoring junction	54	820	0.42	1.18e-08	9606.ENSP00000249014,9606.ENSP00000251157,9606.ENSP00000251453,9606.ENSP00000257430,9606.ENSP00000261681,9606.ENSP00000263918,9606.ENSP00000264335,9606.ENSP00000270625,9606.ENSP00000278572,9606.ENSP00000296930,9606.ENSP00000297185,9606.ENSP00000308753,9606.ENSP00000311430,9606.ENSP00000313007,9606.ENSP00000314499,9606.ENSP00000314724,9606.ENSP00000322419,9606.ENSP00000324173,9606.ENSP00000324573,…	CDC42EP1,DOCK7,RPS16,APC,MPP5,STRN,YWHAE,RPS11,RPS3,NPM1,HSPA9,TMOD3,RPL4,PABPC1,GAK,PPFIBP1,RPLP2,HSPA5,FLII,P4HB,RPS7,MAP4K4,CTNNB1,TPM4,RPS17,RPL22,IQGAP3,ARHGEF2,RPL5,INADL,RPS4X,HSPA1A,HNRNPK,KRT18,DNM2,YWHAZ,RPS8,RPS14,RPL31,RPS18,RPL6,DCTN4,RPL23,RPL30,HSPA8,EIF4G2,RPS13,VIM,RPLP0,RPL27,RPS19,CLTC,RPS10,EPPK1
GO:0016282	Eukaryotic 43s preinitiation complex	10	17	1.37	1.29e-08	9606.ENSP00000216190,9606.ENSP00000220849,9606.ENSP00000253108,9606.ENSP00000332604,9606.ENSP00000354125,9606.ENSP00000362688,9606.ENSP00000429931,9606.ENSP00000431800,9606.ENSP00000436049,9606.ENSP00000485663	EIF3D,EIF3E,EIF3G,EIF3C,EIF3B,EIF3I,EIF3H,EIF3F,EIF3M,EIF3L
GO:0000775	Chromosome, centromeric region	24	193	0.7	2.27e-08	9606.ENSP00000218089,9606.ENSP00000229179,9606.ENSP00000257430,9606.ENSP00000259632,9606.ENSP00000261396,9606.ENSP00000263710,9606.ENSP00000283179,9606.ENSP00000297338,9606.ENSP00000300087,9606.ENSP00000313851,9606.ENSP00000323300,9606.ENSP00000323421,9606.ENSP00000324804,9606.ENSP00000342262,9606.ENSP00000354720,9606.ENSP00000354791,9606.ENSP00000357858,9606.ENSP00000379643,9606.ENSP00000382779,…	STAG2,NUP107,APC,DCTN3,NUP133,CLASP1,HNRNPU,RAD21,DCTN5,PDS5B,SPAG5,SMC1A,PPP2R1A,NUP43,SMC3,DCTN1,BUB3,NDE1,SEH1L,RANGAP1,DCTN2,DCTN4,PPP2CA,CSNK1A1
GO:0000922	Spindle pole	22	161	0.74	2.34e-08	9606.ENSP00000218089,9606.ENSP00000245121,9606.ENSP00000251413,9606.ENSP00000252992,9606.ENSP00000261965,9606.ENSP00000272298,9606.ENSP00000283179,9606.ENSP00000296930,9606.ENSP00000297338,9606.ENSP00000323300,9606.ENSP00000323421,9606.ENSP00000344456,9606.ENSP00000352927,9606.ENSP00000354720,9606.ENSP00000354791,9606.ENSP00000379643,9606.ENSP00000385000,9606.ENSP00000389427,9606.ENSP00000393596,…	STAG2,KATNAL2,TUBG1,CEP85,TUBGCP3,CALM2,HNRNPU,NPM1,RAD21,SPAG5,SMC1A,CTNNB1,MTCL1,SMC3,DCTN1,NDE1,KIF2A,CEP44,BIRC6,DCTN4,PPP2CA,TUBGCP2
GO:0016363	Nuclear matrix	18	108	0.82	4.83e-08	9606.ENSP00000218089,9606.ENSP00000261366,9606.ENSP00000261531,9606.ENSP00000261600,9606.ENSP00000264705,9606.ENSP00000283179,9606.ENSP00000297338,9606.ENSP00000318297,9606.ENSP00000323421,9606.ENSP00000325376,9606.ENSP00000346694,9606.ENSP00000347232,9606.ENSP00000354346,9606.ENSP00000354720,9606.ENSP00000368349,9606.ENSP00000380557,9606.ENSP00000446007,9606.ENSP00000473172	STAG2,LMNB1,SNW1,THOC1,CAD,HNRNPU,RAD21,RUVBL1,SMC1A,HNRNPM,HNRNPA2B1,BLM,MATR3,SMC3,POLA1,AKAP8L,VIM,RUVBL2
GO:0016607	Nuclear speck	34	399	0.53	6.59e-08	9606.ENSP00000227524,9606.ENSP00000228284,9606.ENSP00000230640,9606.ENSP00000244020,9606.ENSP00000261531,9606.ENSP00000261600,9606.ENSP00000266079,9606.ENSP00000283179,9606.ENSP00000298139,9606.ENSP00000309591,9606.ENSP00000310356,9606.ENSP00000310448,9606.ENSP00000311747,9606.ENSP00000318861,9606.ENSP00000324122,9606.ENSP00000325905,9606.ENSP00000335321,9606.ENSP00000336741,9606.ENSP00000346148,…	PRPF19,SART3,SKIV2L2,SRSF6,SNW1,THOC1,PRPF6,HNRNPU,WRN,PRKACA,RMI2,SART1,RBM14,SF3B2,PRPF31,SRSF7,SF3B1,DHX15,PRKAA1,SMC4,LMNA,ASCC3,SRSF3,PRPF4,HSPA1A,DDX17,SMU1,AKAP8L,EFTUD2,ALYREF,CSNK1A1,LUC7L2,TIMM50,PRPF8
GO:0071005	U2-type precatalytic spliceosome	13	50	1.02	8.82e-08	9606.ENSP00000215829,9606.ENSP00000266079,9606.ENSP00000300413,9606.ENSP00000305790,9606.ENSP00000310448,9606.ENSP00000317123,9606.ENSP00000318861,9606.ENSP00000324122,9606.ENSP00000335321,9606.ENSP00000363313,9606.ENSP00000380336,9606.ENSP00000392094,9606.ENSP00000460348	SNRPD3,PRPF6,SNRPD1,SF3B3,SART1,SNRNP200,SF3B2,PRPF31,SF3B1,PRPF4,SMU1,EFTUD2,PRPF8
GO:0046540	U4/U6 x U5 tri-snRNP complex	11	31	1.15	9.45e-08	9606.ENSP00000215829,9606.ENSP00000266079,9606.ENSP00000300413,9606.ENSP00000310448,9606.ENSP00000310723,9606.ENSP00000317123,9606.ENSP00000324122,9606.ENSP00000363313,9606.ENSP00000382972,9606.ENSP00000392094,9606.ENSP00000460348	SNRPD3,PRPF6,SNRPD1,SART1,DDX23,SNRNP200,PRPF31,PRPF4,SNRPN,EFTUD2,PRPF8
GO:0016234	Inclusion body	15	79	0.88	2.12e-07	9606.ENSP00000157812,9606.ENSP00000264926,9606.ENSP00000283195,9606.ENSP00000310572,9606.ENSP00000316032,9606.ENSP00000360609,9606.ENSP00000360798,9606.ENSP00000364802,9606.ENSP00000365576,9606.ENSP00000366396,9606.ENSP00000367440,9606.ENSP00000374455,9606.ENSP00000381364,9606.ENSP00000401470,9606.ENSP00000406046	PSMC4,RAD18,RANBP2,PSMC5,NUP98,HSP90AB1,EPS15,HSPA1A,UBQLN1,XRN2,TDP2,SQSTM1,CABIN1,RANGAP1,POLD1
GO:0000502	Proteasome complex	13	62	0.92	7.44e-07	9606.ENSP00000044462,9606.ENSP00000157812,9606.ENSP00000232165,9606.ENSP00000261712,9606.ENSP00000309198,9606.ENSP00000310129,9606.ENSP00000310572,9606.ENSP00000351777,9606.ENSP00000357879,9606.ENSP00000359910,9606.ENSP00000365576,9606.ENSP00000391211,9606.ENSP00000401802	PSMA4,PSMC4,UBE3A,PSMD11,UBE3C,PSMD2,PSMC5,VCP,PSMD4,PSMA7,UBQLN1,PSMC2,PSMC6
GO:0000776	Kinetochore	18	134	0.73	8.6e-07	9606.ENSP00000229179,9606.ENSP00000257430,9606.ENSP00000259632,9606.ENSP00000261396,9606.ENSP00000263710,9606.ENSP00000283179,9606.ENSP00000300087,9606.ENSP00000323300,9606.ENSP00000323421,9606.ENSP00000342262,9606.ENSP00000354791,9606.ENSP00000357858,9606.ENSP00000379643,9606.ENSP00000382779,9606.ENSP00000401470,9606.ENSP00000408910,9606.ENSP00000414906,9606.ENSP00000421689	NUP107,APC,DCTN3,NUP133,CLASP1,HNRNPU,DCTN5,SPAG5,SMC1A,NUP43,DCTN1,BUB3,NDE1,SEH1L,RANGAP1,DCTN2,DCTN4,CSNK1A1
GO:0042470	Melanosome	16	104	0.79	9.1e-07	9606.ENSP00000217426,9606.ENSP00000264335,9606.ENSP00000304592,9606.ENSP00000324173,9606.ENSP00000327801,9606.ENSP00000335153,9606.ENSP00000340466,9606.ENSP00000346762,9606.ENSP00000360609,9606.ENSP00000367123,9606.ENSP00000377470,9606.ENSP00000379287,9606.ENSP00000432083,9606.ENSP00000438248,9606.ENSP00000477538,9606.ENSP00000479606	AHCY,YWHAE,FASN,HSPA5,P4HB,HSP90AA1,GANAB,SND1,HSP90AB1,SLC3A2,CNP,YWHAZ,HSPA8,CALU,NAP1L1,CLTC
GO:0031080	Nuclear pore outer ring	7	9	1.49	1.11e-06	9606.ENSP00000229179,9606.ENSP00000261396,9606.ENSP00000316032,9606.ENSP00000342262,9606.ENSP00000367721,9606.ENSP00000373312,9606.ENSP00000382779	NUP107,NUP133,NUP98,NUP43,NUP160,SEC13,SEH1L
GO:1904813	ficolin-1-rich granule lumen	17	125	0.74	1.66e-06	9606.ENSP00000253792,9606.ENSP00000254286,9606.ENSP00000261712,9606.ENSP00000267884,9606.ENSP00000289228,9606.ENSP00000310129,9606.ENSP00000335153,9606.ENSP00000339063,9606.ENSP00000340648,9606.ENSP00000351777,9606.ENSP00000352257,9606.ENSP00000355011,9606.ENSP00000360609,9606.ENSP00000364802,9606.ENSP00000382840,9606.ENSP00000391211,9606.ENSP00000432083	ACLY,ACTR10,PSMD11,SRP14,ACTR1B,PSMD2,HSP90AA1,EEF1A1,HUWE1,VCP,XRCC6,ILF2,HSP90AB1,HSPA1A,DDX3X,PSMC2,HSPA8
GO:0042645	Mitochondrial nucleoid	11	44	1	1.69e-06	9606.ENSP00000225972,9606.ENSP00000262375,9606.ENSP00000297185,9606.ENSP00000312356,9606.ENSP00000322439,9606.ENSP00000337445,9606.ENSP00000370023,9606.ENSP00000402608,9606.ENSP00000405620,9606.ENSP00000419665,9606.ENSP00000465759	LRRC59,DNAJA3,HSPA9,TRMT10C,TUFM,ELAC2,HADHA,CPS1,DHX30,SSBP1,POLRMT
GO:0005874	Microtubule	31	407	0.48	2.83e-06	9606.ENSP00000245121,9606.ENSP00000248437,9606.ENSP00000251413,9606.ENSP00000257430,9606.ENSP00000259632,9606.ENSP00000261965,9606.ENSP00000263710,9606.ENSP00000272298,9606.ENSP00000283179,9606.ENSP00000299300,9606.ENSP00000301072,9606.ENSP00000317334,9606.ENSP00000318697,9606.ENSP00000320295,9606.ENSP00000323300,9606.ENSP00000324464,9606.ENSP00000339001,9606.ENSP00000341289,9606.ENSP00000348965,…	KATNAL2,TUBA4A,TUBG1,APC,DCTN3,TUBGCP3,CLASP1,CALM2,HNRNPU,CCT2,TUBA1C,TCP1,TUBB6,TUBB3,SPAG5,CSNK1D,TUBB,TUBB4B,DYNC1H1,DCTN1,ARHGEF2,KIF14,TUBB2A,DNM2,CNP,NDE1,KIF2A,DCTN2,TUBGCP2,CLTC,MAP7
GO:0005657	Replication fork	12	64	0.88	6.3e-06	9606.ENSP00000264926,9606.ENSP00000265465,9606.ENSP00000298139,9606.ENSP00000347232,9606.ENSP00000368349,9606.ENSP00000369411,9606.ENSP00000376272,9606.ENSP00000406046,9606.ENSP00000408295,9606.ENSP00000480186,9606.ENSP00000480987,9606.ENSP00000484105	RAD18,POLA2,WRN,BLM,POLA1,RFC3,RFC4,POLD1,RFC5,POLD2,MCM3,PRIM2
GO:0030126	COPI vesicle coat	7	13	1.33	6.3e-06	9606.ENSP00000262812,9606.ENSP00000264028,9606.ENSP00000325002,9606.ENSP00000329419,9606.ENSP00000357048,9606.ENSP00000402346,9606.ENSP00000449270	COPE,ARCN1,COPG1,COPB2,COPA,COPG2,COPZ1
GO:0005869	Dynactin complex	6	7	1.54	6.42e-06	9606.ENSP00000254286,9606.ENSP00000259632,9606.ENSP00000289228,9606.ENSP00000358921,9606.ENSP00000408910,9606.ENSP00000414906	ACTR10,DCTN3,ACTR1B,ACTR1A,DCTN2,DCTN4
GO:0071541	Eukaryotic translation initiation factor 3 complex, eif3m	6	7	1.54	6.42e-06	9606.ENSP00000216190,9606.ENSP00000354125,9606.ENSP00000362688,9606.ENSP00000429931,9606.ENSP00000431800,9606.ENSP00000436049	EIF3D,EIF3B,EIF3I,EIF3H,EIF3F,EIF3M
GO:0000793	Condensed chromosome	21	216	0.59	8.16e-06	9606.ENSP00000218089,9606.ENSP00000229179,9606.ENSP00000251413,9606.ENSP00000259632,9606.ENSP00000261396,9606.ENSP00000263710,9606.ENSP00000283179,9606.ENSP00000286398,9606.ENSP00000297338,9606.ENSP00000300087,9606.ENSP00000323300,9606.ENSP00000323421,9606.ENSP00000342262,9606.ENSP00000347232,9606.ENSP00000349961,9606.ENSP00000354720,9606.ENSP00000357858,9606.ENSP00000379643,9606.ENSP00000382779,…	STAG2,NUP107,TUBG1,DCTN3,NUP133,CLASP1,HNRNPU,SMC2,RAD21,DCTN5,SPAG5,SMC1A,NUP43,BLM,SMC4,SMC3,BUB3,NDE1,SEH1L,RANGAP1,CSNK1A1
GO:0005844	Polysome	12	68	0.85	1.06e-05	9606.ENSP00000278572,9606.ENSP00000296674,9606.ENSP00000300648,9606.ENSP00000356520,9606.ENSP00000362744,9606.ENSP00000363676,9606.ENSP00000375836,9606.ENSP00000386717,9606.ENSP00000403172,9606.ENSP00000428085,9606.ENSP00000429931,9606.ENSP00000446007	RPS3,RPS23,GCN1L1,DHX9,RPS4X,RPL11,HDLBP,RPL31,RPL6,RPL30,EIF3H,VIM
GO:0005643	Nuclear pore	13	83	0.8	1.17e-05	9606.ENSP00000229179,9606.ENSP00000231498,9606.ENSP00000261396,9606.ENSP00000283195,9606.ENSP00000316032,9606.ENSP00000342262,9606.ENSP00000343701,9606.ENSP00000367721,9606.ENSP00000373312,9606.ENSP00000380820,9606.ENSP00000382779,9606.ENSP00000401470,9606.ENSP00000479494	NUP107,NUP155,NUP133,RANBP2,NUP98,NUP43,KPNA1,NUP160,SEC13,MCM3AP,SEH1L,RANGAP1,PCID2
GO:0005682	U5 snRNP	7	16	1.24	1.67e-05	9606.ENSP00000215829,9606.ENSP00000266079,9606.ENSP00000300413,9606.ENSP00000310723,9606.ENSP00000317123,9606.ENSP00000382972,9606.ENSP00000460348	SNRPD3,PRPF6,SNRPD1,DDX23,SNRNP200,SNRPN,PRPF8
GO:0008540	Proteasome regulatory particle, base subcomplex	6	9	1.43	1.67e-05	9606.ENSP00000157812,9606.ENSP00000310129,9606.ENSP00000310572,9606.ENSP00000357879,9606.ENSP00000391211,9606.ENSP00000401802	PSMC4,PSMD2,PSMC5,PSMD4,PSMC2,PSMC6
GO:0042555	MCM complex	6	9	1.43	1.67e-05	9606.ENSP00000216122,9606.ENSP00000262105,9606.ENSP00000264156,9606.ENSP00000265056,9606.ENSP00000307288,9606.ENSP00000480987	MCM5,MCM4,MCM6,MCM2,MCM7,MCM3
GO:0048471	Perinuclear region of cytoplasm	42	727	0.36	1.94e-05	9606.ENSP00000221419,9606.ENSP00000252934,9606.ENSP00000253108,9606.ENSP00000257430,9606.ENSP00000259632,9606.ENSP00000261739,9606.ENSP00000266987,9606.ENSP00000283195,9606.ENSP00000294618,9606.ENSP00000306881,9606.ENSP00000309591,9606.ENSP00000314499,9606.ENSP00000324464,9606.ENSP00000335153,9606.ENSP00000338844,9606.ENSP00000344456,9606.ENSP00000351777,9606.ENSP00000355812,9606.ENSP00000357283,…	HNRNPL,ATXN10,EIF3G,APC,DCTN3,ANKRD13A,TARBP2,RANBP2,DOCK6,SEC23A,PRKACA,GAK,CSNK1D,HSP90AA1,SEC23B,CTNNB1,VCP,FGFR1OP,LMNA,INADL,HSP90AB1,SET,HSPA1A,UBQLN1,DNAJA1,WRNIP1,KRT18,DNM2,CNP,BCAP31,RANGAP1,TRA2B,GNB2L1,UBR5,CLINT1,AMBRA1,HSPA8,DICER1,CUL7,MYO9B,MCM3,MAP7
GO:0000777	Condensed chromosome kinetochore	14	106	0.72	2.59e-05	9606.ENSP00000229179,9606.ENSP00000259632,9606.ENSP00000261396,9606.ENSP00000263710,9606.ENSP00000283179,9606.ENSP00000300087,9606.ENSP00000323300,9606.ENSP00000323421,9606.ENSP00000342262,9606.ENSP00000357858,9606.ENSP00000379643,9606.ENSP00000382779,9606.ENSP00000401470,9606.ENSP00000421689	NUP107,DCTN3,NUP133,CLASP1,HNRNPU,DCTN5,SPAG5,SMC1A,NUP43,BUB3,NDE1,SEH1L,RANGAP1,CSNK1A1
GO:0030662	Coated vesicle membrane	18	176	0.61	2.59e-05	9606.ENSP00000262812,9606.ENSP00000264028,9606.ENSP00000306881,9606.ENSP00000325002,9606.ENSP00000329419,9606.ENSP00000338844,9606.ENSP00000343405,9606.ENSP00000357048,9606.ENSP00000360798,9606.ENSP00000373312,9606.ENSP00000381823,9606.ENSP00000402346,9606.ENSP00000428564,9606.ENSP00000429824,9606.ENSP00000432083,9606.ENSP00000449270,9606.ENSP00000479606,9606.ENSP00000482835	COPE,ARCN1,SEC23A,COPG1,COPB2,SEC23B,SEC24C,COPA,EPS15,SEC13,SEC24A,COPG2,SEC24B,CLINT1,HSPA8,COPZ1,CLTC,AP2B1
GO:0016020	Membrane	279	9072	0.09	3.31e-05	9606.ENSP00000157812,9606.ENSP00000168216,9606.ENSP00000184266,9606.ENSP00000212015,9606.ENSP00000216122,9606.ENSP00000216190,9606.ENSP00000217244,9606.ENSP00000218089,9606.ENSP00000220849,9606.ENSP00000221419,9606.ENSP00000221801,9606.ENSP00000225792,9606.ENSP00000225972,9606.ENSP00000227524,9606.ENSP00000229179,9606.ENSP00000230050,9606.ENSP00000231498,9606.ENSP00000247668,9606.ENSP00000249014,…	PSMC4,HSD17B10,NDUFB4,SIRT1,MCM5,EIF3D,CSNK2A1,STAG2,EIF3E,HNRNPL,FBL,DDX5,LRRC59,PRPF19,NUP107,RPS12,NUP155,TRAF2,CDC42EP1,RPS16,ATXN10,ACLY,RRP8,ERAL1,APC,DCTN3,LMNB1,NUP133,HERC2,MPP5,PSMD11,ANKRD13A,TUBGCP3,MCM4,CHTF18,DNAJA3,LGALS3BP,COPE,P4HA1,CLASP1,STRN,GTF3C3,ARCN1,YWHAE,CAD,XRN1,CPT1A,PIK3C2A,PRPF6,NDUFA9,RPS11,CALM2,FAM120A,RPS3,HNRNPU,RANBP2,APPL1,ACTR1B,HK2,EIF4A1,IFT122,RPS23,NPM1,H…
GO:0030660	Golgi-associated vesicle membrane	14	109	0.71	3.32e-05	9606.ENSP00000262812,9606.ENSP00000264028,9606.ENSP00000306881,9606.ENSP00000325002,9606.ENSP00000329419,9606.ENSP00000338844,9606.ENSP00000343405,9606.ENSP00000357048,9606.ENSP00000373312,9606.ENSP00000381823,9606.ENSP00000402346,9606.ENSP00000428564,9606.ENSP00000449270,9606.ENSP00000479606	COPE,ARCN1,SEC23A,COPG1,COPB2,SEC23B,SEC24C,COPA,SEC13,SEC24A,COPG2,SEC24B,COPZ1,CLTC
GO:0030137	COPI-coated vesicle	8	28	1.06	3.47e-05	9606.ENSP00000262812,9606.ENSP00000264028,9606.ENSP00000325002,9606.ENSP00000329419,9606.ENSP00000357048,9606.ENSP00000358921,9606.ENSP00000402346,9606.ENSP00000449270	COPE,ARCN1,COPG1,COPB2,COPA,ACTR1A,COPG2,COPZ1
GO:0016235	Aggresome	9	39	0.97	3.57e-05	9606.ENSP00000360798,9606.ENSP00000364802,9606.ENSP00000365576,9606.ENSP00000366396,9606.ENSP00000367440,9606.ENSP00000374455,9606.ENSP00000381364,9606.ENSP00000401470,9606.ENSP00000406046	EPS15,HSPA1A,UBQLN1,XRN2,TDP2,SQSTM1,CABIN1,RANGAP1,POLD1
GO:0005680	Anaphase-promoting complex	7	19	1.17	3.74e-05	9606.ENSP00000314004,9606.ENSP00000339109,9606.ENSP00000353549,9606.ENSP00000378350,9606.ENSP00000394394,9606.ENSP00000426654,9606.ENSP00000438788	ANAPC2,ANAPC1,CDC16,CDC23,ANAPC7,ANAPC4,CUL7
GO:1990234	Transferase complex	42	752	0.35	3.94e-05	9606.ENSP00000215829,9606.ENSP00000247668,9606.ENSP00000252050,9606.ENSP00000264926,9606.ENSP00000265465,9606.ENSP00000265970,9606.ENSP00000300413,9606.ENSP00000301764,9606.ENSP00000309591,9606.ENSP00000314004,9606.ENSP00000318297,9606.ENSP00000319169,9606.ENSP00000322570,9606.ENSP00000324122,9606.ENSP00000339109,9606.ENSP00000345771,9606.ENSP00000346148,9606.ENSP00000351446,9606.ENSP00000351490,…	SNRPD3,TRAF2,CUL9,RAD18,POLA2,PIK3C2A,SNRPD1,DDB1,PRKACA,ANAPC2,RUVBL1,PRMT5,POLE,PRPF31,ANAPC1,PFKM,PRKAA1,WDR5,MAX,CDC16,RBBP4,MED12,LAS1L,CUL4A,POLA1,PFKP,POLR2B,ERCC2,CDC23,VPRBP,ANAPC7,POLD1,ANAPC4,HDAC2,CUL7,POLRMT,ERC1,RUVBL2,POLR2A,POLD2,MCM3,PRIM2
GO:0005635	Nuclear envelope	31	472	0.42	4.24e-05	9606.ENSP00000184266,9606.ENSP00000212015,9606.ENSP00000225972,9606.ENSP00000229179,9606.ENSP00000231498,9606.ENSP00000261366,9606.ENSP00000261396,9606.ENSP00000263956,9606.ENSP00000283195,9606.ENSP00000300087,9606.ENSP00000316032,9606.ENSP00000327054,9606.ENSP00000327077,9606.ENSP00000339001,9606.ENSP00000342262,9606.ENSP00000343701,9606.ENSP00000345575,9606.ENSP00000354346,9606.ENSP00000354791,…	NDUFB4,SIRT1,LRRC59,NUP107,NUP155,LMNB1,NUP133,GTF3C3,RANBP2,DCTN5,NUP98,LMNB2,PCM1,TUBB,NUP43,KPNA1,DNAJB12,MATR3,DCTN1,PARP1,LMNA,NUP160,POLA1,SEC13,MCM3AP,SEH1L,RANGAP1,TRA2B,RRP12,ZBTB1,PCID2
GO:0005838	Proteasome regulatory particle	7	20	1.15	4.8e-05	9606.ENSP00000157812,9606.ENSP00000261712,9606.ENSP00000310129,9606.ENSP00000310572,9606.ENSP00000357879,9606.ENSP00000391211,9606.ENSP00000401802	PSMC4,PSMD11,PSMD2,PSMC5,PSMD4,PSMC2,PSMC6
GO:0042575	DNA polymerase complex	7	20	1.15	4.8e-05	9606.ENSP00000265465,9606.ENSP00000322570,9606.ENSP00000368349,9606.ENSP00000406046,9606.ENSP00000480186,9606.ENSP00000480987,9606.ENSP00000484105	POLA2,POLE,POLA1,POLD1,POLD2,MCM3,PRIM2
GO:0030135	Coated vesicle	23	292	0.5	5.37e-05	9606.ENSP00000262812,9606.ENSP00000264028,9606.ENSP00000265970,9606.ENSP00000306881,9606.ENSP00000325002,9606.ENSP00000329419,9606.ENSP00000338844,9606.ENSP00000343405,9606.ENSP00000357048,9606.ENSP00000358921,9606.ENSP00000360798,9606.ENSP00000373312,9606.ENSP00000373620,9606.ENSP00000373905,9606.ENSP00000381823,9606.ENSP00000392330,9606.ENSP00000402346,9606.ENSP00000428564,9606.ENSP00000429824,…	COPE,ARCN1,PIK3C2A,SEC23A,COPG1,COPB2,SEC23B,SEC24C,COPA,ACTR1A,EPS15,SEC13,HSPD1,DNM2,SEC24A,BCAP31,COPG2,SEC24B,CLINT1,HSPA8,COPZ1,CLTC,AP2B1
GO:0005576	Extracellular region	147	4166	0.15	7.49e-05	9606.ENSP00000044462,9606.ENSP00000217426,9606.ENSP00000220849,9606.ENSP00000221419,9606.ENSP00000221801,9606.ENSP00000225792,9606.ENSP00000237536,9606.ENSP00000248437,9606.ENSP00000251453,9606.ENSP00000252934,9606.ENSP00000253792,9606.ENSP00000254286,9606.ENSP00000254322,9606.ENSP00000254810,9606.ENSP00000261681,9606.ENSP00000261712,9606.ENSP00000262776,9606.ENSP00000263168,9606.ENSP00000263208,…	PSMA4,AHCY,EIF3E,HNRNPL,FBL,DDX5,SOGA1,TUBA4A,RPS16,ATXN10,ACLY,ACTR10,DNAJB1,H3F3B,MPP5,PSMD11,LGALS3BP,CAPZA1,HIRA,YWHAE,CAD,PIK3C2A,SRP14,RPS11,RPS3,SMC2,APPL1,ACTR1B,EIF4A1,HSPA9,CCT2,DDB1,FASN,UBB,PRKACA,LPL,PSMD2,PSMC5,DDX23,RPL4,PABPC1,CC2D1A,DNAJA2,TCP1,RUVBL1,RPS15A,TUBB6,TUBB3,RPLP2,TUFM,CRTAP,HSPA5,PPP2R1A,HNRNPM,SRSF7,P4HB,HSP90AA1,TUBB,EEF1A1,GANAB,HUWE1,TUBB4B,CTNNB1,TPM4,RPSA,RPL22…
GO:0030054	Cell junction	85	2075	0.21	8.97e-05	9606.ENSP00000157812,9606.ENSP00000249014,9606.ENSP00000251157,9606.ENSP00000251453,9606.ENSP00000254322,9606.ENSP00000257430,9606.ENSP00000261681,9606.ENSP00000262375,9606.ENSP00000263918,9606.ENSP00000264335,9606.ENSP00000264705,9606.ENSP00000264951,9606.ENSP00000270625,9606.ENSP00000278572,9606.ENSP00000296930,9606.ENSP00000297185,9606.ENSP00000308753,9606.ENSP00000309591,9606.ENSP00000310572,…	PSMC4,CDC42EP1,DOCK7,RPS16,DNAJB1,APC,MPP5,DNAJA3,STRN,YWHAE,CAD,XRN1,RPS11,RPS3,NPM1,HSPA9,TMOD3,PRKACA,PSMC5,RPL4,PABPC1,GAK,PPFIBP1,RPLP2,TUFM,HSPA5,FLII,PPP2R1A,P4HB,RPS7,MAP4K4,KPNA1,CTNNB1,TPM4,RPS17,RPL22,VCP,EIF3B,IQGAP3,PJA2,ARHGEF2,RPL5,PSMA7,INADL,EPS15,RPS4X,HNRNPR,HSPA1A,HNRNPK,SLC3A2,UNC13B,KRT18,DNM2,RNF216,STRN4,GIPC1,CNP,YWHAZ,NDE1,RPS8,RPS14,RPL31,PSMC2,RPS18,RPL6,DCTN4,PPP2CA,R…
GO:0099513	Polymeric cytoskeletal fiber	39	705	0.35	0.0001	9606.ENSP00000245121,9606.ENSP00000248437,9606.ENSP00000251413,9606.ENSP00000257430,9606.ENSP00000259632,9606.ENSP00000261366,9606.ENSP00000261965,9606.ENSP00000263710,9606.ENSP00000272298,9606.ENSP00000283179,9606.ENSP00000299300,9606.ENSP00000301072,9606.ENSP00000317334,9606.ENSP00000318697,9606.ENSP00000320295,9606.ENSP00000323300,9606.ENSP00000324464,9606.ENSP00000327054,9606.ENSP00000339001,…	KATNAL2,TUBA4A,TUBG1,APC,DCTN3,LMNB1,TUBGCP3,CLASP1,CALM2,HNRNPU,CCT2,TUBA1C,TCP1,TUBB6,TUBB3,SPAG5,CSNK1D,LMNB2,TUBB,TUBB4B,TPM4,DYNC1H1,DCTN1,ARHGEF2,KIF14,LMNA,TUBB2A,KRT18,DNM2,CNP,NDE1,KIF2A,DCTN2,VIM,TUBGCP2,MYO9B,CLTC,MAP7,EPPK1
GO:0035770	Ribonucleoprotein granule	20	241	0.52	0.00011	9606.ENSP00000044462,9606.ENSP00000161863,9606.ENSP00000221419,9606.ENSP00000264951,9606.ENSP00000283179,9606.ENSP00000313007,9606.ENSP00000336721,9606.ENSP00000339001,9606.ENSP00000351777,9606.ENSP00000356520,9606.ENSP00000362744,9606.ENSP00000365439,9606.ENSP00000374455,9606.ENSP00000382840,9606.ENSP00000386227,9606.ENSP00000391211,9606.ENSP00000399797,9606.ENSP00000403172,9606.ENSP00000405620,…	PSMA4,YTHDC2,HNRNPL,XRN1,HNRNPU,PABPC1,LARP1,TUBB,VCP,DHX9,RPS4X,HNRNPK,SQSTM1,DDX3X,MCC,PSMC2,MOV10,RPL6,DHX30,RPLP0
GO:0030127	COPII vesicle coat	6	15	1.2	0.00013	9606.ENSP00000306881,9606.ENSP00000338844,9606.ENSP00000343405,9606.ENSP00000373312,9606.ENSP00000381823,9606.ENSP00000428564	SEC23A,SEC23B,SEC24C,SEC13,SEC24A,SEC24B
GO:0005689	U12-type spliceosomal complex	7	25	1.05	0.00015	9606.ENSP00000215829,9606.ENSP00000233468,9606.ENSP00000300413,9606.ENSP00000305790,9606.ENSP00000318861,9606.ENSP00000335321,9606.ENSP00000336741	SNRPD3,SF3B6,SNRPD1,SF3B3,SF3B2,SF3B1,DHX15
GO:0043601	Nuclear replisome	6	16	1.18	0.00017	9606.ENSP00000265465,9606.ENSP00000368349,9606.ENSP00000406046,9606.ENSP00000480186,9606.ENSP00000480987,9606.ENSP00000484105	POLA2,POLA1,POLD1,POLD2,MCM3,PRIM2
GO:0000781	Chromosome, telomeric region	14	134	0.62	0.00024	9606.ENSP00000216122,9606.ENSP00000254810,9606.ENSP00000262105,9606.ENSP00000264156,9606.ENSP00000265056,9606.ENSP00000298139,9606.ENSP00000301764,9606.ENSP00000307288,9606.ENSP00000313420,9606.ENSP00000346694,9606.ENSP00000352257,9606.ENSP00000355759,9606.ENSP00000375978,9606.ENSP00000480987	MCM5,H3F3B,MCM4,MCM6,MCM2,WRN,DDB1,MCM7,PRKDC,HNRNPA2B1,XRCC6,PARP1,XRCC5,MCM3
GO:0034774	Secretory granule lumen	23	324	0.45	0.00024	9606.ENSP00000253792,9606.ENSP00000254286,9606.ENSP00000261712,9606.ENSP00000262776,9606.ENSP00000267884,9606.ENSP00000289228,9606.ENSP00000299300,9606.ENSP00000310129,9606.ENSP00000335153,9606.ENSP00000339001,9606.ENSP00000339063,9606.ENSP00000340648,9606.ENSP00000341289,9606.ENSP00000348965,9606.ENSP00000351777,9606.ENSP00000352257,9606.ENSP00000355011,9606.ENSP00000355467,9606.ENSP00000360609,…	ACLY,ACTR10,PSMD11,LGALS3BP,SRP14,ACTR1B,CCT2,PSMD2,HSP90AA1,TUBB,EEF1A1,HUWE1,TUBB4B,DYNC1H1,VCP,XRCC6,ILF2,SCCPDH,HSP90AB1,XRCC5,DDX3X,PSMC2,HSPA8
GO:0005686	U2 snRNP	6	18	1.13	0.00028	9606.ENSP00000215829,9606.ENSP00000300413,9606.ENSP00000318861,9606.ENSP00000335321,9606.ENSP00000382972,9606.ENSP00000442699	SNRPD3,SNRPD1,SF3B2,SF3B1,SNRPN,HTATSF1
GO:0099512	Supramolecular fiber	46	939	0.29	0.00028	9606.ENSP00000232975,9606.ENSP00000245121,9606.ENSP00000248437,9606.ENSP00000251413,9606.ENSP00000257430,9606.ENSP00000259632,9606.ENSP00000261366,9606.ENSP00000261965,9606.ENSP00000263710,9606.ENSP00000272298,9606.ENSP00000283179,9606.ENSP00000299300,9606.ENSP00000301072,9606.ENSP00000308753,9606.ENSP00000317334,9606.ENSP00000318697,9606.ENSP00000320295,9606.ENSP00000323300,9606.ENSP00000324464,…	TNNC1,KATNAL2,TUBA4A,TUBG1,APC,DCTN3,LMNB1,TUBGCP3,CLASP1,CALM2,HNRNPU,CCT2,TUBA1C,TMOD3,TCP1,TUBB6,TUBB3,SPAG5,CSNK1D,LMNB2,TUBB,TUBB4B,CTNNB1,TPM4,DYNC1H1,DCTN1,ARHGEF2,KIF14,LMNA,COL5A1,TUBB2A,KRT18,DNM2,SQSTM1,CNP,NDE1,KIF2A,TRIM32,DCTN2,DCTN4,VIM,TUBGCP2,MYO9B,CLTC,MAP7,EPPK1
GO:0000784	Nuclear chromosome, telomeric region	12	102	0.67	0.00031	9606.ENSP00000216122,9606.ENSP00000254810,9606.ENSP00000262105,9606.ENSP00000264156,9606.ENSP00000265056,9606.ENSP00000301764,9606.ENSP00000307288,9606.ENSP00000313420,9606.ENSP00000352257,9606.ENSP00000355759,9606.ENSP00000375978,9606.ENSP00000480987	MCM5,H3F3B,MCM4,MCM6,MCM2,DDB1,MCM7,PRKDC,XRCC6,PARP1,XRCC5,MCM3
GO:0012505	Endomembrane system	154	4542	0.13	0.00031	9606.ENSP00000161863,9606.ENSP00000184266,9606.ENSP00000212015,9606.ENSP00000225972,9606.ENSP00000229179,9606.ENSP00000230050,9606.ENSP00000231498,9606.ENSP00000247668,9606.ENSP00000249014,9606.ENSP00000251413,9606.ENSP00000252992,9606.ENSP00000253792,9606.ENSP00000254286,9606.ENSP00000261366,9606.ENSP00000261396,9606.ENSP00000261681,9606.ENSP00000261712,9606.ENSP00000261739,9606.ENSP00000262776,…	YTHDC2,NDUFB4,SIRT1,LRRC59,NUP107,RPS12,NUP155,TRAF2,CDC42EP1,TUBG1,CEP85,ACLY,ACTR10,LMNB1,NUP133,MPP5,PSMD11,ANKRD13A,LGALS3BP,COPE,P4HA1,CLASP1,GTF3C3,ARCN1,PIK3C2A,SRP14,RPS3,RANBP2,APPL1,ACTR1B,HK2,RPS23,IKBIP,HPS6,CCT2,DCTN5,FASN,UBB,SEC23A,PRKACA,PSMD2,SART1,RPL4,CLSPN,GAK,NUP98,TCP1,KIAA0196,EDEM3,PRMT5,RCN2,CRTAP,HSPA5,CSNK1D,COPG1,LMNB2,PCM1,P4HB,COPB2,TBK1,HSP90AA1,SEC23B,TUBB,EEF1A1,G…
GO:0099738	Cell cortex region	8	44	0.86	0.00048	9606.ENSP00000254286,9606.ENSP00000263710,9606.ENSP00000289228,9606.ENSP00000344456,9606.ENSP00000354498,9606.ENSP00000354791,9606.ENSP00000358921,9606.ENSP00000367756	ACTR10,CLASP1,ACTR1B,CTNNB1,PHLDB1,DCTN1,ACTR1A,UNC13B
GO:0042788	Polysomal ribosome	7	32	0.94	0.00053	9606.ENSP00000296674,9606.ENSP00000356520,9606.ENSP00000363676,9606.ENSP00000386717,9606.ENSP00000403172,9606.ENSP00000428085,9606.ENSP00000429931	RPS23,DHX9,RPL11,RPL31,RPL6,RPL30,EIF3H
GO:0005658	Alpha dna polymerase:primase complex	4	5	1.51	0.00054	9606.ENSP00000265465,9606.ENSP00000368349,9606.ENSP00000480987,9606.ENSP00000484105	POLA2,POLA1,MCM3,PRIM2
GO:0097255	R2TP complex	4	5	1.51	0.00054	9606.ENSP00000005386,9606.ENSP00000262265,9606.ENSP00000318297,9606.ENSP00000473172	RPAP3,PIH1D1,RUVBL1,RUVBL2
GO:0061695	Transferase complex, transferring phosphorus-containing groups	18	239	0.48	0.00087	9606.ENSP00000265465,9606.ENSP00000265970,9606.ENSP00000309591,9606.ENSP00000322570,9606.ENSP00000345771,9606.ENSP00000346148,9606.ENSP00000363944,9606.ENSP00000368349,9606.ENSP00000370517,9606.ENSP00000370625,9606.ENSP00000375809,9606.ENSP00000406046,9606.ENSP00000465759,9606.ENSP00000468263,9606.ENSP00000480158,9606.ENSP00000480186,9606.ENSP00000480987,9606.ENSP00000484105	POLA2,PIK3C2A,PRKACA,POLE,PFKM,PRKAA1,LAS1L,POLA1,PFKP,POLR2B,ERCC2,POLD1,POLRMT,ERC1,POLR2A,POLD2,MCM3,PRIM2
GO:0005798	Golgi-associated vesicle	15	178	0.53	0.0011	9606.ENSP00000262812,9606.ENSP00000264028,9606.ENSP00000306881,9606.ENSP00000325002,9606.ENSP00000329419,9606.ENSP00000338844,9606.ENSP00000343405,9606.ENSP00000357048,9606.ENSP00000358921,9606.ENSP00000373312,9606.ENSP00000381823,9606.ENSP00000402346,9606.ENSP00000428564,9606.ENSP00000449270,9606.ENSP00000479606	COPE,ARCN1,SEC23A,COPG1,COPB2,SEC23B,SEC24C,COPA,ACTR1A,SEC13,SEC24A,COPG2,SEC24B,COPZ1,CLTC
GO:0031390	Ctf18 RFC-like complex	4	7	1.36	0.0013	9606.ENSP00000262315,9606.ENSP00000369411,9606.ENSP00000376272,9606.ENSP00000408295	CHTF18,RFC3,RFC4,RFC5
GO:0031597	Cytosolic proteasome complex	4	7	1.36	0.0013	9606.ENSP00000157812,9606.ENSP00000310129,9606.ENSP00000310572,9606.ENSP00000401802	PSMC4,PSMD2,PSMC5,PSMC6
GO:0034708	Methyltransferase complex	11	102	0.63	0.0013	9606.ENSP00000215829,9606.ENSP00000300413,9606.ENSP00000318297,9606.ENSP00000319169,9606.ENSP00000324122,9606.ENSP00000351446,9606.ENSP00000351490,9606.ENSP00000362592,9606.ENSP00000363944,9606.ENSP00000430432,9606.ENSP00000473172	SNRPD3,SNRPD1,RUVBL1,PRMT5,PRPF31,WDR5,MAX,RBBP4,LAS1L,HDAC2,RUVBL2
GO:0031965	Nuclear membrane	20	302	0.42	0.0017	9606.ENSP00000184266,9606.ENSP00000212015,9606.ENSP00000229179,9606.ENSP00000231498,9606.ENSP00000261366,9606.ENSP00000261396,9606.ENSP00000263956,9606.ENSP00000283195,9606.ENSP00000300087,9606.ENSP00000316032,9606.ENSP00000327054,9606.ENSP00000327077,9606.ENSP00000345575,9606.ENSP00000354346,9606.ENSP00000357283,9606.ENSP00000380820,9606.ENSP00000401470,9606.ENSP00000416959,9606.ENSP00000446184,…	NDUFB4,SIRT1,NUP107,NUP155,LMNB1,NUP133,GTF3C3,RANBP2,DCTN5,NUP98,LMNB2,PCM1,DNAJB12,MATR3,LMNA,MCM3AP,RANGAP1,TRA2B,RRP12,ZBTB1
GO:0036464	Cytoplasmic ribonucleoprotein granule	17	231	0.47	0.0017	9606.ENSP00000044462,9606.ENSP00000264951,9606.ENSP00000283179,9606.ENSP00000313007,9606.ENSP00000336721,9606.ENSP00000339001,9606.ENSP00000351777,9606.ENSP00000356520,9606.ENSP00000362744,9606.ENSP00000365439,9606.ENSP00000374455,9606.ENSP00000382840,9606.ENSP00000386227,9606.ENSP00000391211,9606.ENSP00000399797,9606.ENSP00000403172,9606.ENSP00000449328	PSMA4,XRN1,HNRNPU,PABPC1,LARP1,TUBB,VCP,DHX9,RPS4X,HNRNPK,SQSTM1,DDX3X,MCC,PSMC2,MOV10,RPL6,RPLP0
GO:0035097	Histone methyltransferase complex	9	74	0.69	0.0023	9606.ENSP00000318297,9606.ENSP00000319169,9606.ENSP00000324122,9606.ENSP00000351446,9606.ENSP00000351490,9606.ENSP00000362592,9606.ENSP00000363944,9606.ENSP00000430432,9606.ENSP00000473172	RUVBL1,PRMT5,PRPF31,WDR5,MAX,RBBP4,LAS1L,HDAC2,RUVBL2
GO:1902555	Endoribonuclease complex	6	29	0.92	0.0023	9606.ENSP00000168216,9606.ENSP00000266987,9606.ENSP00000312356,9606.ENSP00000356520,9606.ENSP00000363944,9606.ENSP00000437256	HSD17B10,TARBP2,TRMT10C,DHX9,LAS1L,DICER1
GO:0005687	U4 snRNP	4	9	1.25	0.0026	9606.ENSP00000215829,9606.ENSP00000300413,9606.ENSP00000324122,9606.ENSP00000382972	SNRPD3,SNRPD1,PRPF31,SNRPN
GO:0005875	Microtubule associated complex	13	152	0.53	0.0026	9606.ENSP00000254286,9606.ENSP00000259632,9606.ENSP00000264335,9606.ENSP00000289228,9606.ENSP00000348965,9606.ENSP00000354791,9606.ENSP00000356319,9606.ENSP00000358921,9606.ENSP00000379643,9606.ENSP00000385000,9606.ENSP00000408910,9606.ENSP00000414906,9606.ENSP00000482335	ACTR10,DCTN3,YWHAE,ACTR1B,DYNC1H1,DCTN1,KIF14,ACTR1A,NDE1,KIF2A,DCTN2,DCTN4,MAP7
GO:0032993	protein-DNA complex	15	195	0.49	0.0026	9606.ENSP00000254810,9606.ENSP00000265465,9606.ENSP00000296930,9606.ENSP00000313420,9606.ENSP00000344456,9606.ENSP00000351490,9606.ENSP00000352257,9606.ENSP00000355759,9606.ENSP00000367022,9606.ENSP00000368349,9606.ENSP00000375978,9606.ENSP00000406046,9606.ENSP00000480186,9606.ENSP00000480987,9606.ENSP00000484105	H3F3B,POLA2,NPM1,PRKDC,CTNNB1,MAX,XRCC6,PARP1,HIST1H2AC,POLA1,XRCC5,POLD1,POLD2,MCM3,PRIM2
GO:0071007	U2-type catalytic step 2 spliceosome	6	30	0.9	0.0026	9606.ENSP00000215829,9606.ENSP00000227524,9606.ENSP00000261531,9606.ENSP00000300413,9606.ENSP00000392094,9606.ENSP00000460348	SNRPD3,PRPF19,SNW1,SNRPD1,EFTUD2,PRPF8
GO:0071339	MLL1 complex	6	31	0.89	0.003	9606.ENSP00000318297,9606.ENSP00000324122,9606.ENSP00000351446,9606.ENSP00000351490,9606.ENSP00000363944,9606.ENSP00000473172	RUVBL1,PRPF31,WDR5,MAX,LAS1L,RUVBL2
GO:0090443	FAR/SIN/STRIPAK complex	3	3	1.6	0.0032	9606.ENSP00000263918,9606.ENSP00000350071,9606.ENSP00000375777	STRN,STRN3,STRN4
GO:0005876	Spindle microtubule	7	46	0.78	0.0034	9606.ENSP00000251413,9606.ENSP00000261965,9606.ENSP00000263710,9606.ENSP00000272298,9606.ENSP00000283179,9606.ENSP00000324464,9606.ENSP00000479606	TUBG1,TUBGCP3,CLASP1,CALM2,HNRNPU,CSNK1D,CLTC
GO:0008278	Cohesin complex	4	10	1.2	0.0034	9606.ENSP00000218089,9606.ENSP00000297338,9606.ENSP00000323421,9606.ENSP00000354720	STAG2,RAD21,SMC1A,SMC3
GO:0071203	WASH complex	4	11	1.16	0.0044	9606.ENSP00000263168,9606.ENSP00000318016,9606.ENSP00000363482,9606.ENSP00000484713	CAPZA1,KIAA0196,FAM21C,KIAA1033
GO:0044614	Nuclear pore cytoplasmic filaments	3	4	1.48	0.0053	9606.ENSP00000283195,9606.ENSP00000316032,9606.ENSP00000401470	RANBP2,NUP98,RANGAP1
GO:0044615	Nuclear pore nuclear basket	4	12	1.13	0.0057	9606.ENSP00000283195,9606.ENSP00000316032,9606.ENSP00000380820,9606.ENSP00000479494	RANBP2,NUP98,MCM3AP,PCID2
GO:0005739	Mitochondrion	62	1611	0.19	0.0068	9606.ENSP00000168216,9606.ENSP00000184266,9606.ENSP00000212015,9606.ENSP00000222214,9606.ENSP00000225972,9606.ENSP00000254928,9606.ENSP00000262375,9606.ENSP00000263556,9606.ENSP00000264335,9606.ENSP00000264718,9606.ENSP00000265641,9606.ENSP00000266544,9606.ENSP00000273359,9606.ENSP00000274008,9606.ENSP00000277865,9606.ENSP00000278572,9606.ENSP00000280377,9606.ENSP00000283195,9606.ENSP00000290573,…	HSD17B10,NDUFB4,SIRT1,GCDH,LRRC59,ERAL1,DNAJA3,P4HA1,YWHAE,GPN1,CPT1A,NDUFA9,ABHD10,SPATA5,GLUD1,RPS3,USP15,RANBP2,HK2,HSPA9,UBB,PRKACA,CCAR2,TRMT10C,TUFM,HSPA5,PPP2R1A,PTPMT1,HSP90AA1,ELAC2,PYCR2,DDX21,PTRF,SCCPDH,PARP1,NDUFS2,PFDN2,HSP90AB1,NCBP1,HSPA1A,ACOT9,DNAJA1,HADHA,HSPD1,DNM2,SQSTM1,CNP,YWHAZ,PPP6C,BCAP31,DIABLO,CPS1,ILF3,DHX30,PPP2CA,SSBP1,GNB2L1,AMBRA1,TOP3A,TIMM50,POLRMT,KANK2
GO:0101031	Chaperone complex	5	24	0.92	0.0069	9606.ENSP00000299300,9606.ENSP00000317334,9606.ENSP00000351646,9606.ENSP00000360609,9606.ENSP00000432083	CCT2,TCP1,STIP1,HSP90AB1,HSPA8
GO:0005793	Endoplasmic reticulum-golgi intermediate compartment	11	129	0.53	0.0072	9606.ENSP00000261681,9606.ENSP00000324173,9606.ENSP00000324464,9606.ENSP00000325002,9606.ENSP00000327801,9606.ENSP00000365938,9606.ENSP00000392330,9606.ENSP00000402346,9606.ENSP00000434412,9606.ENSP00000437073,9606.ENSP00000437256	MPP5,HSPA5,CSNK1D,COPG1,P4HB,UGGT2,BCAP31,COPG2,SERPINH1,MYO18A,DICER1
GO:0005638	Lamin filament	3	5	1.38	0.0081	9606.ENSP00000261366,9606.ENSP00000327054,9606.ENSP00000357283	LMNB1,LMNB2,LMNA
GO:0005663	DNA replication factor C complex	3	5	1.38	0.0081	9606.ENSP00000369411,9606.ENSP00000376272,9606.ENSP00000408295	RFC3,RFC4,RFC5
GO:0016442	RISC complex	4	14	1.06	0.0089	9606.ENSP00000266987,9606.ENSP00000346762,9606.ENSP00000356520,9606.ENSP00000437256	TARBP2,SND1,DHX9,DICER1
GO:0016581	NuRD complex	4	14	1.06	0.0089	9606.ENSP00000217244,9606.ENSP00000349508,9606.ENSP00000362592,9606.ENSP00000430432	CSNK2A1,CHD4,RBBP4,HDAC2
GO:0030496	Midbody	13	178	0.47	0.0091	9606.ENSP00000259632,9606.ENSP00000283179,9606.ENSP00000306473,9606.ENSP00000323300,9606.ENSP00000324173,9606.ENSP00000349929,9606.ENSP00000352927,9606.ENSP00000355467,9606.ENSP00000356319,9606.ENSP00000373905,9606.ENSP00000389427,9606.ENSP00000393596,9606.ENSP00000426909	DCTN3,HNRNPU,SHCBP1,SPAG5,HSPA5,SDCCAG3,MTCL1,SCCPDH,KIF14,DNM2,CEP44,BIRC6,GNB2L1
GO:0015030	Cajal body	7	59	0.68	0.0117	9606.ENSP00000221801,9606.ENSP00000228284,9606.ENSP00000310448,9606.ENSP00000324122,9606.ENSP00000346694,9606.ENSP00000363313,9606.ENSP00000392094	FBL,SART3,SART1,PRPF31,HNRNPA2B1,PRPF4,EFTUD2
GO:0098794	Postsynapse	30	643	0.27	0.0123	9606.ENSP00000254322,9606.ENSP00000262375,9606.ENSP00000263918,9606.ENSP00000278572,9606.ENSP00000309591,9606.ENSP00000310572,9606.ENSP00000343701,9606.ENSP00000344456,9606.ENSP00000354775,9606.ENSP00000354837,9606.ENSP00000359910,9606.ENSP00000360798,9606.ENSP00000373905,9606.ENSP00000374552,9606.ENSP00000375777,9606.ENSP00000376753,9606.ENSP00000385958,9606.ENSP00000391211,9606.ENSP00000393241,…	DNAJB1,DNAJA3,STRN,RPS3,PRKACA,PSMC5,KPNA1,CTNNB1,PJA2,ARHGEF2,PSMA7,EPS15,DNM2,RNF216,STRN4,GIPC1,RPS14,PSMC2,RPS18,RPL6,RPL23,RPL30,HSPA8,RPS25,RPS13,MYO18A,KPNA2,RPLP0,RPS19,AP2B1
GO:0030684	Preribosome	8	78	0.61	0.0124	9606.ENSP00000221801,9606.ENSP00000268802,9606.ENSP00000301364,9606.ENSP00000313420,9606.ENSP00000339095,9606.ENSP00000358400,9606.ENSP00000363944,9606.ENSP00000375978	FBL,NOB1,TSR1,PRKDC,RPS7,MDN1,LAS1L,XRCC5
GO:0072686	Mitotic spindle	10	121	0.52	0.0146	9606.ENSP00000218089,9606.ENSP00000263710,9606.ENSP00000278572,9606.ENSP00000283179,9606.ENSP00000323300,9606.ENSP00000323421,9606.ENSP00000354720,9606.ENSP00000354791,9606.ENSP00000401470,9606.ENSP00000479606	STAG2,CLASP1,RPS3,HNRNPU,SPAG5,SMC1A,SMC3,DCTN1,RANGAP1,CLTC
GO:0005759	Mitochondrial matrix	24	479	0.3	0.0151	9606.ENSP00000168216,9606.ENSP00000222214,9606.ENSP00000225972,9606.ENSP00000254928,9606.ENSP00000262375,9606.ENSP00000266544,9606.ENSP00000273359,9606.ENSP00000277865,9606.ENSP00000278572,9606.ENSP00000297185,9606.ENSP00000310670,9606.ENSP00000312356,9606.ENSP00000322439,9606.ENSP00000337445,9606.ENSP00000342502,9606.ENSP00000356972,9606.ENSP00000368605,9606.ENSP00000370023,9606.ENSP00000373620,…	HSD17B10,GCDH,LRRC59,ERAL1,DNAJA3,NDUFA9,ABHD10,GLUD1,RPS3,HSPA9,CCAR2,TRMT10C,TUFM,ELAC2,PYCR2,NDUFS2,ACOT9,HADHA,HSPD1,CPS1,DHX30,SSBP1,TOP3A,POLRMT
GO:0016605	PML body	9	101	0.55	0.0153	9606.ENSP00000212015,9606.ENSP00000220849,9606.ENSP00000263208,9606.ENSP00000347232,9606.ENSP00000351490,9606.ENSP00000367440,9606.ENSP00000374455,9606.ENSP00000380557,9606.ENSP00000442336	SIRT1,EIF3E,HIRA,BLM,MAX,TDP2,SQSTM1,AKAP8L,TOP3A
GO:0030893	Meiotic cohesin complex	3	7	1.23	0.0153	9606.ENSP00000297338,9606.ENSP00000323421,9606.ENSP00000354720	RAD21,SMC1A,SMC3
GO:0031967	Organelle envelope	48	1213	0.2	0.0153	9606.ENSP00000184266,9606.ENSP00000212015,9606.ENSP00000225972,9606.ENSP00000229179,9606.ENSP00000231498,9606.ENSP00000254928,9606.ENSP00000261366,9606.ENSP00000261396,9606.ENSP00000263956,9606.ENSP00000265641,9606.ENSP00000266544,9606.ENSP00000278572,9606.ENSP00000283195,9606.ENSP00000290573,9606.ENSP00000297185,9606.ENSP00000300087,9606.ENSP00000304697,9606.ENSP00000316032,9606.ENSP00000325958,…	NDUFB4,SIRT1,LRRC59,NUP107,NUP155,ERAL1,LMNB1,NUP133,GTF3C3,CPT1A,NDUFA9,RPS3,RANBP2,HK2,HSPA9,DCTN5,UBB,NUP98,PTPMT1,LMNB2,PCM1,TUBB,NUP43,KPNA1,DNAJB12,MATR3,DCTN1,PARP1,NDUFS2,LMNA,NUP160,POLA1,HADHA,SEC13,HSPD1,DNM2,CNP,MCM3AP,SEH1L,DIABLO,RANGAP1,CPS1,TRA2B,AMBRA1,TIMM50,RRP12,ZBTB1,PCID2
GO:1904949	ATPase complex	8	82	0.59	0.0159	9606.ENSP00000217244,9606.ENSP00000318297,9606.ENSP00000349508,9606.ENSP00000351777,9606.ENSP00000362592,9606.ENSP00000376272,9606.ENSP00000430432,9606.ENSP00000473172	CSNK2A1,RUVBL1,CHD4,VCP,RBBP4,RFC4,HDAC2,RUVBL2
GO:0005938	Cell cortex	17	292	0.37	0.0161	9606.ENSP00000247668,9606.ENSP00000254286,9606.ENSP00000263710,9606.ENSP00000289228,9606.ENSP00000339063,9606.ENSP00000344456,9606.ENSP00000348965,9606.ENSP00000351113,9606.ENSP00000354498,9606.ENSP00000354791,9606.ENSP00000354947,9606.ENSP00000358921,9606.ENSP00000367756,9606.ENSP00000376753,9606.ENSP00000414906,9606.ENSP00000421280,9606.ENSP00000471457	TRAF2,ACTR10,CLASP1,ACTR1B,EEF1A1,CTNNB1,DYNC1H1,FRYL,PHLDB1,DCTN1,CAPZA2,ACTR1A,UNC13B,GIPC1,DCTN4,MYO10,MYO9B
GO:0005719	Nuclear euchromatin	5	31	0.81	0.0167	9606.ENSP00000212015,9606.ENSP00000253024,9606.ENSP00000344456,9606.ENSP00000359645,9606.ENSP00000473172	SIRT1,TRIM28,CTNNB1,RBMX,RUVBL2
GO:0045202	Synapse	52	1351	0.19	0.0167	9606.ENSP00000157812,9606.ENSP00000254322,9606.ENSP00000262375,9606.ENSP00000263918,9606.ENSP00000264335,9606.ENSP00000264705,9606.ENSP00000264951,9606.ENSP00000278572,9606.ENSP00000309591,9606.ENSP00000310572,9606.ENSP00000314499,9606.ENSP00000314724,9606.ENSP00000322439,9606.ENSP00000324804,9606.ENSP00000339095,9606.ENSP00000343701,9606.ENSP00000344456,9606.ENSP00000346046,9606.ENSP00000351777,…	PSMC4,DNAJB1,DNAJA3,STRN,YWHAE,CAD,XRN1,RPS3,PRKACA,PSMC5,GAK,PPFIBP1,TUFM,PPP2R1A,RPS7,KPNA1,CTNNB1,RPS17,VCP,EIF3B,PJA2,ARHGEF2,RPL5,PSMA7,EPS15,RPS4X,HNRNPR,UNC13B,DNM2,RNF216,STRN4,GIPC1,CNP,YWHAZ,NDE1,RPS14,PSMC2,RPS18,RPL6,PPP2CA,RPL23,RPL30,RPS20,HSPA8,RPS25,RPS13,MYO18A,KPNA2,RPLP0,ERC1,RPS19,AP2B1
GO:0070578	RISC-loading complex	3	8	1.18	0.0201	9606.ENSP00000266987,9606.ENSP00000356520,9606.ENSP00000437256	TARBP2,DHX9,DICER1
GO:0031410	Cytoplasmic vesicle	82	2386	0.14	0.0206	9606.ENSP00000217426,9606.ENSP00000251413,9606.ENSP00000253792,9606.ENSP00000254286,9606.ENSP00000261712,9606.ENSP00000261739,9606.ENSP00000262776,9606.ENSP00000262812,9606.ENSP00000264028,9606.ENSP00000264335,9606.ENSP00000265970,9606.ENSP00000267884,9606.ENSP00000288266,9606.ENSP00000289228,9606.ENSP00000299238,9606.ENSP00000299300,9606.ENSP00000304592,9606.ENSP00000304697,9606.ENSP00000306881,…	AHCY,TUBG1,ACLY,ACTR10,PSMD11,ANKRD13A,LGALS3BP,COPE,ARCN1,YWHAE,PIK3C2A,SRP14,APPL1,ACTR1B,HPS6,CCT2,FASN,UBB,SEC23A,PRKACA,PSMD2,PSMC5,TCP1,KIAA0196,HSPA5,COPG1,P4HB,COPB2,TBK1,HSP90AA1,SEC23B,TUBB,EEF1A1,GANAB,HUWE1,TUBB4B,SEC24C,SND1,DYNC1H1,SDCCAG3,VCP,XRCC6,SDF4,ARHGEF2,ILF2,SCCPDH,COPA,ACTR1A,HSP90AB1,EPS15,FAM21C,UBR4,HSPA1A,UBQLN1,SLC3A2,UNC13B,SEC13,HSPD1,DNM2,SQSTM1,XRCC5,GIPC1,CNP,YWH…
GO:0031461	cullin-RING ubiquitin ligase complex	11	156	0.45	0.0258	9606.ENSP00000252050,9606.ENSP00000301764,9606.ENSP00000314004,9606.ENSP00000339109,9606.ENSP00000353549,9606.ENSP00000364589,9606.ENSP00000378350,9606.ENSP00000393183,9606.ENSP00000394394,9606.ENSP00000426654,9606.ENSP00000438788	CUL9,DDB1,ANAPC2,ANAPC1,CDC16,CUL4A,CDC23,VPRBP,ANAPC7,ANAPC4,CUL7
GO:0070419	Nonhomologous end joining complex	3	9	1.13	0.0258	9606.ENSP00000313420,9606.ENSP00000352257,9606.ENSP00000375978	PRKDC,XRCC6,XRCC5
GO:0000228	Nuclear chromosome	48	1256	0.18	0.0276	9606.ENSP00000212015,9606.ENSP00000216122,9606.ENSP00000217244,9606.ENSP00000251413,9606.ENSP00000253024,9606.ENSP00000254810,9606.ENSP00000262105,9606.ENSP00000263208,9606.ENSP00000264156,9606.ENSP00000265056,9606.ENSP00000265465,9606.ENSP00000283179,9606.ENSP00000286398,9606.ENSP00000297338,9606.ENSP00000301764,9606.ENSP00000307288,9606.ENSP00000310670,9606.ENSP00000313420,9606.ENSP00000317334,…	SIRT1,MCM5,CSNK2A1,TUBG1,TRIM28,H3F3B,MCM4,HIRA,MCM6,MCM2,POLA2,HNRNPU,SMC2,RAD21,DDB1,MCM7,CCAR2,PRKDC,TCP1,RUVBL1,POLE,SMC1A,ZGPAT,CTNNB1,BLM,CHD4,SMC4,MAX,XRCC6,SMC3,PARP1,DHX9,RBMX,RBBP4,HNRNPK,HIST1H2AC,POLA1,XRCC5,ADNP,POLD1,BEND3,HDAC2,CALCOCO1,HNRNPC,RUVBL2,POLD2,MCM3,PRIM2
GO:0000242	Pericentriolar material	4	21	0.88	0.0278	9606.ENSP00000251413,9606.ENSP00000252992,9606.ENSP00000317334,9606.ENSP00000327077	TUBG1,CEP85,TCP1,PCM1
GO:0005685	U1 snRNP	4	21	0.88	0.0278	9606.ENSP00000215829,9606.ENSP00000300413,9606.ENSP00000382972,9606.ENSP00000440222	SNRPD3,SNRPD1,SNRPN,LUC7L2
GO:0099572	Postsynaptic specialization	19	369	0.31	0.031	9606.ENSP00000254322,9606.ENSP00000263918,9606.ENSP00000278572,9606.ENSP00000343701,9606.ENSP00000344456,9606.ENSP00000354775,9606.ENSP00000354837,9606.ENSP00000373905,9606.ENSP00000385958,9606.ENSP00000393241,9606.ENSP00000403172,9606.ENSP00000420311,9606.ENSP00000428085,9606.ENSP00000432083,9606.ENSP00000435096,9606.ENSP00000435777,9606.ENSP00000438483,9606.ENSP00000449328,9606.ENSP00000470972	DNAJB1,STRN,RPS3,KPNA1,CTNNB1,PJA2,ARHGEF2,DNM2,RPS14,RPS18,RPL6,RPL23,RPL30,HSPA8,RPS25,RPS13,KPNA2,RPLP0,RPS19
GO:0016222	Procollagen-proline 4-dioxygenase complex	2	2	1.6	0.032	9606.ENSP00000263556,9606.ENSP00000327801	P4HA1,P4HB
GO:0017177	Glucosidase ii complex	2	2	1.6	0.032	9606.ENSP00000340466,9606.ENSP00000466134	GANAB,PRKCSH
GO:0043564	Ku70:Ku80 complex	2	2	1.6	0.032	9606.ENSP00000352257,9606.ENSP00000375978	XRCC6,XRCC5
GO:1990723	Cytoplasmic periphery of the nuclear pore complex	2	2	1.6	0.032	9606.ENSP00000283195,9606.ENSP00000401470	RANBP2,RANGAP1
GO:0098984	Neuron to neuron synapse	19	374	0.31	0.0346	9606.ENSP00000254322,9606.ENSP00000263918,9606.ENSP00000278572,9606.ENSP00000343701,9606.ENSP00000344456,9606.ENSP00000354775,9606.ENSP00000354837,9606.ENSP00000367756,9606.ENSP00000373905,9606.ENSP00000379287,9606.ENSP00000385958,9606.ENSP00000393241,9606.ENSP00000403172,9606.ENSP00000420311,9606.ENSP00000428085,9606.ENSP00000435096,9606.ENSP00000435777,9606.ENSP00000449328,9606.ENSP00000470972	DNAJB1,STRN,RPS3,KPNA1,CTNNB1,PJA2,ARHGEF2,UNC13B,DNM2,YWHAZ,RPS14,RPS18,RPL6,RPL23,RPL30,RPS25,RPS13,RPLP0,RPS19
GO:0005814	Centriole	10	142	0.45	0.0378	9606.ENSP00000251413,9606.ENSP00000261609,9606.ENSP00000261965,9606.ENSP00000327077,9606.ENSP00000354791,9606.ENSP00000355812,9606.ENSP00000356579,9606.ENSP00000358921,9606.ENSP00000364802,9606.ENSP00000385000	TUBG1,HERC2,TUBGCP3,PCM1,DCTN1,FGFR1OP,CEP350,ACTR1A,HSPA1A,KIF2A
GO:0016580	Sin3 complex	3	11	1.04	0.0384	9606.ENSP00000217244,9606.ENSP00000362592,9606.ENSP00000430432	CSNK2A1,RBBP4,HDAC2
GO:0030877	Beta-catenin destruction complex	3	11	1.04	0.0384	9606.ENSP00000257430,9606.ENSP00000344456,9606.ENSP00000421689	APC,CTNNB1,CSNK1A1
GO:0035631	CD40 receptor complex	3	11	1.04	0.0384	9606.ENSP00000247668,9606.ENSP00000398495,9606.ENSP00000477613	TRAF2,DIABLO,BIRC2
GO:0030427	Site of polarized growth	12	195	0.39	0.0437	9606.ENSP00000251157,9606.ENSP00000264335,9606.ENSP00000320295,9606.ENSP00000335153,9606.ENSP00000351113,9606.ENSP00000357048,9606.ENSP00000360609,9606.ENSP00000363745,9606.ENSP00000373905,9606.ENSP00000402346,9606.ENSP00000408910,9606.ENSP00000437256	DOCK7,YWHAE,TUBB3,HSP90AA1,FRYL,COPA,HSP90AB1,HNRNPR,DNM2,COPG2,DCTN2,DICER1
GO:0097431	Mitotic spindle pole	4	25	0.81	0.0446	9606.ENSP00000218089,9606.ENSP00000323300,9606.ENSP00000323421,9606.ENSP00000354720	STAG2,SPAG5,SMC1A,SMC3
GO:0034709	Methylosome	3	12	1	0.0457	9606.ENSP00000215829,9606.ENSP00000300413,9606.ENSP00000319169	SNRPD3,SNRPD1,PRMT5
GO:0042405	Nuclear inclusion body	3	12	1	0.0457	9606.ENSP00000264926,9606.ENSP00000283195,9606.ENSP00000316032	RAD18,RANBP2,NUP98
GO:0000428	DNA-directed RNA polymerase complex	8	103	0.49	0.0482	9606.ENSP00000265465,9606.ENSP00000368349,9606.ENSP00000370625,9606.ENSP00000375809,9606.ENSP00000465759,9606.ENSP00000480158,9606.ENSP00000480987,9606.ENSP00000484105	POLA2,POLA1,POLR2B,ERCC2,POLRMT,POLR2A,MCM3,PRIM2
GO:0000797	Condensin core heterodimer	2	3	1.43	0.0482	9606.ENSP00000286398,9606.ENSP00000349961	SMC2,SMC4
GO:0005945	6-phosphofructokinase complex	2	3	1.43	0.0482	9606.ENSP00000345771,9606.ENSP00000370517	PFKM,PFKP
GO:0008275	Gamma-tubulin small complex	2	3	1.43	0.0482	9606.ENSP00000261965,9606.ENSP00000446093	TUBGCP3,TUBGCP2
GO:0030125	Clathrin vesicle coat	4	26	0.79	0.0482	9606.ENSP00000360798,9606.ENSP00000429824,9606.ENSP00000479606,9606.ENSP00000482835	EPS15,CLINT1,CLTC,AP2B1
GO:0030678	Mitochondrial ribonuclease p complex	2	3	1.43	0.0482	9606.ENSP00000168216,9606.ENSP00000312356	HSD17B10,TRMT10C
GO:0044530	Supraspliceosomal complex	2	3	1.43	0.0482	9606.ENSP00000357459,9606.ENSP00000359645	ADAR,RBMX
GO:0071818	BAT3 complex	2	3	1.43	0.0482	9606.ENSP00000358674,9606.ENSP00000365131	UBL4A,BAG6
GO:1990498	Mitotic spindle microtubule	2	3	1.43	0.0482	9606.ENSP00000283179,9606.ENSP00000479606	HNRNPU,CLTC
