# Supplementary material for: Nuclear myosin VI maintains replication fork stability
Source: Nat Commun. 2023 Jun 24;14:3787. doi: 10.1038/s41467-023-39517-y (PMC10290672; doi:10.1038/s41467-023-39517-y)
Supplement: Supplementary file 6 — Supplementary Data 3 [file 41467_2023_39517_MOESM6_ESM.xlsx]

## Sheet: GO_Biological_Process_Myo6
Term	P-value	Adjusted P-value	Odds Ratio	Combined Score	Genes
cellular macromolecule biosynthetic process (GO:0034645)	2.92773e-34	6.85966e-31	11.0556	853.646	RPL4;RPL5;MCM7;RPL31;RPLP0;RPL6;RPS4X;RPS14;RPS17;RPS16;RPS19;RPS18;RPLP2;RPS11;RPS10;POLE;RPS13;RPS12;RFC5;RMI2;RFC3;RFC4;RPS7;RPS8;RPL23;RPL22;DHPS;RPSA;TUFM;EEF1A1;MCM3;MCM4;MCM5;MCM6;MCM2;BLM;SET;RPL10;RPL11;RPS15A;POLR2A;POLR2B;POLD1;POLD2;RPS3;CLSPN;NAP1L1;RPL23A;RPS25;POLA2;RPL27A;RPS20;RPS24;EIF4G2;RPS23
nuclear-transcribed mRNA catabolic process, nonsense-mediated decay (GO:0000184)	3.23424e-31	3.78892e-28	22.3739	1570.79	RPL4;RPL5;RPL10;RPL31;RPLP0;RPL11;RPL6;RPS4X;PPP2CA;RPS14;RPS17;RPS16;RPS15A;RPS19;PPP2R1A;RPS18;RPS3;RPLP2;RPS11;RPS10;RPS13;RPS12;RPS7;RPS8;RPL23;RPL22;RPSA;RPL23A;RPS25;RPL27A;RPS20;EIF3E;PABPC1;RPS24;RPS23
SRP-dependent cotranslational protein targeting to membrane (GO:0006614)	7.81376e-31	6.10254e-28	27.3285	1894.53	RPL4;RPL5;RPL10;RPL31;RPLP0;RPL11;SRP14;RPL6;RPS4X;RPS14;RPS17;RPS16;RPS15A;RPS19;RPS18;RPS3;RPLP2;RPS11;RPS10;RPS13;RPS12;RPS7;RPS8;RPL23;RPL22;RPSA;RPL23A;RPS25;RPL27A;RPS20;RPS24;RPS23
cytoplasmic translation (GO:0002181)	2.65863e-30	1.55729e-27	25.9805	1769.27	RPL4;EIF4A1;RPL5;RPL10;RPL31;RPLP0;RPL11;RPL6;RPS4X;RPS14;RPS17;RPS16;RPS15A;RPS19;RPS18;RPS3;RPS11;RPS10;RPS13;RPS12;RPS7;RPS8;RPL23;RPL22;RPSA;RPL23A;RPS25;EIF3I;RPL27A;RPS20;RPS24;RPS23
cotranslational protein targeting to membrane (GO:0006613)	3.95366e-30	1.85269e-27	25.5602	1730.5	RPL4;RPL5;RPL10;RPL31;RPLP0;RPL11;SRP14;RPL6;RPS4X;RPS14;RPS17;RPS16;RPS15A;RPS19;RPS18;RPS3;RPLP2;RPS11;RPS10;RPS13;RPS12;RPS7;RPS8;RPL23;RPL22;RPSA;RPL23A;RPS25;RPL27A;RPS20;RPS24;RPS23
protein targeting to ER (GO:0045047)	1.11956e-28	4.37189e-26	22.3099	1435.85	RPL4;RPL5;RPL10;RPL31;RPLP0;RPL11;SRP14;RPL6;RPS4X;RPS14;RPS17;RPS16;RPS15A;RPS19;RPS18;RPS3;RPLP2;RPS11;RPS10;RPS13;RPS12;RPS7;RPS8;RPL23;RPL22;RPSA;RPL23A;RPS25;RPL27A;RPS20;RPS24;RPS23
gene expression (GO:0010467)	1.72862e-27	5.78595e-25	8.59208	529.465	RPL4;RPL5;NUP107;RPL31;RPLP0;HNRNPU;ADAR;RPL6;RPS4X;RPS14;RPS17;RPS16;RPS19;RPS18;RPLP2;RPS11;RPS10;RPS13;RPS12;DDX17;SEC13;RPS7;NUP133;RPS8;RPL23;RPL22;DHPS;THOC1;RPSA;EEF1A1;DNAJB11;SEH1L;RPL10;RPL11;NUP160;HSPD1;RPS15A;POLR2A;POLR2B;RPS3;NUP43;ALYREF;RPL23A;RPS25;MCM3AP;HNRNPK;HNRNPF;RPL27A;RPS20;RPS24;RPS23
nuclear-transcribed mRNA catabolic process (GO:0000956)	1.00625e-26	2.94705e-24	13.7989	826.014	RPL4;RPL5;DDX5;RPL10;RPL31;RPLP0;RPL11;RPL6;RPS4X;PPP2CA;RPS14;RPS17;RPS16;RPS15A;RPS19;PPP2R1A;RPS18;RPS3;RPLP2;RPS11;RPS10;RPS13;RPS12;RPS7;RPS8;RPL23;RPL22;RPSA;RPL23A;RPS25;XRN1;RPL27A;RPS20;EIF3E;PABPC1;RPS24;RPS23
regulation of mitotic cell cycle phase transition (GO:1901990)	3.64072e-25	9.47801e-23	12.2346	688.474	YWHAE;PSMD11;DCTN2;DCTN1;DCTN3;PSMA7;ACTR1A;PCM1;CDC23;PSMD4;UBB;PPP2R1A;PSMD2;BUB3;PRKACA;APPL2;CLASP1;APPL1;DYNC1H1;HSP90AA1;ANAPC7;TUBB;NDE1;TUBG1;TUBB4B;TUBA4A;DDB1;PSMC5;PSMA4;PSMC6;PSMC4;CDC16;ERCC2;PSMC2;ANAPC4;ANAPC1;ANAPC2
peptide biosynthetic process (GO:0043043)	4.63996e-23	1.08714e-20	12.6573	650.896	RPL4;RPL5;RPL10;RPL31;RPLP0;RPL11;RPL6;RPS4X;RPS14;RPS17;RPS16;RPS15A;RPS19;RPS18;RPS3;RPLP2;RPS11;RPS10;RPS13;RPS12;RPS7;RPS8;RPL23;RPL22;DHPS;RPSA;RPL23A;EEF1A1;RPS25;RPL27A;RPS20;RPS24;RPS23
DNA-dependent DNA replication (GO:0006261)	1.10749e-21	2.35894e-19	14.2253	686.404	PRIM2;BLM;PSMD11;MCM7;GMNN;DDX21;PSMA7;PSMD4;UBB;PSMD2;POLD1;POLD2;POLE;RFC5;RFC3;RFC4;WRNIP1;POLA2;PSMC5;PSMA4;PSMC6;PSMC4;PSMC2;MCM3;MCM4;MCM5;MCM6;SSBP1;MCM2
translation (GO:0006412)	4.36852e-20	8.52953e-18	9.34518	416.583	RPL4;RPL5;RPL10;RPL31;RPLP0;RPL11;RPL6;RPS4X;RPS14;RPS17;RPS16;RPS15A;RPS19;RPS18;RPS3;RPLP2;RPS11;RPS10;RPS13;RPS12;RPS7;RPS8;RPL23;RPL22;DHPS;RPSA;RPL23A;TUFM;EEF1A1;RPS25;RPL27A;RPS20;RPS24;RPS23
ribonucleoprotein complex assembly (GO:0022618)	1.22967e-16	2.21625e-14	10.9316	400.474	RPL5;HSP90AB1;RPL10;DHX9;PRKDC;RPLP0;RPL11;PRPF19;RPL6;RPS14;SART1;SART3;RPS19;SF3B1;MDN1;PRMT5;HSP90AA1;XRCC5;RPSA;RPL23A;DICER1;ERAL1;TARBP2;PRPF6;SNRNP200
mRNA processing (GO:0006397)	2.81148e-16	4.70521e-14	6.52237	233.551	SF3B2;DDX5;SF3B3;DHX9;SF3B6;SRRT;AKAP8L;HNRNPU;HNRNPR;PRPF19;PRPF8;EFTUD2;SART1;SART3;POLR2A;POLR2B;DHX15;RALY;PRKACA;SF3B1;HSPA8;HNRNPA3;SNRPN;ALYREF;THOC1;SUPT5H;SMU1;HNRNPK;PRPF6;HNRNPF;ERCC2;PRPF31;HNRNPC;PABPC1;SNRNP200
regulation of G2/M transition of mitotic cell cycle (GO:0010389)	1.16245e-15	1.70226e-13	9.77898	336.282	YWHAE;PSMD11;DCTN2;DCTN1;DCTN3;PSMA7;ACTR1A;PCM1;PSMD4;PPP2R1A;PSMD2;PRKACA;CLASP1;DYNC1H1;HSP90AA1;TUBB;NDE1;TUBG1;TUBB4B;TUBA4A;PSMC5;PSMA4;PSMC6;PSMC4;PSMC2
DNA metabolic process (GO:0006259)	1.10822e-15	1.70226e-13	6.65217	229.074	PRIM2;BLM;VCP;MCM7;PRKDC;GMNN;ZBTB1;DDX21;PDS5B;TRIM28;UBB;RAD21;POLD1;POLD2;KPNA2;POLE;RFC5;XRCC6;RMI2;NPM1;RFC3;RFC4;PARP1;XRCC5;SMC1A;DDB1;POLA2;MCM3;MCM4;MCM5;MCM6;RAD18;MCM2
ncRNA processing (GO:0034470)	3.12345e-15	4.30485e-13	7.88956	263.51	RPL4;RPL5;RPL10;RPL31;RPLP0;RPL11;SRRT;ADAR;RPL6;RPS14;FBL;RPS17;RPS16;RPS19;NOB1;RPLP2;MDN1;RPS7;PIH1D1;RPL23;RPL22;RPL23A;DICER1;TARBP2;RPS25;LAS1L;RPL27A;RPS24
protein-DNA complex assembly (GO:0065004)	4.34647e-15	5.65766e-13	9.76044	322.772	NPM1;PSMD11;MCM7;PARP1;GMNN;NAP1L1;PSMA7;DDB1;CUL4A;PSMC5;SART3;PSMA4;PSMC6;PSMD4;UBB;PSMC4;PSMD2;ERCC2;PSMC2;MCM3;MCM4;MCM5;MCM6;MCM2
rRNA processing (GO:0006364)	4.853e-15	5.98452e-13	8.59017	283.125	RPL4;RPL5;RPL10;RPL31;PRKDC;RPLP0;RPL11;RPL6;FBL;RPS14;SART1;RPS17;RPS16;RPS19;NOB1;RPLP2;MDN1;RPS7;PIH1D1;RPL23;RPL22;RPL23A;RPS25;LAS1L;RPL27A;RPS24
mRNA splicing, via spliceosome (GO:0000398)	5.39801e-15	6.32377e-13	6.48806	213.151	SF3B2;DDX5;SF3B3;DHX9;SF3B6;SRRT;HNRNPU;HNRNPR;PRPF19;PRPF8;EFTUD2;SART1;SART3;POLR2A;POLR2B;DHX15;RALY;SF3B1;DDX17;PRMT5;HSPA8;HNRNPA3;SNRPN;ALYREF;SMU1;HNRNPK;PRPF6;HNRNPF;PRPF31;HNRNPC;PABPC1;SNRNP200
rRNA metabolic process (GO:0016072)	8.74776e-15	9.76e-13	8.84513	286.317	RPL4;RPL5;RPL10;RPL31;RPLP0;RPL11;RPL6;FBL;RPS14;RPS17;RPS16;RPS19;NOB1;RPLP2;MDN1;RPS7;PIH1D1;RPL23;RPL22;RPL23A;RPS25;XRN1;LAS1L;RPL27A;RPS24
pre-replicative complex assembly (GO:0036388)	1.53503e-14	1.6348e-12	17.2688	549.281	PSMD11;MCM7;GMNN;PSMA7;PSMC5;PSMA4;PSMC6;PSMD4;UBB;PSMC4;PSMD2;PSMC2;MCM3;MCM4;MCM5;MCM6;MCM2
RNA splicing, via transesterification reactions with bulged adenosine as nucleophile (GO:0000377)	2.1084e-14	2.14781e-12	6.6341	208.91	SF3B2;DDX5;SF3B3;DHX9;SF3B6;SRRT;HNRNPU;HNRNPR;PRPF19;PRPF8;EFTUD2;SART1;SART3;POLR2A;POLR2B;DHX15;RALY;SF3B1;HSPA8;HNRNPA3;SNRPN;ALYREF;SMU1;HNRNPK;PRPF6;HNRNPF;PRPF31;HNRNPC;PABPC1;SNRNP200
cellular protein metabolic process (GO:0044267)	4.76931e-14	4.65604e-12	4.96022	152.15	RPL4;RPL5;RPL10;RPL31;PRKDC;PRKCSH;RPLP0;RPL11;RPL6;RPS4X;RPS14;RPS17;RPS15A;RPS16;RPS19;RPS18;RPS3;RPLP2;RPS11;RPS10;RPS13;RPS12;UBL4A;RPS7;RPS8;RPL23;RPL22;DHPS;RPSA;RPL23A;EEF1A1;RPS25;RPL27A;CALU;RPS20;P4HB;RPS24;RPS23
ribosome biogenesis (GO:0042254)	6.17611e-14	5.78825e-12	7.59952	231.143	RPL4;RPL5;RPL10;RPL31;RPLP0;RPL11;RPL6;FBL;RPS14;RPS17;RPS16;RPS19;NOB1;RPLP2;MDN1;NPM1;RPS7;PIH1D1;RPL23;RPL22;RPL23A;CUL4A;RPS25;LAS1L;RPL27A;RPS24
antigen processing and presentation of exogenous peptide antigen via MHC class II (GO:0019886)	2.15361e-13	1.94073e-11	11.5201	336	DCTN5;DYNC1H1;SEC13;SEC23A;SEC24B;SEC24A;DCTN2;DCTN1;DCTN4;CLTC;DCTN3;AP2B1;DNM2;ACTR1A;ACTR1B;KIF2A;CAPZA1;CAPZA2;ACTR10
antigen processing and presentation of peptide antigen via MHC class II (GO:0002495)	3.16422e-13	2.74584e-11	11.2345	323.347	DCTN5;DYNC1H1;SEC13;SEC23A;SEC24B;SEC24A;DCTN2;DCTN1;DCTN4;CLTC;DCTN3;AP2B1;DNM2;ACTR1A;ACTR1B;KIF2A;CAPZA1;CAPZA2;ACTR10
DNA repair (GO:0006281)	3.43361e-13	2.87319e-11	5.67503	162.873	BLM;VCP;PRKDC;ZBTB1;PDS5B;HERC2;TRIM28;UBB;RAD21;POLD1;POLD2;ASCC3;KPNA2;POLE;FAAP100;RFC5;RMI2;NPM1;RFC3;RFC4;PARP1;XRCC5;HUWE1;WRNIP1;SMC1A;SIRT1;DDB1;TDP2;ERCC2;TRIP13;RAD18
mitotic cell cycle phase transition (GO:0044772)	4.67648e-13	3.77827e-11	6.88751	195.544	YWHAE;KHDRBS1;DCTN2;MAX;DCTN1;DCTN3;PPP6C;ACTR1A;PCM1;CDC23;PPP2R1A;PRKACA;POLE;CLASP1;DYNC1H1;HSP90AA1;ANAPC7;TUBB;NDE1;TUBG1;TUBB4B;TUBA4A;DNM2;CUL4A;CDC16;ANAPC1
antigen processing and presentation of exogenous peptide antigen (GO:0002478)	5.53877e-13	4.32578e-11	10.8316	305.687	DCTN5;DYNC1H1;SEC13;SEC23A;SEC24B;SEC24A;DCTN2;DCTN1;DCTN4;CLTC;DCTN3;AP2B1;DNM2;ACTR1A;ACTR1B;KIF2A;CAPZA1;CAPZA2;ACTR10
DNA replication (GO:0006260)	1.34909e-12	1.01965e-10	10.2204	279.341	RFC5;BLM;RFC3;RMI2;SET;RFC4;MCM7;WRNIP1;NAP1L1;POLA2;POLD1;POLD2;MCM3;MCM4;MCM5;CLSPN;MCM6;POLE;MCM2
regulation of cell cycle phase transition (GO:1901987)	1.40841e-12	1.03122e-10	11.1709	304.839	PSMD11;ANAPC7;PSMA7;DDB1;PSMC5;CDC23;PSMA4;PSMC6;PSMD4;PSMC4;PSMD2;CDC16;ERCC2;PSMC2;ANAPC4;BUB3;ANAPC1;ANAPC2
anaphase-promoting complex-dependent catabolic process (GO:0031145)	1.92523e-12	1.36691e-10	12.1016	326.451	PSMD11;ANAPC7;PSMA7;PSMC5;CDC23;PSMA4;PSMC6;PSMD4;UBB;PSMC4;PSMD2;CDC16;PSMC2;ANAPC4;BUB3;ANAPC1;ANAPC2
regulation of cell cycle G2/M phase transition (GO:1902749)	2.36009e-12	1.62638e-10	11.923	319.206	YWHAE;DYNC1H1;HSP90AA1;NPM1;DCTN2;DCTN1;TUBB;NDE1;DCTN3;TUBG1;TUBB4B;TUBA4A;ACTR1A;PCM1;PPP2R1A;PRKACA;CLASP1
regulation of mitotic cell cycle (GO:0007346)	4.81237e-12	3.22154e-10	7.1502	186.333	CUL9;PRMT5;CUL7;PSMD11;ANAPC7;HNRNPU;SIRT1;PSMA7;DDB1;PSMC5;CDC23;PSMA4;PSMC6;PSMD4;PSMC4;PSMD2;CDC16;ERCC2;PSMC2;ANAPC4;BUB3;ANAPC1;ANAPC2
ubiquitin-dependent protein catabolic process (GO:0006511)	3.12271e-11	2.03236e-09	4.67752	113.148	VCP;PSMD11;UBE3C;UBR4;PSMA7;CDC23;PSMD4;RNF216;PSMD2;UBQLN1;BUB3;ANAPC7;HUWE1;SIRT1;DDB1;CUL4A;PSMC5;PSMA4;PSMC6;PSMC4;CDC16;PSMC2;RLIM;CTNNB1;ANAPC4;BIRC6;SQSTM1;TRIM32;ANAPC1;BIRC2;ANAPC2
DNA duplex unwinding (GO:0032508)	3.53712e-11	2.23986e-09	16.1825	389.434	BLM;MCM7;PARP1;DHX9;DDB1;CUL4A;UBB;ERCC2;MCM4;MCM6;ASCC3;SSBP1;MCM2
RNA processing (GO:0006396)	3.84399e-11	2.37013e-09	6.73479	161.513	DDX17;SF3B2;SNRPN;SF3B3;AKAP8L;THOC1;HNRNPU;HNRNPR;ADAR;DICER1;PRPF8;CCAR2;SMU1;PPP2CA;PRPF6;HNRNPK;PPP2R1A;HNRNPF;DHX15;HNRNPC;PRKACA;SF3B1
regulation of mRNA stability (GO:0043488)	4.1144e-11	2.4718e-09	7.60341	181.828	HSPA8;NPM1;PSMD11;SET;HNRNPU;YWHAZ;PSMA7;PSMC5;LARP1;PSMA4;PSMC6;PSMD4;XRN1;UBB;PSMC4;PSMD2;PSMC2;PABPC1;VIM;HSPA1A
cell cycle G2/M phase transition (GO:0044839)	4.60393e-11	2.69675e-09	8.11201	193.078	YWHAE;KHDRBS1;DYNC1H1;HSP90AA1;DCTN2;DCTN1;TUBB;NDE1;AKAP8L;DCTN3;TUBG1;TUBB4B;TUBA4A;DNM2;ACTR1A;PCM1;PPP2R1A;PRKACA;CLASP1
protein ubiquitination (GO:0016567)	5.35727e-11	3.06148e-09	3.83849	90.7803	CUL9;CUL7;VCP;PSMD11;UBE3C;PRKDC;MYCBP2;UBE3A;PRPF19;PSMA7;HERC2;CDC23;PSMD4;UBB;PSMD2;UBR5;ANAPC7;HUWE1;TRAF2;SIRT1;PJA2;DDB1;CUL4A;PSMC5;PSMA4;PSMC6;PSMC4;PSMC2;CDC16;PEX5;RLIM;MKRN2;CTNNB1;BIRC6;TRIM32;RAD18;BIRC2;RNF220
regulation of mRNA catabolic process (GO:0061013)	1.12085e-10	6.25277e-09	8.25933	189.236	HSPA8;PSMD11;SET;YWHAZ;PSMA7;MOV10;PSMC5;PSMA4;PSMC6;PSMD4;XRN1;UBB;PSMC4;PSMD2;PSMC2;PABPC1;VIM;HSPA1A
ciliary basal body-plasma membrane docking (GO:0097711)	1.60787e-10	8.76103e-09	9.63013	217.169	YWHAE;DYNC1H1;HSP90AA1;DCTN2;DCTN1;TUBB;NDE1;DCTN3;TUBG1;TUBB4B;TUBA4A;ACTR1A;PCM1;PPP2R1A;PRKACA;CLASP1
protein polyubiquitination (GO:0000209)	1.90218e-10	1.01291e-08	4.74456	106.197	PSMD11;UBE3C;UBE3A;PRPF19;PSMA7;CDC23;HECTD1;PSMD4;RNF216;UBB;PSMD2;UBR5;ANAPC7;HUWE1;TRAF2;PSMC5;PSMA4;PSMC6;PSMC4;CDC16;PSMC2;RLIM;CTNNB1;ANAPC4;TRIM32;ANAPC1;BIRC2;ANAPC2
proteasome-mediated ubiquitin-dependent protein catabolic process (GO:0043161)	3.1628e-10	1.64676e-08	4.62953	101.268	VCP;PSMD11;PSMA7;CDC23;PSMD4;RNF216;UBB;PSMD2;UBQLN1;BUB3;ANAPC7;HSPA5;HUWE1;DNAJB12;SIRT1;DDB1;CUL4A;PSMC5;PSMA4;PSMC6;PSMC4;CDC16;PSMC2;CTNNB1;ANAPC4;ANAPC1;BIRC2;ANAPC2
G2/M transition of mitotic cell cycle (GO:0000086)	3.27556e-10	1.6684e-08	7.66623	167.426	YWHAE;KHDRBS1;DYNC1H1;HSP90AA1;DCTN2;DCTN1;TUBB;NDE1;DCTN3;TUBG1;TUBB4B;TUBA4A;DNM2;ACTR1A;PCM1;PPP2R1A;PRKACA;CLASP1
ribosome assembly (GO:0042255)	4.36579e-10	2.17639e-08	14.9016	321.16	RPL5;RPS14;NPM1;RPS19;RPL10;RPLP0;RPL11;RPSA;RPL23A;ERAL1;RPL6;MDN1
ribosomal small subunit biogenesis (GO:0042274)	4.77533e-10	2.29291e-08	17.8641	383.407	RPS14;RPS25;RPS17;NPM1;RPS16;NOB1;RPS19;RPS7;RPSA;ERAL1;RPS24
endoplasmic reticulum to Golgi vesicle-mediated transport (GO:0006888)	4.79525e-10	2.29291e-08	6.13686	131.686	COPB2;DCTN5;DYNC1H1;COPA;SEC13;SEC23A;SEC24B;SEC24A;DCTN2;DCTN1;DCTN4;DCTN3;COPZ1;ARCN1;ACTR1A;CAPZA1;CAPZA2;COPG2;COPG1;ACTR10;COPE
DNA synthesis involved in DNA repair (GO:0000731)	1.1218e-09	5.18693e-08	16.1869	333.585	RFC5;VCP;RFC3;RFC4;UBB;POLD1;POLD2;ZBTB1;WRNIP1;POLE;SIRT1
regulation of cellular response to heat (GO:1900034)	1.12904e-09	5.18693e-08	10.1989	210.116	YWHAE;HSPA8;HSP90AA1;SEC13;HSP90AB1;NUP107;SEH1L;NUP133;SIRT1;CCAR2;NUP160;DNAJB1;NUP43;HSPA1A
pre-replicative complex assembly involved in nuclear cell cycle DNA replication (GO:0006267)	2.43524e-09	1.09726e-07	139.8	2772.68	MCM7;MCM3;MCM4;MCM5;MCM6;MCM2
nucleotide-excision repair, DNA incision, 5'-to lesion (GO:0006296)	3.60454e-09	1.59348e-07	17.403	338.332	RFC5;CUL4A;DDB1;RFC3;RFC4;UBB;PARP1;POLD1;POLD2;ERCC2
DNA replication initiation (GO:0006270)	4.79965e-09	2.08252e-07	16.7806	321.427	PRIM2;POLA2;MCM7;GMNN;MCM3;MCM4;MCM5;MCM6;POLE;MCM2
NIK/NF-kappaB signaling (GO:0038061)	4.98504e-09	2.12363e-07	10.069	192.488	CARD10;PSMD11;TRAF2;DICER1;PSMA7;PSMC5;PSMA4;PSMC6;PSMD4;PSMC4;PSMD2;PSMC2;BIRC2
nucleotide-excision repair, DNA incision (GO:0033683)	6.33304e-09	2.6262e-07	16.2011	305.836	RFC5;CUL4A;DDB1;RFC3;RFC4;UBB;PARP1;POLD1;POLD2;ERCC2
nucleotide-excision repair (GO:0006289)	6.38896e-09	2.6262e-07	7.90105	149.083	RFC5;RFC3;RFC4;PARP1;PRPF19;SIRT1;DDB1;CUL4A;UBB;POLR2A;POLR2B;POLD1;POLD2;ERCC2;POLE
mitotic spindle organization (GO:0007052)	7.20706e-09	2.91141e-07	6.16854	115.649	DYNC1H1;VCP;SEC13;NUP107;SEH1L;NUP133;DCTN2;NDE1;SMC3;RANGAP1;SMC1A;TUBG1;NUP160;STAG2;KIF2A;NUP43;BUB3;CLASP1
protein modification by small protein conjugation (GO:0032446)	1.75546e-08	6.97127e-07	3.68969	65.8902	CUL9;CUL7;VCP;NUP107;SEH1L;PRKDC;MYCBP2;NUP160;CDC23;HERC2;TRIM28;UBB;NUP43;ANAPC7;NUP133;HUWE1;RANGAP1;SIRT1;PJA2;DDB1;CUL4A;CDC16;PEX5;RLIM;MKRN2;BIRC6;TRIM32;RAD18;RNF220
ribosomal large subunit assembly (GO:0000027)	3.12347e-08	1.21971e-06	22.0175	380.5	RPL5;DHX30;RPL10;RPL11;RPLP0;RPL23A;RPL6;MDN1
regulation of cellular response to stress (GO:0080135)	3.22699e-08	1.23948e-06	6.89923	119.006	YWHAE;HSPA8;HSP90AA1;SEC13;NPM1;NUP107;SEH1L;HSP90AB1;NUP133;SIRT1;CCAR2;NUP160;DNAJB1;NUP43;HSPA1A
nuclear DNA replication (GO:0033260)	3.80538e-08	1.43807e-06	55.9114	955.206	MCM7;MCM3;MCM4;MCM5;MCM6;MCM2
transcription-coupled nucleotide-excision repair (GO:0006283)	4.24885e-08	1.58017e-06	9.27204	157.384	RFC5;DDB1;CUL4A;RFC3;RFC4;POLR2A;UBB;POLR2B;POLD1;POLD2;ERCC2;PRPF19
DNA strand elongation involved in DNA replication (GO:0006271)	4.92025e-08	1.80127e-06	29.7117	499.968	RFC3;RFC4;MCM7;POLD2;MCM3;MCM4;POLE
protein-containing complex assembly (GO:0065003)	7.18565e-08	2.59015e-06	4.2962	70.6665	AMER1;ANKRD28;CARD10;SEC13;BLM;SEC23A;SEC24B;SEC24A;DHX9;CSNK1A1;DNAJB12;TRAF2;PPP6C;APC;PPP2R1A;PPP6R1;CAPZA1;CAPZA2;RUVBL1;PPP6R3;CTNNB1;MDN1
double-strand break repair via break-induced replication (GO:0000727)	7.47405e-08	2.65329e-06	46.5905	764.514	MCM7;MCM3;MCM4;MCM5;MCM6;MCM2
proteasomal protein catabolic process (GO:0010498)	8.97978e-08	3.14024e-06	4.86608	78.9556	VCP;PSMD11;HUWE1;DNAJB12;PRPF19;SIRT1;PSMA7;DDB1;CUL4A;PSMC5;PSMA4;PSMC6;PSMD4;RNF216;PSMC4;PSMD2;PSMC2;CTNNB1;BIRC2
mitotic nuclear membrane organization (GO:0101024)	1.01319e-07	3.44043e-06	11.4523	184.439	PPP2CA;SEC13;NUP107;SEH1L;NUP133;PPP2R1A;LMNA;NUP43;RANGAP1;NUP160
mitotic nuclear membrane reassembly (GO:0007084)	1.01319e-07	3.44043e-06	11.4523	184.439	PPP2CA;SEC13;NUP107;SEH1L;NUP133;PPP2R1A;LMNA;NUP43;RANGAP1;NUP160
positive regulation of canonical Wnt signaling pathway (GO:0090263)	1.19522e-07	4.00056e-06	6.1755	98.436	AMER1;VCP;PSMD11;CCAR2;PSMA7;PSMC5;PSMA4;PSMC6;PSMD4;PSMC4;PSMD2;RUVBL1;UBR5;PSMC2;RNF220
spliceosomal tri-snRNP complex assembly (GO:0000244)	1.36311e-07	4.49826e-06	39.9327	631.268	PRPF6;SART3;PRPF31;PRPF19;PRPF8;AAR2
cellular response to DNA damage stimulus (GO:0006974)	1.502e-07	4.88775e-06	3.6925	58.014	BLM;VCP;MCM7;PRKDC;ZBTB1;PDS5B;HERC2;TRIM28;POLD1;UBR5;RPS3;RFC5;RMI2;NPM1;RFC3;RFC4;PARP1;XRCC5;SMC1A;USP28;SIRT1;DDB1;CUL4A;APC;RAD18
nuclear membrane reassembly (GO:0031468)	1.79243e-07	5.71687e-06	10.6698	165.75	PPP2CA;SEC13;NUP107;SEH1L;NUP133;PPP2R1A;LMNA;NUP43;RANGAP1;NUP160
positive regulation of Wnt signaling pathway (GO:0030177)	1.80559e-07	5.71687e-06	5.53662	85.9683	AMER1;VCP;PSMD11;CSNK2A1;CCAR2;PSMA7;PSMC5;PSMA4;PSMC6;PSMD4;PSMC4;PSMD2;RUVBL1;UBR5;PSMC2;RNF220
regulation of signal transduction by p53 class mediator (GO:1901796)	2.36203e-07	7.37899e-06	5.41714	82.6579	RFC5;RPL5;PRMT5;BLM;RFC3;RMI2;HDAC2;PRKAA1;RFC4;CSNK2A1;RPL23;RPL11;CHD4;RBBP4;RPS20;RICTOR
regulation of transcription from RNA polymerase II promoter in response to stress (GO:0043618)	3.13293e-07	9.65848e-06	7.53585	112.858	DNAJB1;PSMC5;PSMA4;PSMD11;PSMC6;PSMD4;UBB;PSMC4;PSMD2;PSMC2;PSMA7;HSPA1A
modification-dependent protein catabolic process (GO:0019941)	3.28235e-07	9.98772e-06	4.67478	69.7923	PSMD11;UBE3C;ANAPC7;UBR4;DDB1;CDC23;UBB;CDC16;PSMC2;RLIM;UBQLN1;ANAPC4;BIRC6;BUB3;SQSTM1;TRIM32;ANAPC1;ANAPC2
postreplication repair (GO:0006301)	4.54565e-07	1.36544e-05	11.3963	166.43	RFC5;VCP;RFC3;RFC4;UBB;POLD1;POLD2;ZBTB1;RAD18
nucleotide-excision repair, DNA gap filling (GO:0006297)	4.79067e-07	1.42083e-05	19.2193	279.668	RFC5;RFC3;RFC4;UBB;POLD1;POLD2;POLE
ribonucleoprotein complex biogenesis (GO:0022613)	5.03913e-07	1.47583e-05	9.38654	136.113	CUL4A;RPL5;RPS25;RPS17;NPM1;RPS16;RPS19;RPS7;RPL11;RPS24
nucleic acid phosphodiester bond hydrolysis (GO:0090305)	5.18101e-07	1.49866e-05	8.0802	116.945	RFC5;DDB1;CUL4A;RFC3;RFC4;PARP1;UBB;POLD1;POLD2;ERCC2;DICER1
regulation of canonical Wnt signaling pathway (GO:0060828)	5.4938e-07	1.56975e-05	4.08909	58.9421	AMER1;VCP;PSMD11;CSNK1A1;MCC;CCAR2;PSMA7;PSMC5;PSMA4;PSMC6;PSMD4;APC;PSMC4;PSMD2;RUVBL2;PSMC2;RUVBL1;UBR5;CTNNB1;RNF220
regulation of protein ubiquitination (GO:0031396)	5.67296e-07	1.60142e-05	6.38655	91.8538	AMER1;HSP90AA1;HSP90AB1;MYCBP2;HUWE1;UBE3A;DNAJA1;UBB;RPS3;UBQLN1;SQSTM1;BIRC2;HSPA1A
positive regulation of DNA biosynthetic process (GO:2000573)	5.9139e-07	1.64956e-05	9.20202	131.964	RFC5;CCT2;HSP90AA1;RFC3;HSP90AB1;RFC4;XRCC5;TCP1;CTNNB1;CHTF18
DNA unwinding involved in DNA replication (GO:0006268)	6.02475e-07	1.66071e-05	27.9486	400.286	BLM;MCM7;MCM4;MCM6;SSBP1;MCM2
microtubule cytoskeleton organization involved in mitosis (GO:1902850)	6.11828e-07	1.66688e-05	5.80055	82.9873	DYNC1H1;SEC13;NUP107;SEH1L;NUP133;DCTN2;NDE1;RANGAP1;TUBG1;NUP160;KIF2A;NUP43;BUB3;CLASP1
response to unfolded protein (GO:0006986)	8.01097e-07	2.13955e-05	10.5399	147.952	DNAJA1;DNAJB1;HSPA8;HSP90AA1;HSP90AB1;HSPA5;SERPINH1;HSPD1;HSPA1A
positive regulation of viral process (GO:0048524)	8.06954e-07	2.13955e-05	8.85386	124.22	DDB1;LARP1;POLR2A;DHX9;POLR2B;ADAR;PABPC1;KPNA2;SUPT5H;TARBP2
cellular response to hypoxia (GO:0071456)	8.12719e-07	2.13955e-05	5.65094	79.2425	PSMD11;SIRT1;PSMA7;PSMC5;PSMA4;PSMC6;PSMD4;UBB;PSMC4;PSMD2;LMNA;PSMC2;UBQLN1;P4HB
DNA biosynthetic process (GO:0071897)	9.14396e-07	2.35432e-05	25.4065	353.277	RFC3;POLD1;POLD2;WRNIP1;SIRT1;POLE
ribosomal small subunit assembly (GO:0000028)	9.14396e-07	2.35432e-05	25.4065	353.277	RPS14;RPS19;PRKDC;XRCC5;RPSA;ERAL1
regulation of cellular ketone metabolic process (GO:0010565)	9.38421e-07	2.38991e-05	8.68946	120.602	PSMC5;PSMA4;PSMD11;PSMC6;PSMD4;PSMC4;PSMD2;PSMC2;SIRT1;PSMA7
RNA metabolic process (GO:0016070)	9.77625e-07	2.46298e-05	5.5554	76.8764	DDX17;HNRNPA3;DHX9;THOC1;HNRNPU;HNRNPR;ADAR;DICER1;SND1;HNRNPK;POLR2A;POLR2B;HNRNPF;HNRNPC
spliceosomal snRNP assembly (GO:0000387)	1.10795e-06	2.73256e-05	12.4683	170.977	SART1;PRMT5;SART3;PRPF6;PRPF31;PRPF19;PRPF8;AAR2
negative regulation of ubiquitin-dependent protein catabolic process (GO:2000059)	1.10795e-06	2.73256e-05	12.4683	170.977	RPL5;HSP90AB1;CSNK2A1;RPS7;RPL23;GIPC1;RPL11;CCAR2
regulation of cellular amine metabolic process (GO:0033238)	1.14246e-06	2.78831e-05	10.037	137.33	PSMC5;PSMA4;PSMD11;PSMC6;PSMD4;PSMC4;PSMD2;PSMC2;PSMA7
RNA splicing (GO:0008380)	1.16201e-06	2.8068e-05	6.56825	89.7575	SMU1;PPP2CA;SF3B2;SNRPN;PRPF6;SF3B3;PPP2R1A;DHX15;HNRNPC;PRPF8;SF3B1;CCAR2
protein deubiquitination (GO:0016579)	1.2798e-06	3.05976e-05	3.85453	52.3014	USP13;VCP;USP15;PSMD11;TRAF2;USP28;PSMA7;PSMC5;PSMA4;PSMC6;PSMD4;UBB;APC;PSMC4;PSMD2;PSMC2;RUVBL1;CLSPN;EIF3F;BIRC2
DNA strand elongation (GO:0022616)	1.347e-06	3.1879e-05	23.2881	314.8	RFC3;RFC4;MCM7;POLD2;MCM3;MCM4
regulation of exit from mitosis (GO:0007096)	1.36813e-06	3.20553e-05	12.0654	162.908	CDC23;UBB;ANAPC7;CDC16;ANAPC4;BUB3;ANAPC1;ANAPC2
positive regulation of protein-containing complex assembly (GO:0031334)	1.41948e-06	3.29292e-05	5.83643	78.5889	UNC13B;VCP;HSP90AA1;PARP1;PIH1D1;DDB1;CUL4A;PSMC5;PSMC6;PSMC4;ERCC2;PSMC2;RPS3
mitotic sister chromatid segregation (GO:0000070)	1.78998e-06	4.1117e-05	6.27504	83.0395	CDC23;SEH1L;SET;CSNK2A1;DCTN2;RAD21;AKAP8L;PDS5B;SMC1A;TUBG1;SMC4;SMC2
Wnt signaling pathway, planar cell polarity pathway (GO:0060071)	1.86477e-06	4.24191e-05	6.9847	92.1447	PSMC5;PSMA4;PSMD11;PSMC6;PSMD4;PSMC4;PSMD2;CLTC;PSMC2;AP2B1;PSMA7
regulation of cellular amino acid metabolic process (GO:0006521)	1.88739e-06	4.25208e-05	9.36643	123.452	PSMC5;PSMA4;PSMD11;PSMC6;PSMD4;PSMC4;PSMD2;PSMC2;PSMA7
protein modification by small protein removal (GO:0070646)	2.13547e-06	4.76514e-05	3.71729	48.536	USP13;VCP;USP15;PSMD11;TRAF2;USP28;PSMA7;PSMC5;PSMA4;PSMC6;PSMD4;UBB;APC;PSMC4;PSMD2;PSMC2;RUVBL1;CLSPN;EIF3F;BIRC2
translesion synthesis (GO:0019985)	2.48199e-06	5.43472e-05	10.9992	141.96	RFC5;VCP;RFC3;RFC4;UBB;POLD1;POLD2;ZBTB1
regulation of hematopoietic stem cell differentiation (GO:1902036)	2.50512e-06	5.43472e-05	7.68955	99.1735	PSMC5;PSMA4;PSMD11;PSMC6;PSMD4;PRKDC;PSMC4;PSMD2;PSMC2;PSMA7
non-canonical Wnt signaling pathway (GO:0035567)	2.49442e-06	5.43472e-05	5.51925	71.2064	PSMD11;CLTC;AP2B1;PSMA7;MOV10;PSMC5;PSMA4;PSMC6;PSMD4;PSMC4;PSMD2;PSMC2;CTNNB1
regulation of establishment of planar polarity (GO:0090175)	2.64196e-06	5.679e-05	6.71153	86.2028	PSMC5;PSMA4;PSMD11;PSMC6;PSMD4;PSMC4;PSMD2;CLTC;PSMC2;AP2B1;PSMA7
regulation of cell cycle process (GO:0010564)	2.70088e-06	5.75286e-05	6.00678	77.0186	CUL9;PRMT5;DYNC1H1;CUL7;RMI2;CSNK2A1;APC;CTNNB1;BIRC6;CEP85;CALM2;SND1
metaphase/anaphase transition of cell cycle (GO:0044784)	2.94298e-06	6.15661e-05	92.7583	1181.38	CDC23;ANAPC7;CDC16;ANAPC1
metaphase/anaphase transition of mitotic cell cycle (GO:0007091)	2.94298e-06	6.15661e-05	92.7583	1181.38	CDC23;ANAPC7;CDC16;ANAPC1
ribosomal large subunit biogenesis (GO:0042273)	3.01778e-06	6.20233e-05	8.77968	111.598	RPL5;NPM1;RPL10;LAS1L;RPLP0;RPL11;RPL23A;RPL6;MDN1
negative regulation of cell cycle G2/M phase transition (GO:1902750)	3.01778e-06	6.20233e-05	8.77968	111.598	PSMC5;PSMA4;PSMD11;PSMC6;PSMD4;PSMC4;PSMD2;PSMC2;PSMA7
'de novo' posttranslational protein folding (GO:0051084)	3.19977e-06	6.51918e-05	13.6088	172.184	GAK;DNAJB1;CCT2;HSPA8;HSPA5;DNAJB12;HSPA1A
cellular protein-containing complex assembly (GO:0034622)	3.2624e-06	6.58949e-05	4.63265	58.5245	CCT2;HSP90AA1;NUP107;PSMD11;HSP90AB1;DHX9;CLTC;DNAJB12;TRAF2;PIK3C2A;HSPD1;PSMD4;TCP1;PFDN6;HSPA1A
regulation of stem cell differentiation (GO:2000736)	3.68946e-06	7.38838e-05	6.45886	80.8005	PSMC5;PSMA4;PSMD11;PSMC6;PSMD4;PRKDC;PSMC4;PSMD2;PSMC2;HNRNPU;PSMA7
regulation of hematopoietic progenitor cell differentiation (GO:1901532)	4.16915e-06	8.14026e-05	7.21487	89.3763	PSMC5;PSMA4;PSMD11;PSMC6;PSMD4;PRKDC;PSMC4;PSMD2;PSMC2;PSMA7
regulation of transcription from RNA polymerase II promoter in response to hypoxia (GO:0061418)	4.16915e-06	8.14026e-05	7.21487	89.3763	PSMC5;PSMA4;PSMD11;PSMC6;PSMD4;UBB;PSMC4;PSMD2;PSMC2;PSMA7
negative regulation of mitotic cell cycle phase transition (GO:1901991)	4.11143e-06	8.14026e-05	6.37879	79.1081	KANK2;PSMC5;PSMA4;PSMD11;PSMC6;PSMD4;APC;PSMC4;PSMD2;PSMC2;PSMA7
chaperone-mediated protein complex assembly (GO:0051131)	5.0362e-06	9.67198e-05	17.4625	213.023	CCT2;HSP90AA1;HSP90AB1;PFDN6;HSPD1;HSPA1A
error-free translesion synthesis (GO:0070987)	5.0362e-06	9.67198e-05	17.4625	213.023	RFC5;RFC3;VCP;RFC4;UBB;POLD1
interleukin-1-mediated signaling pathway (GO:0070498)	5.08357e-06	9.68357e-05	6.22444	75.8729	PSMC5;PSMA4;PSMD11;PSMC6;PSMD4;UBB;PSMC4;PSMD2;PSMC2;SQSTM1;PSMA7
positive regulation of transcription initiation from RNA polymerase II promoter (GO:0060261)	6.6917e-06	0.000126441	16.4345	195.811	MED12;PSMC5;PSMC6;PSMC4;PSMC2;MED16
positive regulation of RNA polymerase II transcription preinitiation complex assembly (GO:0045899)	6.75124e-06	0.000126545	61.8357	736.203	PSMC5;PSMC6;PSMC4;PSMC2
base-excision repair (GO:0006284)	7.09646e-06	0.00013196	9.34641	110.81	RFC5;RFC3;RFC4;PARP1;POLD1;POLD2;HUWE1;POLE
COPII-coated vesicle cargo loading (GO:0090110)	7.31577e-06	0.000134967	25.8182	305.312	SEC13;SEC23A;SEC24B;SEC24A;SEC23B
base-excision repair, gap-filling (GO:0006287)	7.60267e-06	0.000139164	11.6623	137.464	RFC5;RFC3;RFC4;PARP1;POLD1;POLD2;POLE
negative regulation of programmed cell death (GO:0043069)	8.16309e-06	0.000148264	3.06339	35.8904	KANK2;NPM1;HDAC2;PRKAA1;RPL10;HSPA5;PRKDC;SIRT1;YWHAZ;HSPD1;DNAJA1;PSMC5;HNRNPK;KRT18;UBB;MYO18A;CTNNB1;BIRC6;ERC1;SQSTM1;BIRC2;MAP4K4;HSPA1A
negative regulation of G2/M transition of mitotic cell cycle (GO:0010972)	1.04846e-05	0.000188964	7.39	84.7309	PSMC5;PSMA4;PSMD11;PSMC6;PSMD4;PSMC4;PSMD2;PSMC2;PSMA7
regulation of gene silencing by miRNA (GO:0060964)	1.18863e-05	0.000212592	7.26222	82.3545	SEC13;NUP107;SEH1L;NUP133;POLR2A;DHX9;POLR2B;NUP43;NUP160
negative regulation of canonical Wnt signaling pathway (GO:0090090)	1.24318e-05	0.000220664	4.37089	49.3704	AMER1;PSMD11;CSNK1A1;MCC;PSMA7;PSMC5;PSMA4;PSMC6;PSMD4;APC;PSMC4;PSMD2;RUVBL2;PSMC2
ncRNA export from nucleus (GO:0097064)	1.35036e-05	0.000237887	10.5321	118.091	NPM1;SEC13;NUP107;SEH1L;NUP133;NUP43;NUP160
chaperone cofactor-dependent protein refolding (GO:0051085)	1.44573e-05	0.000250914	13.9671	155.654	GAK;DNAJB1;HSPA8;HSPA5;DNAJB12;HSPA1A
negative regulation of proteolysis involved in cellular protein catabolic process (GO:1903051)	1.44573e-05	0.000250914	13.9671	155.654	RPL5;HSP90AB1;CSNK2A1;RPS7;RPL23;RPL11
COPII-coated vesicle budding (GO:0090114)	1.70892e-05	0.000294412	6.904	75.7856	ANKRD28;PPP6C;SEC13;SEC23A;SEC24B;SEC24A;PPP6R1;PPP6R3;SEC23B
cellular response to tumor necrosis factor (GO:0071356)	1.8676e-05	0.0003194	3.95445	43.0571	PSMD11;DHX9;TRAF2;SIRT1;PSMA7;PSMC5;PSMA4;PSMC6;PSMD4;PSMC4;PSMD2;PSMC2;RPS3;ARHGEF2;BIRC2
nucleic acid metabolic process (GO:0090304)	1.92063e-05	0.000326089	6.7923	73.7662	HNRNPA3;HNRNPK;POLR2A;POLR2B;HNRNPF;HNRNPU;HNRNPR;HNRNPC;KPNA2
SCF-dependent proteasomal ubiquitin-dependent protein catabolic process (GO:0031146)	1.96251e-05	0.000330803	5.93202	64.2954	CUL4A;PSMC5;PSMA4;PSMD11;PSMC6;PSMD4;PSMC4;PSMD2;PSMC2;PSMA7
regulation of gene silencing by RNA (GO:0060966)	2.01039e-05	0.000334067	7.95154	85.9927	SEC13;NUP107;SEH1L;NUP133;POLR2A;POLR2B;NUP43;NUP160
regulation of posttranscriptional gene silencing (GO:0060147)	2.01039e-05	0.000334067	7.95154	85.9927	SEC13;NUP107;SEH1L;NUP133;POLR2A;POLR2B;NUP43;NUP160
regulation of DNA-directed DNA polymerase activity (GO:1900262)	2.34929e-05	0.000377013	37.0976	395.417	RFC5;RFC3;RFC4;CHTF18
small RNA loading onto RISC (GO:0070922)	2.34929e-05	0.000377013	37.0976	395.417	DHX9;ADAR;DICER1;TARBP2
negative regulation of ubiquitin protein ligase activity (GO:1904667)	2.34929e-05	0.000377013	37.0976	395.417	RPL5;RPS7;RPL23;RPL11
positive regulation of DNA-directed DNA polymerase activity (GO:1900264)	2.34929e-05	0.000377013	37.0976	395.417	RFC5;RFC3;RFC4;CHTF18
protein-containing complex disassembly (GO:0032984)	2.3023e-05	0.000377013	7.78549	83.1413	AMER1;HSPA8;VCP;APC;CSNK1A1;RPL23;UBQLN1;CTNNB1
antigen processing and presentation of exogenous peptide antigen via MHC class I, TAP-dependent (GO:0002479)	2.41152e-05	0.000384367	6.57936	69.9562	PSMC5;PSMA4;PSMD11;PSMC6;PSMD4;PSMC4;PSMD2;PSMC2;PSMA7
regulation of apoptotic process (GO:0042981)	2.51982e-05	0.000398915	2.31121	24.4728	PRKAA1;HDAC2;VCP;RPL10;PRKDC;DIABLO;CCAR2;HSPD1;UBB;RPS3;MYO18A;ERC1;MAP4K4;UNC13B;HSP90AA1;NPM1;ARHGEF12;HSPA5;TRAF2;SIRT1;YWHAZ;DNM2;DNAJA1;HNRNPK;KRT18;APC;DNAJA3;MADD;CTNNB1;BIRC6;ARHGEF2;SQSTM1;BIRC2;HSPA1A
protein K11-linked ubiquitination (GO:0070979)	2.82581e-05	0.000444355	12.1435	127.192	CDC23;ANAPC7;CDC16;ANAPC4;ANAPC1;ANAPC2
regulation of RNA polymerase II transcription preinitiation complex assembly (GO:0045898)	3.84963e-05	0.000593399	30.9131	314.23	PSMC5;PSMC6;PSMC4;PSMC2
mitotic DNA replication (GO:1902969)	3.84963e-05	0.000593399	30.9131	314.23	MCM3;MCM4;MCM6;MCM2
tumor necrosis factor-mediated signaling pathway (GO:0033209)	3.80906e-05	0.000593399	4.91472	50.01	PSMC5;PSMD11;PSMA4;PSMC6;PSMD4;PSMC4;PSMD2;PSMC2;TRAF2;BIRC2;PSMA7
antigen processing and presentation of exogenous peptide antigen via MHC class I (GO:0042590)	4.12481e-05	0.000631663	6.10103	61.5954	PSMC5;PSMA4;PSMD11;PSMC6;PSMD4;PSMC4;PSMD2;PSMC2;PSMA7
response to UV (GO:0009411)	4.97821e-05	0.000757398	5.2628	52.1431	NPM1;PARP1;RUVBL2;POLD1;ERCC2;ZBTB1;SDF4;USP28;TRIM32;CCAR2
intra-Golgi vesicle-mediated transport (GO:0006891)	5.10723e-05	0.000772015	10.7407	106.142	COPB2;COPA;COPG2;COPG1;COPZ1;COPE
COPII vesicle coating (GO:0048208)	5.51255e-05	0.000812322	6.79217	66.6033	ANKRD28;PPP6C;SEC13;SEC23A;SEC24B;SEC24A;PPP6R1;PPP6R3
vesicle coating (GO:0006901)	5.51255e-05	0.000812322	6.79217	66.6033	ANKRD28;PPP6C;SEC13;SEC23A;SEC24B;SEC24A;PPP6R1;PPP6R3
vesicle targeting, rough ER to cis-Golgi (GO:0048207)	5.51255e-05	0.000812322	6.79217	66.6033	ANKRD28;PPP6C;SEC13;SEC23A;SEC24B;SEC24A;PPP6R1;PPP6R3
positive regulation of translation (GO:0045727)	5.42798e-05	0.000812322	5.20406	51.1109	RPS4X;RPL5;KHDRBS1;NPM1;LARP1;TRMT10C;DHX9;PRKDC;EIF3E;VIM
telomere organization (GO:0032200)	5.70598e-05	0.000835569	8.15859	79.721	BLM;XRCC6;PARP1;PRKDC;XRCC5;POLD1;POLD2
negative regulation of Wnt signaling pathway (GO:0030178)	6.33026e-05	0.00092123	3.72385	36.0006	AMER1;PSMD11;CSNK1A1;MCC;PSMA7;PSMC5;PSMA4;PSMC6;PSMD4;APC;PSMC4;PSMD2;RUVBL2;PSMC2
positive regulation of cellular protein metabolic process (GO:0032270)	6.43207e-05	0.000930267	5.09041	49.1307	RPS4X;AMER1;RPL5;HSP90AA1;HDAC2;NPM1;PRKDC;EIF3E;VIM;TRIM32
chromatin remodeling (GO:0006338)	6.99064e-05	0.00100485	5.03541	48.1806	HDAC2;NPM1;RBBP4;RUVBL2;PIH1D1;RUVBL1;ZBTB1;CHD4;HNRNPC;SIRT1
tRNA export from nucleus (GO:0006409)	7.31183e-05	0.00103203	9.97245	94.9719	SEC13;NUP107;SEH1L;NUP133;NUP43;NUP160
tRNA-containing ribonucleoprotein complex export from nucleus (GO:0071431)	7.31183e-05	0.00103203	9.97245	94.9719	SEC13;NUP107;SEH1L;NUP133;NUP43;NUP160
positive regulation of telomerase activity (GO:0051973)	7.31183e-05	0.00103203	9.97245	94.9719	CCT2;HSP90AA1;HSP90AB1;XRCC5;TCP1;CTNNB1
nucleotide-excision repair, DNA duplex unwinding (GO:0000717)	8.35974e-05	0.00116589	13.6628	128.287	CUL4A;DDB1;PARP1;UBB;ERCC2
positive regulation of signal transduction by p53 class mediator (GO:1901798)	8.35974e-05	0.00116589	13.6628	128.287	DDX5;RPS7;UBB;RPL23;RPS20
regulation of RNA export from nucleus (GO:0046831)	8.7717e-05	0.00118798	23.1825	216.557	KHDRBS1;DHX9;AKAP8L;SUPT6H
positive regulation of metaphase/anaphase transition of cell cycle (GO:1902101)	8.7717e-05	0.00118798	23.1825	216.557	CDC23;ANAPC7;CDC16;ANAPC4
positive regulation of mitotic metaphase/anaphase transition (GO:0045842)	8.7717e-05	0.00118798	23.1825	216.557	CDC23;ANAPC7;CDC16;ANAPC4
positive regulation of mitotic sister chromatid separation (GO:1901970)	8.7717e-05	0.00118798	23.1825	216.557	CDC23;ANAPC7;CDC16;ANAPC4
maturation of SSU-rRNA (GO:0030490)	8.66734e-05	0.00118798	9.62808	90.0549	RPS14;RPS16;NOB1;RPS19;RPS8;TSR1
beta-catenin destruction complex assembly (GO:1904885)	9.29476e-05	0.00124444	69.4043	644.313	AMER1;APC;CSNK1A1
chromatin maintenance (GO:0070827)	9.29476e-05	0.00124444	69.4043	644.313	HDAC2;SIRT1;SUPT6H
cellular response to heat (GO:0034605)	0.000102155	0.00135994	9.30667	85.5191	YWHAE;VCP;HSP90AA1;HSP90AB1;PRKACA;HSPA1A
regulation of telomere maintenance via telomerase (GO:0032210)	0.00011077	0.0014663	7.25023	66.0354	CCT2;XRN1;XRCC5;TCP1;HNRNPU;CTNNB1;HNRNPC
tRNA transport (GO:0051031)	0.000119755	0.00157633	9.00599	81.3246	SEC13;NUP107;SEH1L;NUP133;NUP43;NUP160
negative regulation of apoptotic process (GO:0043066)	0.000126622	0.00165741	2.47522	22.2133	YWHAE;PRKAA1;HDAC2;NPM1;SET;CSNK2A1;RPL10;HSPA5;PRKDC;SIRT1;YWHAZ;HSPD1;DNAJA1;HNRNPK;KRT18;UBB;MYO18A;CTNNB1;BIRC6;ERC1;SQSTM1;BIRC2;HSPA1A;MAP4K4
positive regulation of cellular biosynthetic process (GO:0031328)	0.000133314	0.00173531	3.65793	32.639	RPL5;HSP90AA1;NPM1;HSP90AB1;DHX9;PRKDC;SIRT1;RPS4X;DDB1;GIPC1;EIF3E;VIM;APPL1
protein sumoylation (GO:0016925)	0.000159058	0.00204766	6.79604	59.4398	NUP107;SEH1L;TRIM28;NUP133;NUP43;RANGAP1;NUP160
negative regulation of protein modification by small protein conjugation or removal (GO:1903321)	0.000159058	0.00204766	6.79604	59.4398	DNAJA1;RPL5;RPL11;RPS3;CTNNB1;SQSTM1;HSPA1A
response to X-ray (GO:0010165)	0.000171479	0.00217534	18.5441	160.797	IKBIP;BLM;XRCC6;XRCC5
nuclear migration (GO:0007097)	0.000171479	0.00217534	18.5441	160.797	DYNC1H1;PCM1;DCTN1;DOCK7
cytokine-mediated signaling pathway (GO:0019221)	0.000171762	0.00217534	2.25185	19.5222	PSMD11;RPLP0;ADAR;PSMA7;LMNB1;PSMD4;UBB;PSMD2;PRKACA;APPL2;APPL1;HSPA8;HSP90AA1;TRAF2;SIRT1;YWHAZ;PSMC5;PSMA4;PSMC6;PSMC4;HNRNPF;CAPZA1;TCP1;PSMC2;P4HB;VIM;SQSTM1;BIRC2
protein-DNA complex subunit organization (GO:0071824)	0.000182953	0.00218704	46.2671	398.188	MCM3AP;RPL23;SUPT6H
snoRNA localization (GO:0048254)	0.000182953	0.00218704	46.2671	398.188	FBL;PIH1D1;PRPF31
macromolecule biosynthetic process (GO:0009059)	0.000182953	0.00218704	46.2671	398.188	COL5A1;EIF4G2;RPS23
tRNA 3'-end processing (GO:0042780)	0.000182953	0.00218704	46.2671	398.188	TRMT10C;ELAC2;HSD17B10
mitotic DNA replication initiation (GO:1902975)	0.000182953	0.00218704	46.2671	398.188	MCM3;MCM4;MCM2
nuclear cell cycle DNA replication initiation (GO:1902315)	0.000182953	0.00218704	46.2671	398.188	MCM3;MCM4;MCM2
regulation of ATP metabolic process (GO:1903578)	0.000178492	0.00218704	6.65701	57.4564	SEC13;NUP107;SEH1L;NUP133;BEND3;NUP43;NUP160
telomere maintenance (GO:0000723)	0.000178492	0.00218704	6.65701	57.4564	BLM;XRCC6;PARP1;PRKDC;XRCC5;POLD1;POLD2
mitotic nuclear division (GO:0140014)	0.000174996	0.00218704	5.65695	48.9369	STAG2;KIF2A;NDE1;SMC3;SMC1A;TUBG1;SMC4;CLASP1
cellular response to lectin (GO:1990858)	0.000176202	0.00218704	4.45719	38.5274	PSMC5;PSMD11;PSMA4;PSMC6;PSMD4;PSMC4;PSMD2;PSMC2;PRKACA;PSMA7
stimulatory C-type lectin receptor signaling pathway (GO:0002223)	0.000176202	0.00218704	4.45719	38.5274	PSMC5;PSMD11;PSMA4;PSMC6;PSMD4;PSMC4;PSMD2;PSMC2;PRKACA;PSMA7
regulation of intracellular signal transduction (GO:1902531)	0.000188915	0.00224684	2.514	21.5556	RFC5;RPL5;PRMT5;RMI2;BLM;RFC3;PRKAA1;HDAC2;RFC4;ARHGEF12;CSNK2A1;RPL11;TRAF2;CHD4;PJA2;RBBP4;PTPMT1;RICTOR;ARHGEF2;SQSTM1;BIRC2;MAP4K4
global genome nucleotide-excision repair (GO:0070911)	0.00019467	0.0023036	11.0581	94.483	CUL4A;DDB1;UBB;PARP1;ERCC2
protein import into nucleus (GO:0006606)	0.000210992	0.00248419	5.49001	46.4657	SEC13;NUP107;NUP133;RPL23;KPNA2;APPL2;APPL1;KPNA1
double-strand break repair (GO:0006302)	0.000212297	0.00248706	3.70366	31.3238	BLM;VCP;XRCC6;HERC2;PARP1;PRKDC;XRCC5;TDP2;RAD21;TRIP13;KPNA2;PRPF19
regulation of viral transcription (GO:0046782)	0.00021557	0.00251284	7.9751	67.3276	POLR2A;DHX9;POLR2B;SUPT5H;TRIM32;TARBP2
double-strand break repair via homologous recombination (GO:0000724)	0.000226617	0.00262853	4.7791	40.1074	BLM;MCM7;PARP1;RAD21;MCM3;MCM4;MCM5;MCM6;MCM2
negative regulation of ubiquitin-protein transferase activity (GO:0051444)	0.000229915	0.00262898	16.8574	141.228	RPL5;RPS7;RPL23;RPL11
positive regulation of telomerase RNA localization to Cajal body (GO:1904874)	0.000229915	0.00262898	16.8574	141.228	CCT2;RUVBL2;RUVBL1;TCP1
cellular response to UV (GO:0034644)	0.000231144	0.00262898	5.41017	45.2965	DDB1;NPM1;PARP1;RUVBL2;POLD1;ZBTB1;USP28;SIRT1
positive regulation of type I interferon production (GO:0032481)	0.000231144	0.00262898	5.41017	45.2965	HSP90AA1;XRCC6;TBK1;DHX9;PRKDC;XRCC5;CTNNB1;HSPD1
innate immune response activating cell surface receptor signaling pathway (GO:0002220)	0.000233278	0.00264043	4.29274	35.9014	PSMC5;PSMD11;PSMA4;PSMC6;PSMD4;PSMC4;PSMD2;PSMC2;PRKACA;PSMA7
mitotic chromosome condensation (GO:0007076)	0.000234765	0.00264449	10.555	88.207	SET;CSNK2A1;AKAP8L;SMC4;SMC2
regulation of DNA recombination (GO:0000018)	0.000247028	0.00275612	7.75317	64.398	BLM;ALYREF;THOC1;KPNA2;SUPT6H;KPNA1
regulation of ubiquitin-dependent protein catabolic process (GO:2000058)	0.000247028	0.00275612	7.75317	64.398	RPL5;CSNK2A1;RPS7;RPL23;RPL11;UBE3A
selective autophagy (GO:0061912)	0.000248574	0.00276024	6.27198	52.056	DYNC1H1;UBB;PEX5;UBQLN1;AMBRA1;VIM;SQSTM1
mRNA-containing ribonucleoprotein complex export from nucleus (GO:0071427)	0.000264435	0.00292251	4.67242	38.491	SEC13;MCM3AP;NUP107;SEH1L;NUP133;ALYREF;THOC1;NUP43;NUP160
regulation of DNA-templated transcription, elongation (GO:0032784)	0.00028084	0.00307298	10.0955	82.5584	ALYREF;THOC1;HTATSF1;SUPT5H;CCAR2
regulation of carbohydrate catabolic process (GO:0043470)	0.000281985	0.00307298	7.54324	61.6559	SEC13;NUP107;SEH1L;NUP133;NUP43;NUP160
regulation of purine nucleotide metabolic process (GO:1900542)	0.000281985	0.00307298	7.54324	61.6559	SEC13;NUP107;SEH1L;NUP133;NUP43;NUP160
regulation of mitotic sister chromatid separation (GO:0010965)	0.000301418	0.00326955	15.4518	125.268	CDC23;ANAPC7;CDC16;ANAPC1
miRNA loading onto RISC involved in gene silencing by miRNA (GO:0035280)	0.000315106	0.00340227	34.6986	279.761	ADAR;DICER1;TARBP2
aggrephagy (GO:0035973)	0.000333462	0.0035353	9.67439	77.453	DYNC1H1;UBB;UBQLN1;VIM;SQSTM1
telomere maintenance via telomerase (GO:0007004)	0.000333462	0.0035353	9.67439	77.453	ANKRD28;PPP6C;HSP90AA1;HSP90AB1;PPP6R3
nucleotide-excision repair, preincision complex assembly (GO:0006294)	0.000333462	0.0035353	9.67439	77.453	CUL4A;DDB1;UBB;PARP1;ERCC2
positive regulation of viral genome replication (GO:0045070)	0.000333462	0.0035353	9.67439	77.453	DDB1;LARP1;ADAR;PABPC1;TARBP2
regulation of DNA repair (GO:0006282)	0.000363479	0.00383618	7.15568	56.6715	TRIM28;DHX9;UBR5;RPS3;WRNIP1;SIRT1
mRNA transport (GO:0051028)	0.000382362	0.00401738	4.42537	34.8239	SEC13;MCM3AP;NUP107;SEH1L;NUP133;ALYREF;THOC1;NUP43;NUP160
RNA-dependent DNA biosynthetic process (GO:0006278)	0.000393216	0.00409469	9.28694	72.8203	ANKRD28;PPP6C;HSP90AA1;HSP90AB1;PPP6R3
maturation of SSU-rRNA from tricistronic rRNA transcript (SSU-rRNA, 5.8S rRNA, LSU-rRNA) (GO:0000462)	0.000393216	0.00409469	9.28694	72.8203	RPS14;RPS16;RPS19;RPS8;TSR1
regulation of cellular protein localization (GO:1903827)	0.000410582	0.00420085	6.97643	54.4017	PRKAA1;VCP;HSP90AA1;HSP90AB1;PARP1;CTNNB1
regulation of DNA metabolic process (GO:0051052)	0.000410582	0.00420085	6.97643	54.4017	XRCC5;ALYREF;THOC1;WRNIP1;KPNA2;KPNA1
regulation of telomerase activity (GO:0051972)	0.000410582	0.00420085	6.97643	54.4017	CCT2;HSP90AA1;HSP90AB1;XRCC5;TCP1;CTNNB1
interleukin-12-mediated signaling pathway (GO:0035722)	0.000410582	0.00420085	6.97643	54.4017	CAPZA1;HNRNPF;RPLP0;TCP1;P4HB;LMNB1
RNA export from nucleus (GO:0006405)	0.000440302	0.00444667	4.33368	33.4909	SEC13;MCM3AP;NUP107;SEH1L;NUP133;ALYREF;THOC1;NUP43;NUP160
protein localization to nucleus (GO:0034504)	0.000440302	0.00444667	4.33368	33.4909	YWHAE;SEC13;NUP107;NUP133;RPL11;LMNA;HNRNPU;APPL2;APPL1
cilium assembly (GO:0060271)	0.000439867	0.00444667	2.69779	20.8513	YWHAE;DYNC1H1;HSP90AA1;DCTN2;DCTN1;TUBB;NDE1;DCTN3;IFT122;TUBG1;TUBB4B;TUBA4A;ACTR1A;PCM1;PPP2R1A;PRKACA;CLASP1
retrograde vesicle-mediated transport, Golgi to endoplasmic reticulum (GO:0006890)	0.000456079	0.00456664	4.84608	37.2802	COPB2;COPA;KIF2A;COPG2;COPG1;COPZ1;COPE;ARCN1
positive regulation of protein catabolic process (GO:0045732)	0.000456079	0.00456664	4.84608	37.2802	DDB1;AMER1;HSP90AA1;VCP;CSNK2A1;APC;HUWE1;TRIM32
negative regulation of response to DNA damage stimulus (GO:2001021)	0.00046071	0.00459338	8.92929	68.6014	RPS3;THOC1;SIRT1;TRIM32;CCAR2
mRNA export from nucleus (GO:0006406)	0.00047187	0.0046735	4.28924	32.8504	SEC13;MCM3AP;NUP107;SEH1L;NUP133;ALYREF;THOC1;NUP43;NUP160
protein stabilization (GO:0050821)	0.000472736	0.0046735	3.36839	25.7917	USP13;RPL5;CCT2;CRTAP;HSP90AA1;HSP90AB1;RPS7;RPL23;TCP1;RPL11;HSPD1;HSPA1A
regulation of primary metabolic process (GO:0080090)	0.000475077	0.00467692	3.89704	29.8202	PSMC5;PSMD11;PSMA4;PSMC6;PSMD4;PSMC4;PSMD2;FASN;PSMC2;PSMA7
box C/D snoRNP assembly (GO:0000492)	0.000496205	0.0047844	27.7574	211.193	PIH1D1;RUVBL2;RUVBL1
regulation of endodeoxyribonuclease activity (GO:0032071)	0.000496205	0.0047844	27.7574	211.193	NPM1;RPS3;SIRT1
mitochondrial tRNA processing (GO:0090646)	0.000496205	0.0047844	27.7574	211.193	TRMT10C;ELAC2;HSD17B10
regulation of telomerase RNA localization to Cajal body (GO:1904872)	0.000489958	0.0047844	13.2431	100.928	CCT2;RUVBL2;RUVBL1;TCP1
positive regulation of proteasomal protein catabolic process (GO:1901800)	0.000493672	0.0047844	4.78371	36.4214	USP13;VCP;PSMC5;HECTD1;PSMC6;CSNK1A1;PSMC2;HSPA1A
cellular response to interleukin-1 (GO:0071347)	0.000500539	0.00480641	3.57647	27.1806	PSMC5;PSMD11;PSMA4;PSMC6;PSMD4;UBB;PSMC4;PSMD2;PSMC2;SQSTM1;PSMA7
cellular response to interleukin-12 (GO:0071349)	0.000518993	0.00496327	6.64354	50.2492	CAPZA1;HNRNPF;RPLP0;TCP1;P4HB;LMNB1
regulation of cell differentiation (GO:0045595)	0.000528441	0.00503308	3.55162	26.7991	DDX17;PPP2CA;PHLDB1;DDX5;HSP90AB1;APC;PPP2R1A;PRKACA;SUPT6H;BIRC2;CLASP1
supramolecular fiber organization (GO:0097435)	0.000573224	0.0054375	2.54915	19.0275	DYNC1H1;CRTAP;HSP90AB1;TPM4;DCTN1;FLII;TMOD3;PCM1;KIF2A;UBB;COL5A1;KATNAL2;P4HA2;SERPINH1;EPPK1;ARHGEF2;P4HB;VIM
Fc-epsilon receptor signaling pathway (GO:0038095)	0.000617315	0.00583213	4.12019	30.4487	PSMC5;PSMD11;PSMA4;PSMC6;PSMD4;PSMC4;PSMD2;PSMC2;PSMA7
regulation of type I interferon production (GO:0032479)	0.000621762	0.00585056	4.60582	34.0046	XRCC6;TBK1;RNF216;DHX9;PRKDC;XRCC5;CTNNB1;TRIM32
regulation of generation of precursor metabolites and energy (GO:0043467)	0.000648448	0.00607725	6.34091	46.5482	SEC13;NUP107;SEH1L;NUP133;NUP43;NUP160
regulation of cell cycle (GO:0051726)	0.000653515	0.00610034	2.68906	19.7193	HSP90AB1;CSNK2A1;RPL23;GMNN;HNRNPU;SIRT1;RRP8;SND1;RPS15A;RBBP4;APC;MADD;PRKACA;TRIM32;EIF4G2;BIRC2
protein-containing complex subunit organization (GO:0043933)	0.000658887	0.00610186	4.07997	29.8856	CARD10;SEH1L;NUP133;APC;PPP2R1A;CAPZA1;CAPZA2;TRAF2;MDN1
Fc receptor signaling pathway (GO:0038093)	0.000658887	0.00610186	4.07997	29.8856	PSMC5;PSMD11;PSMA4;PSMC6;PSMD4;PSMC4;PSMD2;PSMC2;PSMA7
neutrophil degranulation (GO:0043312)	0.000696399	0.00642387	2.26779	16.4859	CCT2;DYNC1H1;HSPA8;HSP90AA1;XRCC6;VCP;HSP90AB1;PSMD11;XRCC5;TUBB;UBR4;HUWE1;TUBB4B;SRP14;ILF2;EEF1A1;ACLY;ACTR1B;PSMD2;PSMC2;ACTR10;HSPA1A
regulation of protein modification by small protein conjugation or removal (GO:1903320)	0.000750054	0.00686476	11.5865	83.369	HSP90AA1;HSP90AB1;UBQLN1;HSPA1A
miRNA metabolic process (GO:0010586)	0.000750054	0.00686476	11.5865	83.369	DDX17;DICER1;SND1;TARBP2
regulation of glycolytic process (GO:0006110)	0.000778861	0.00707315	5.09286	36.453	SEC13;PRKAA1;NUP107;SEH1L;NUP133;NUP43;NUP160
neutrophil activation involved in immune response (GO:0002283)	0.000776248	0.00707315	2.24773	16.0961	CCT2;DYNC1H1;HSPA8;HSP90AA1;XRCC6;VCP;HSP90AB1;PSMD11;XRCC5;TUBB;UBR4;HUWE1;TUBB4B;SRP14;ILF2;EEF1A1;ACLY;ACTR1B;PSMD2;PSMC2;ACTR10;HSPA1A
regulation of mitotic spindle organization (GO:0060236)	0.000820861	0.00742578	7.73713	54.9736	DYNC1H1;DCTN1;CLTC;HNRNPU;HSPA1A
neutrophil mediated immunity (GO:0002446)	0.00084123	0.00758078	2.23291	15.8104	CCT2;DYNC1H1;HSPA8;HSP90AA1;XRCC6;VCP;HSP90AB1;PSMD11;XRCC5;TUBB;UBR4;HUWE1;TUBB4B;SRP14;ILF2;EEF1A1;ACLY;ACTR1B;PSMD2;PSMC2;ACTR10;HSPA1A
regulation of DNA replication (GO:0006275)	0.000887937	0.00797102	5.93526	41.7047	PPP2CA;BLM;PPP2R1A;DHX9;GMNN;SMC3
beta-catenin destruction complex disassembly (GO:1904886)	0.00091107	0.00802495	10.9044	76.3404	AMER1;APC;CSNK1A1;CTNNB1
error-prone translesion synthesis (GO:0042276)	0.00091107	0.00802495	10.9044	76.3404	RFC5;RFC3;RFC4;UBB
regulation of ubiquitin protein ligase activity (GO:1904666)	0.00091107	0.00802495	10.9044	76.3404	RPL5;RPS7;RPL23;RPL11
nucleotide-excision repair, DNA incision, 3'-to lesion (GO:0006295)	0.00091107	0.00802495	10.9044	76.3404	CUL4A;DDB1;PARP1;ERCC2
nucleotide-excision repair, preincision complex stabilization (GO:0006293)	0.00091107	0.00802495	10.9044	76.3404	CUL4A;DDB1;PARP1;ERCC2
telomere maintenance via telomere lengthening (GO:0010833)	0.000936781	0.00822052	7.48717	52.2085	ANKRD28;PPP6C;HSP90AA1;HSP90AB1;PPP6R3
chromatin organization (GO:0006325)	0.000945972	0.00827019	3.54057	24.6541	HDAC2;NPM1;MCM3AP;RBBP4;RUVBL2;PIH1D1;RUVBL1;ZBTB1;SUPT6H;SIRT1
mRNA metabolic process (GO:0016071)	0.000958237	0.00831537	4.28686	29.7955	DDX5;SF3B2;AKAP8L;DHX15;HNRNPR;PRKACA;PRPF8;HSPA1A
transcription, DNA-templated (GO:0006351)	0.00095558	0.00831537	2.93069	20.3777	PRMT5;DDX5;GTF3C3;PARP1;DDX21;MED16;POLRMT;SUPT5H;SUPT6H;POLR2A;POLR2B;ERCC2;TRIP13
regulation of proteasomal protein catabolic process (GO:0061136)	0.000981258	0.00848372	5.81131	40.2531	PSMC5;HSP90AB1;PSMC6;UBB;PSMC2;PRKACA
fructose 6-phosphate metabolic process (GO:0006002)	0.00103002	0.00884008	19.8247	136.358	PFKM;HK2;PFKP
small nucleolar ribonucleoprotein complex assembly (GO:0000491)	0.00103002	0.00884008	19.8247	136.358	PIH1D1;RUVBL2;RUVBL1
positive regulation of response to DNA damage stimulus (GO:2001022)	0.00108194	0.00925174	5.69242	38.8736	DDX5;TRIM28;DHX9;RPS3;SIRT1;CCAR2
regulation of phosphoprotein phosphatase activity (GO:0043666)	0.00120456	0.0102628	7.03268	47.2711	HSP90AB1;PPP6R1;PPP6R2;PPP6R3;CALM2
post-translational protein modification (GO:0043687)	0.00124874	0.0106007	2.43889	16.3055	CUL9;CUL7;PSMD11;PRKCSH;PSMA7;DDB1;CUL4A;PSMC5;PSMA4;PSMC6;PSMD4;PSMC4;PSMD2;PSMC2;CALU;WDR5;P4HB
positive regulation of protein modification by small protein conjugation or removal (GO:1903322)	0.00126308	0.0106618	4.65489	31.0677	AMER1;UBB;MYCBP2;UBQLN1;HUWE1;UBE3A;BIRC2
cellular protein modification process (GO:0006464)	0.00126503	0.0106618	1.78929	11.9393	CUL9;CUL7;PRKAA1;PSMD11;PRKDC;PRKCSH;WDR45;PSMA7;TIMM50;PPP2CA;PPP6C;TBK1;PSMD4;PPP2R1A;PSMD2;WDR5;PRKACA;MAP4K4;UBL4A;CSNK2A1;PARP1;CSNK1A1;SIRT1;YWHAZ;CTTNBP2NL;DDB1;CUL4A;PSMC5;PSMA4;PSMC6;STK24;PSMC4;PSMC2;CALU;BIRC6;P4HB;SIK2
positive regulation of transferase activity (GO:0051347)	0.00129628	0.010886	3.38559	22.5083	RFC5;CCT2;HSP90AA1;RFC3;HSP90AB1;RFC4;XRCC5;TCP1;CTNNB1;CHTF18
nucleotide-excision repair, DNA damage recognition (GO:0000715)	0.00130337	0.0109064	9.75555	64.8042	CUL4A;DDB1;PARP1;UBB
DNA replication-independent nucleosome assembly (GO:0006336)	0.00135786	0.0113219	6.82549	45.0608	HIRA;NPM1;RBBP4;RUVBL1;CABIN1
rDNA heterochromatin assembly (GO:0000183)	0.00139398	0.0115003	17.3457	114.059	BEND3;SIRT1;RRP8
fatty acid homeostasis (GO:0055089)	0.00139398	0.0115003	17.3457	114.059	PRKAA1;POLD1;SIRT1
peptidyl-proline hydroxylation (GO:0019511)	0.00139398	0.0115003	17.3457	114.059	CRTAP;P4HA2;P4HB
nucleosome assembly (GO:0006334)	0.00143194	0.011772	5.36319	35.122	HIRA;NPM1;SART3;RBBP4;NAP1L1;CABIN1
regulation of phosphorylation (GO:0042325)	0.00144034	0.0117997	3.62032	23.6873	PPP2CA;SEC13;NUP107;SEH1L;MCM7;NUP133;NUP43;SIRT1;NUP160
regulation of proteasomal ubiquitin-dependent protein catabolic process (GO:0032434)	0.00152021	0.0123675	3.9662	25.7363	VCP;HSP90AB1;HECTD1;CSNK1A1;GIPC1;RPL11;CCAR2;HSPA1A
regulation of protein catabolic process (GO:0042176)	0.00152021	0.0123675	3.9662	25.7363	EEF1A1;DDB1;VCP;SF3B3;CSNK2A1;APC;HUWE1;TRIM32
neuromuscular junction development (GO:0007528)	0.00153799	0.0124259	9.2673	60.0268	UNC13B;PPFIBP1;DCTN1;DNAJA3
protein alpha-1,2-demannosylation (GO:0036508)	0.00153799	0.0124259	9.2673	60.0268	EDEM3;UBB;EDEM2;UGGT2
regulation of translation (GO:0006417)	0.00155953	0.0125567	3.08025	19.9088	RPS4X;RPL5;NPM1;LARP1;RPL10;DHX9;PRKDC;RPS3;EIF3E;VIM;EIF4G2
negative regulation of cellular component organization (GO:0051129)	0.00158022	0.0126797	4.46291	28.7866	DNAJB1;HSPA8;HSPA5;XRCC5;PEX5;DNM2;HSPA1A
regulation of DNA-dependent DNA replication (GO:0090329)	0.0018294	0.0143354	15.4177	97.1893	BLM;GMNN;WRNIP1
glutamine metabolic process (GO:0006541)	0.0018294	0.0143354	15.4177	97.1893	GLUD1;CPS1;CAD
Golgi localization (GO:0051645)	0.0018294	0.0143354	15.4177	97.1893	COPG1;YWHAZ;ARCN1
mRNA transcription (GO:0009299)	0.0018294	0.0143354	15.4177	97.1893	DDX5;ZBTB1;SUPT6H
RNA splicing, via transesterification reactions (GO:0000375)	0.00180047	0.0143354	8.82555	55.7749	SF3B3;PRPF6;PRPF8;SF3B1
positive regulation of DNA-templated transcription, elongation (GO:0032786)	0.00180047	0.0143354	8.82555	55.7749	ALYREF;THOC1;SUPT5H;SUPT6H
positive regulation of protein ubiquitination (GO:0031398)	0.00182388	0.0143354	4.34345	27.3932	AMER1;UBB;MYCBP2;UBQLN1;HUWE1;UBE3A;BIRC2
positive regulation of ATPase activity (GO:0032781)	0.00190424	0.0148721	6.2711	39.2802	DNAJB1;DHX9;DNAJB11;HNRNPU;SSBP1
peptidyl-lysine modification (GO:0018205)	0.00194275	0.0151225	3.80353	23.7479	NUP107;SEH1L;TRIM28;NUP133;NUP43;RANGAP1;SIRT1;NUP160
regulation of neurogenesis (GO:0050767)	0.00202538	0.0157135	4.97908	30.8802	PCM1;DOCK7;CTNNB1;NAP1L1;TRIM32;APPL2
regulation of mitotic metaphase/anaphase transition (GO:0030071)	0.00209243	0.0160056	8.42396	51.971	CDC23;ANAPC7;CDC16;ANAPC4
negative regulation of telomere maintenance via telomere lengthening (GO:1904357)	0.00209243	0.0160056	8.42396	51.971	PARP1;XRN1;HNRNPU;HNRNPC
positive regulation of viral transcription (GO:0050434)	0.00209243	0.0160056	8.42396	51.971	POLR2A;DHX9;POLR2B;SUPT5H
cellular glucose homeostasis (GO:0001678)	0.00211769	0.0160056	6.10576	37.5958	UNC13B;PRKAA1;PRKACA;SIRT1;HK2
DNA-dependent DNA replication maintenance of fidelity (GO:0045005)	0.00211769	0.0160056	6.10576	37.5958	BLM;POLD1;ALYREF;THOC1;POLE
substantia nigra development (GO:0021762)	0.00211769	0.0160056	6.10576	37.5958	YWHAE;GLUD1;CNP;HSPA5;CALM2
cellular response to starvation (GO:0009267)	0.0021099	0.0160056	3.15521	19.4396	HSPA8;SEC13;PRKAA1;SEH1L;HSPA5;STK24;SIK2;WDR45;SIRT1;RRP8
T cell receptor signaling pathway (GO:0050852)	0.0021099	0.0160056	3.15521	19.4396	KHDRBS1;PSMC5;PSMD11;PSMA4;PSMC6;PSMD4;PSMC4;PSMD2;PSMC2;PSMA7
central nervous system neuron axonogenesis (GO:0021955)	0.00234085	0.0174652	13.8752	84.0453	HSP90AA1;HSP90AB1;MYCBP2
DNA replication-independent nucleosome organization (GO:0034724)	0.00234085	0.0174652	13.8752	84.0453	HIRA;RBBP4;CABIN1
intracellular steroid hormone receptor signaling pathway (GO:0030518)	0.00234807	0.0174652	5.9489	36.0156	DDX17;CALCOCO1;DDX5;UBR5;UBE3A
mitotic spindle assembly (GO:0090307)	0.00234807	0.0174652	5.9489	36.0156	STAG2;KIF2A;SMC3;SMC1A;CLASP1
mRNA stabilization (GO:0048255)	0.00234807	0.0174652	5.9489	36.0156	LARP1;DHX9;HNRNPU;HNRNPC;PABPC1
negative regulation of intrinsic apoptotic signaling pathway (GO:2001243)	0.00238388	0.0176754	4.8069	29.029	DNAJA1;ARHGEF2;SIRT1;TRIM32;CCAR2;HSPA1A
cellular response to unfolded protein (GO:0034620)	0.00241551	0.0178458	8.05728	48.552	HSPA8;HSPA5;HSPD1;HSPA1A
intracellular protein transport (GO:0006886)	0.00242209	0.0178458	2.34805	14.1426	COPB2;SEC13;NPM1;COPA;NUP107;NUP133;CLTC;RPL11;COPZ1;ARCN1;HERC2;GIPC1;ARHGEF2;EVI5;APPL2;APPL1
ERAD pathway (GO:0036503)	0.00256098	0.0188099	4.07094	24.2928	USP13;VCP;PSMC6;HSPA5;DNAJB12;UBQLN1;UGGT2
chromosome condensation (GO:0030261)	0.00259615	0.0190087	5.79988	34.5309	SET;CSNK2A1;AKAP8L;SMC4;SMC2
positive regulation of microtubule polymerization (GO:0031116)	0.00277129	0.0202278	7.72117	45.4657	DCTN1;RPS3;CLASP1;HSPA1A
positive regulation of nucleocytoplasmic transport (GO:0046824)	0.00286268	0.02083	5.65813	33.134	YWHAE;KHDRBS1;TRIM28;DHX9;UBR5
protein import (GO:0017038)	0.00291267	0.0211281	3.97124	23.1868	HSP90AA1;SEC13;NUP107;NUP133;PEX5;APPL2;APPL1
nuclear pore organization (GO:0006999)	0.0029325	0.0211411	12.6132	73.5586	NUP107;SEH1L;NUP133
pre-miRNA processing (GO:0031054)	0.0029325	0.0211411	12.6132	73.5586	ADAR;DICER1;TARBP2
positive regulation of catabolic process (GO:0009896)	0.00300849	0.0216224	4.56979	26.5336	DDB1;VCP;CSNK2A1;APC;HUWE1;TRIM32
epithelial to mesenchymal transition (GO:0001837)	0.00314844	0.022559	5.52313	31.8179	DDX17;CUL7;DDX5;TRIM28;CTNNB1
production of miRNAs involved in gene silencing by miRNA (GO:0035196)	0.00316134	0.0225824	7.41194	42.6688	SRRT;ADAR;DICER1;TARBP2
regulation of protein-containing complex assembly (GO:0043254)	0.00340806	0.0242708	3.44958	19.5992	HSPA8;VCP;HSP90AA1;HSPA5;PIH1D1;PEX5;RPS3;TRAF2
positive regulation of DNA repair (GO:0045739)	0.00345419	0.0245248	5.39441	30.5764	TRIM28;PARP1;DHX9;RPS3;SIRT1
cellular response to light stimulus (GO:0071482)	0.0037479	0.0265297	4.35491	24.329	NPM1;PARP1;RUVBL2;POLD1;ZBTB1;USP28
pyrimidine nucleobase biosynthetic process (GO:0019856)	0.0043375	0.0283085	30.772	167.414	CAD;CTPS1
regulation of basement membrane assembly involved in embryonic body morphogenesis (GO:1904259)	0.0043375	0.0283085	30.772	167.414	PHLDB1;CLASP1
regulation of DNA topoisomerase (ATP-hydrolyzing) activity (GO:2000371)	0.0043375	0.0283085	30.772	167.414	DHX9;HNRNPU
regulation of Fc-gamma receptor signaling pathway involved in phagocytosis (GO:1905449)	0.0043375	0.0283085	30.772	167.414	APPL2;APPL1
regulation of histone H4-K16 acetylation (GO:2000618)	0.0043375	0.0283085	30.772	167.414	PIH1D1;SIRT1
CRD-mediated mRNA stabilization (GO:0070934)	0.0043375	0.0283085	30.772	167.414	DHX9;HNRNPU
DNA replication, synthesis of RNA primer (GO:0006269)	0.0043375	0.0283085	30.772	167.414	PRIM2;POLA2
regulation of protein monoubiquitination (GO:1902525)	0.0043375	0.0283085	30.772	167.414	UBB;BIRC2
response to mitochondrial depolarisation (GO:0098780)	0.0043375	0.0283085	30.772	167.414	AMBRA1;SQSTM1
RNA localization to Cajal body (GO:0090670)	0.0043375	0.0283085	30.772	167.414	CCT2;TCP1
scaRNA localization to Cajal body (GO:0090666)	0.0043375	0.0283085	30.772	167.414	CCT2;TCP1
spliceosomal conformational changes to generate catalytic conformation (GO:0000393)	0.0043375	0.0283085	30.772	167.414	PRPF19;SNRNP200
mannose trimming involved in glycoprotein ERAD pathway (GO:1904382)	0.0043375	0.0283085	30.772	167.414	EDEM3;EDEM2
ubiquitin-dependent glycoprotein ERAD pathway (GO:0097466)	0.0043375	0.0283085	30.772	167.414	EDEM3;EDEM2
mitochondrial RNA 3'-end processing (GO:0000965)	0.0043375	0.0283085	30.772	167.414	TRMT10C;HSD17B10
mitochondrial tRNA methylation (GO:0070901)	0.0043375	0.0283085	30.772	167.414	TRMT10C;HSD17B10
negative regulation of histone H4 acetylation (GO:0090241)	0.0043375	0.0283085	30.772	167.414	PIH1D1;SIRT1
positive regulation of basement membrane assembly involved in embryonic body morphogenesis (GO:1904261)	0.0043375	0.0283085	30.772	167.414	PHLDB1;CLASP1
positive regulation of DNA topoisomerase (ATP-hydrolyzing) activity (GO:2000373)	0.0043375	0.0283085	30.772	167.414	DHX9;HNRNPU
positive regulation of intrinsic apoptotic signaling pathway by p53 class mediator (GO:1902255)	0.0043375	0.0283085	30.772	167.414	RPS7;UBB
positive regulation of nucleobase-containing compound transport (GO:0032241)	0.0043375	0.0283085	30.772	167.414	KHDRBS1;DHX9
positive regulation of protein monoubiquitination (GO:1902527)	0.0043375	0.0283085	30.772	167.414	UBB;BIRC2
positive regulation of RNA export from nucleus (GO:0046833)	0.0043375	0.0283085	30.772	167.414	KHDRBS1;DHX9
protein deglycosylation involved in glycoprotein catabolic process (GO:0035977)	0.0043375	0.0283085	30.772	167.414	EDEM3;EDEM2
negative regulation of proteasomal ubiquitin-dependent protein catabolic process (GO:0032435)	0.00405039	0.0283085	6.86221	37.8035	HSP90AB1;GIPC1;RPL11;CCAR2
organelle transport along microtubule (GO:0072384)	0.00405039	0.0283085	6.86221	37.8035	UBB;NDE1;COPG2;COPG1
regulation of TOR signaling (GO:0032006)	0.00402196	0.0283085	4.28769	23.6508	SEC13;PRKAA1;SEH1L;PIH1D1;RICTOR;SIRT1
negative regulation of supramolecular fiber organization (GO:1902904)	0.00431058	0.0283085	4.22251	22.9987	HSPA8;APC;PFDN2;ARHGEF2;PFDN6;CLASP1
regulation of intrinsic apoptotic signaling pathway in response to DNA damage (GO:1902229)	0.00437125	0.0283707	10.6716	57.9755	RPS3;TRIM32;CCAR2
mitotic sister chromatid cohesion (GO:0007064)	0.00437125	0.0283707	10.6716	57.9755	RAD21;PDS5B;SMC1A
7-methylguanosine mRNA capping (GO:0006370)	0.00455237	0.0290632	6.61679	35.6784	POLR2A;POLR2B;ERCC2;SUPT5H
7-methylguanosine RNA capping (GO:0009452)	0.00455237	0.0290632	6.61679	35.6784	POLR2A;POLR2B;ERCC2;SUPT5H
cellular response to topologically incorrect protein (GO:0035967)	0.00455237	0.0290632	6.61679	35.6784	HSPA8;HSPA5;DNAJB12;HSPA1A
gene silencing by miRNA (GO:0035195)	0.00455237	0.0290632	6.61679	35.6784	MOV10;ADAR;DICER1;TARBP2
RNA biosynthetic process (GO:0032774)	0.00455237	0.0290632	6.61679	35.6784	PRIM2;PRMT5;POLA2;POLR2A
mesenchymal cell differentiation (GO:0048762)	0.00449904	0.0290632	5.04183	27.2455	DDX17;CUL7;DDX5;TRIM28;CTNNB1
ubiquitin-dependent ERAD pathway (GO:0030433)	0.00461419	0.0293779	4.15928	22.3712	VCP;PSMC6;HSPA5;EDEM2;DNAJB12;UBQLN1
antigen processing and presentation of peptide antigen via MHC class I (GO:0002474)	0.00509457	0.0321741	6.3883	33.7275	SEC23A;SEC13;SEC24B;SEC24A
apoptotic mitochondrial changes (GO:0008637)	0.00509457	0.0321741	6.3883	33.7275	CCAR2;HK2;HSPD1;TIMM50
positive regulation of telomere maintenance via telomerase (GO:0032212)	0.00509457	0.0321741	6.3883	33.7275	CCT2;XRCC5;TCP1;CTNNB1
acyl-CoA biosynthetic process (GO:0071616)	0.0052249	0.0328202	9.90881	52.0641	GCDH;ACLY;FASN
RNA interference (GO:0016246)	0.0052249	0.0328202	9.90881	52.0641	DHX9;DICER1;TARBP2
IRE1-mediated unfolded protein response (GO:0036498)	0.00530951	0.0332625	4.83125	25.3073	CUL7;HSPA5;DCTN1;DNAJB11;LMNA
establishment of protein localization to organelle (GO:0072594)	0.00561959	0.0350178	3.98041	20.6245	SEC13;NUP107;NUP133;HK2;APPL2;APPL1
regulation of RNA splicing (GO:0043484)	0.00561959	0.0350178	3.98041	20.6245	KHDRBS1;HNRNPK;POLR2A;HNRNPF;RPS13;HSPA1A
regulation of alternative mRNA splicing, via spliceosome (GO:0000381)	0.00575117	0.0356481	4.73242	24.4115	DDX17;SMU1;KHDRBS1;DDX5;HNRNPU
cytoplasmic microtubule organization (GO:0031122)	0.00575117	0.0356481	4.73242	24.4115	DYNC1H1;PCM1;KATNAL2;DCTN1;CLASP1
positive regulation of protein kinase activity (GO:0045860)	0.0058327	0.0360581	2.89194	14.8769	PPP2CA;XRCC6;HSP90AA1;HSP90AB1;XRCC5;PIH1D1;CLSPN;CALM2;MAP4K4
positive regulation of NF-kappaB transcription factor activity (GO:0051092)	0.00607934	0.0374839	2.87198	14.6553	NPM1;UBB;DHX9;RPS3;TRAF2;ERC1;ARHGEF2;TRIM32;HSPA1A
alternative mRNA splicing, via spliceosome (GO:0000380)	0.00617189	0.0375894	9.24775	47.0503	DDX17;DDX5;DHX9
regulation of chromosome segregation (GO:0051983)	0.00617189	0.0375894	9.24775	47.0503	RMI2;CSNK2A1;RAD18
regulation of oxidative stress-induced intrinsic apoptotic signaling pathway (GO:1902175)	0.00617189	0.0375894	9.24775	47.0503	UBQLN1;P4HB;SIRT1
regulation of spindle organization (GO:0090224)	0.00617189	0.0375894	9.24775	47.0503	DYNC1H1;DCTN1;CLTC
intrinsic apoptotic signaling pathway (GO:0097193)	0.00617666	0.0375894	3.42552	17.4256	CUL4A;DDX5;STK24;DIABLO;PRKDC;TRAF2;RRP8
adiponectin-activated signaling pathway (GO:0033211)	0.00641478	0.0381468	23.0778	116.523	APPL2;APPL1
axo-dendritic transport (GO:0008088)	0.00641478	0.0381468	23.0778	116.523	HSPA8;DCTN1
cellular response to X-ray (GO:0071481)	0.00641478	0.0381468	23.0778	116.523	XRCC6;XRCC5
regulation of mRNA export from nucleus (GO:0010793)	0.00641478	0.0381468	23.0778	116.523	AKAP8L;SUPT6H
regulation of ribonucleoprotein complex localization (GO:2000197)	0.00641478	0.0381468	23.0778	116.523	AKAP8L;SUPT6H
transcription-dependent tethering of RNA polymerase II gene DNA at nuclear periphery (GO:0000972)	0.00641478	0.0381468	23.0778	116.523	NUP107;NUP133
positive regulation of autophagy of mitochondrion in response to mitochondrial depolarization (GO:1904925)	0.00641478	0.0381468	23.0778	116.523	HUWE1;HK2
positive regulation of gluconeogenesis (GO:0045722)	0.00641478	0.0381468	23.0778	116.523	DDB1;SIRT1
positive regulation of tau-protein kinase activity (GO:1902949)	0.00641478	0.0381468	23.0778	116.523	HSP90AA1;HSP90AB1
positive regulation of macromolecule biosynthetic process (GO:0010557)	0.00645066	0.0382029	3.07691	15.5186	RPS4X;RPL5;NPM1;DHX9;PRKDC;EIF3E;VIM;SIRT1
antigen receptor-mediated signaling pathway (GO:0050851)	0.00645682	0.0382029	2.6647	13.4371	KHDRBS1;PSMC5;PSMD11;PSMA4;PSMC6;PSMD4;PSMC4;PSMD2;PSMC2;PSMA7
Golgi organization (GO:0007030)	0.00674969	0.0398351	3.05153	15.2524	GAK;PRMT5;CUL7;CSNK1A1;MYO18A;HUWE1;YWHAZ;CLASP1
regulation of defense response to virus by host (GO:0050691)	0.00697621	0.0404586	5.78851	28.7414	HSP90AA1;RNF216;DHX9;TARBP2
regulation of microtubule-based process (GO:0032886)	0.00697621	0.0404586	5.78851	28.7414	PHLDB1;PRKAA1;APC;CLASP1
regulation of mRNA processing (GO:0050684)	0.00697621	0.0404586	5.78851	28.7414	KHDRBS1;HNRNPK;DHX9;SUPT6H
intrinsic apoptotic signaling pathway by p53 class mediator (GO:0072332)	0.00697621	0.0404586	5.78851	28.7414	DDX5;USP28;SIRT1;RRP8
positive regulation of mitotic nuclear division (GO:0045840)	0.00697621	0.0404586	5.78851	28.7414	CDC23;ANAPC7;CDC16;ANAPC4
positive regulation of telomere maintenance via telomere lengthening (GO:1904358)	0.00697621	0.0404586	5.78851	28.7414	CCT2;XRCC5;TCP1;CTNNB1
positive regulation of apoptotic process (GO:0043065)	0.00695074	0.0404586	2.2131	10.9967	UNC13B;ARHGEF12;DIABLO;SIRT1;CCAR2;DNM2;HSPD1;DNAJA1;UBB;APC;RPS3;CTNNB1;ARHGEF2;SQSTM1
actin filament capping (GO:0051693)	0.0072147	0.0413302	8.66933	42.7539	FLII;CAPZA1;CAPZA2
barbed-end actin filament capping (GO:0051016)	0.0072147	0.0413302	8.66933	42.7539	FLII;CAPZA1;CAPZA2
regulation of histone H3-K4 methylation (GO:0051569)	0.0072147	0.0413302	8.66933	42.7539	PIH1D1;WDR5;CTNNB1
endoplasmic reticulum mannose trimming (GO:1904380)	0.0072147	0.0413302	8.66933	42.7539	UBB;EDEM2;UGGT2
maintenance of protein localization in organelle (GO:0072595)	0.0072147	0.0413302	8.66933	42.7539	HSPA5;HNRNPU;HK2
chromosome organization (GO:0051276)	0.00758618	0.0433522	3.28644	16.0425	DDB1;CUL4A;HDAC2;UBB;NUP133;PARP1;SIRT1
positive regulation of cellular amide metabolic process (GO:0034250)	0.00763753	0.0435395	3.7141	18.105	RPS4X;RPL5;NPM1;PRKDC;EIF3E;VIM
glutamine family amino acid metabolic process (GO:0009064)	0.00769279	0.0437481	5.61281	27.3202	GLUD1;CPS1;CAD;PYCR2
positive regulation of gene expression (GO:0010628)	0.00782576	0.0443965	1.92691	9.34616	RPL5;CALCOCO1;PRKAA1;NPM1;DDX5;RPS7;PRKDC;RPL23;RPL11;DDX21;RPS4X;MOV10;POLR2A;UBR5;RPS3;EIF3E;VIM;SF3B1;HSPA1A
positive regulation of cellular process (GO:0048522)	0.00814039	0.0460699	1.79862	8.65301	DYNC1H1;PRKAA1;HDAC2;NPM1;HSP90AB1;CSNK2A1;RPL23;DHPS;NAP1L1;DICER1;SIRT1;RPS4X;ACLY;RPS15A;APC;RPS19;FASN;DNAJA2;LMNA;P4HB;TRIM32;RAD18;EIF4G2
cellular response to misfolded protein (GO:0071218)	0.00835553	0.0466119	8.15895	39.0392	VCP;DNAJB12;UGGT2
regulation of nuclear division (GO:0051783)	0.00835553	0.0466119	8.15895	39.0392	CUL9;PRMT5;CUL7
microtubule nucleation (GO:0007020)	0.00835553	0.0466119	8.15895	39.0392	NDE1;TUBG1;CLASP1
negative regulation of telomere maintenance via telomerase (GO:0032211)	0.00835553	0.0466119	8.15895	39.0392	XRN1;HNRNPU;HNRNPC
positive regulation of interferon-alpha production (GO:0032727)	0.00835553	0.0466119	8.15895	39.0392	TBK1;DHX9;HSPD1
positive regulation of lymphocyte differentiation (GO:0045621)	0.00835553	0.0466119	8.15895	39.0392	XRCC6;PRKDC;ZBTB1
regulation of apoptotic signaling pathway (GO:2001233)	0.00845611	0.0469495	5.44745	25.9999	CSNK2A1;PTPMT1;MADD;RPS3
negative regulation of proteasomal protein catabolic process (GO:1901799)	0.00845611	0.0469495	5.44745	25.9999	HSP90AB1;GIPC1;RPL11;CCAR2
pyrimidine ribonucleotide biosynthetic process (GO:0009220)	0.00885466	0.047693	18.4613	87.2632	CAD;CTPS1
pyrimidine-containing compound biosynthetic process (GO:0072528)	0.00885466	0.047693	18.4613	87.2632	CAD;CTPS1
citrulline metabolic process (GO:0000052)	0.00885466	0.047693	18.4613	87.2632	CPS1;CAD
G-quadruplex DNA unwinding (GO:0044806)	0.00885466	0.047693	18.4613	87.2632	BLM;DHX9
maintenance of synapse structure (GO:0099558)	0.00885466	0.047693	18.4613	87.2632	DCTN1;ERC1
mRNA transcription by RNA polymerase II (GO:0042789)	0.00885466	0.047693	18.4613	87.2632	ZBTB1;SUPT6H
negative regulation of DNA repair (GO:0045738)	0.00885466	0.047693	18.4613	87.2632	UBR5;RPS3
negative regulation of protein kinase activity by regulation of protein phosphorylation (GO:0044387)	0.00885466	0.047693	18.4613	87.2632	NPM1;ADAR
pexophagy (GO:0000425)	0.00885466	0.047693	18.4613	87.2632	PEX5;SQSTM1
positive regulation of microtubule nucleation (GO:0090063)	0.00885466	0.047693	18.4613	87.2632	DCTN1;HSPA1A
positive regulation of pinocytosis (GO:0048549)	0.00885466	0.047693	18.4613	87.2632	APPL2;APPL1
positive regulation of protein deubiquitination (GO:1903003)	0.00885466	0.047693	18.4613	87.2632	VCP;SART3
positive regulation of programmed cell death (GO:0043068)	0.00865655	0.047693	2.22541	10.5695	UNC13B;ARHGEF12;DIABLO;SIRT1;CCAR2;DNM2;HSPD1;DNAJA1;UBB;APC;CTNNB1;ARHGEF2;SQSTM1
regulation of programmed cell death (GO:0043067)	0.00889147	0.0477815	2.53318	11.9634	KANK2;PSMC5;VCP;HSP90AA1;DNAJA3;MADD;RPS3;TRAF2;SIRT1;BIRC2
spindle assembly (GO:0051225)	0.00907338	0.0486474	3.5707	16.7909	STAG2;KIF2A;RPS3;SMC3;SMC1A;CLASP1
spindle assembly checkpoint signaling (GO:0071173)	0.00959627	0.0507541	7.70528	35.8017	APC;BUB3;TRIP13
mitotic spindle assembly checkpoint signaling (GO:0007094)	0.00959627	0.0507541	7.70528	35.8017	APC;BUB3;TRIP13
mitotic spindle checkpoint signaling (GO:0071174)	0.00959627	0.0507541	7.70528	35.8017	APC;BUB3;TRIP13
negative regulation of microtubule depolymerization (GO:0007026)	0.00959627	0.0507541	7.70528	35.8017	APC;ARHGEF2;CLASP1
protein localization to chromatin (GO:0071168)	0.00959627	0.0507541	7.70528	35.8017	PIH1D1;RAD21;RUVBL2
regulation of DNA-templated transcription, initiation (GO:2000142)	0.00959028	0.0507541	4.13938	19.2357	MED12;MOV10;TRIM28;CTNNB1;MED16
regulation of macroautophagy (GO:0016241)	0.0101277	0.0534442	3.09769	14.2261	PRKAA1;TBK1;LARP1;UBQLN1;PRKACA;SUPT5H;SIRT1
double-strand break repair via nonhomologous end joining (GO:0006303)	0.0102539	0.0538673	4.06655	18.6252	XRCC6;HERC2;PRKDC;XRCC5;PRPF19
I-kappaB kinase/NF-kappaB signaling (GO:0007249)	0.0102539	0.0538673	4.06655	18.6252	TBK1;UBB;TRAF2;ERC1;BIRC2
cellular component assembly (GO:0022607)	0.0104861	0.0549639	2.24958	10.2529	CARD10;RBBP4;APC;PPP2R1A;RAD21;CAPZA1;CAPZA2;EPPK1;TRAF2;TRIP13;YWHAZ;MDN1
fatty-acyl-CoA metabolic process (GO:0035337)	0.0109386	0.0568775	7.29937	32.96	GCDH;ACLY;FASN
regulation of viral release from host cell (GO:1902186)	0.0109386	0.0568775	7.29937	32.96	DDB1;TRIM28;TRIM32
negative regulation of mitotic metaphase/anaphase transition (GO:0045841)	0.0109386	0.0568775	7.29937	32.96	APC;BUB3;TRIP13
cell cycle G1/S phase transition (GO:0044843)	0.0109482	0.0568775	3.99623	18.0413	CUL4A;PPP6C;KHDRBS1;MAX;POLE
regulation of protein dephosphorylation (GO:0035304)	0.0110379	0.0570903	5.005	22.5546	PPP6R1;PPP6R2;PPP6R3;CALM2
positive regulation of TOR signaling (GO:0032008)	0.0110379	0.0570903	5.005	22.5546	SEC13;SEH1L;PIH1D1;RICTOR
cellular response to hepatocyte growth factor stimulus (GO:0035729)	0.0116408	0.0577052	15.3836	68.507	APPL2;APPL1
regulation of intrinsic apoptotic signaling pathway by p53 class mediator (GO:1902253)	0.0116408	0.0577052	15.3836	68.507	RPS7;UBB
establishment of Golgi localization (GO:0051683)	0.0116408	0.0577052	15.3836	68.507	COPG1;YWHAZ
establishment of protein localization to chromatin (GO:0071169)	0.0116408	0.0577052	15.3836	68.507	PIH1D1;RUVBL2
hair cell differentiation (GO:0035315)	0.0116408	0.0577052	15.3836	68.507	ERCC2;CTNNB1
response to hepatocyte growth factor (GO:0035728)	0.0116408	0.0577052	15.3836	68.507	APPL2;APPL1
translocation of molecules into host (GO:0044417)	0.0116408	0.0577052	15.3836	68.507	ALYREF;THOC1
mitochondrial RNA processing (GO:0000963)	0.0116408	0.0577052	15.3836	68.507	TRMT10C;ELAC2
mitophagy (GO:0000423)	0.0116408	0.0577052	15.3836	68.507	AMBRA1;SQSTM1
viral mRNA export from host cell nucleus (GO:0046784)	0.0116408	0.0577052	15.3836	68.507	ALYREF;THOC1
negative regulation of nitrogen compound metabolic process (GO:0051172)	0.0116408	0.0577052	15.3836	68.507	HSP90AB1;CLTC
peptidyl-proline hydroxylation to 4-hydroxy-L-proline (GO:0018401)	0.0116408	0.0577052	15.3836	68.507	P4HA2;P4HB
positive regulation of isomerase activity (GO:0010912)	0.0116408	0.0577052	15.3836	68.507	DHX9;HNRNPU
positive regulation of leukocyte differentiation (GO:1902107)	0.0116408	0.0577052	15.3836	68.507	XRCC6;PRKDC
positive regulation of melanin biosynthetic process (GO:0048023)	0.0116408	0.0577052	15.3836	68.507	GIPC1;APPL1
positive regulation of secondary metabolite biosynthetic process (GO:1900378)	0.0116408	0.0577052	15.3836	68.507	GIPC1;APPL1
progesterone receptor signaling pathway (GO:0050847)	0.0116408	0.0577052	15.3836	68.507	UBR5;UBE3A
regulation of innate immune response (GO:0045088)	0.011674	0.0577052	3.9283	17.4824	HSP90AB1;DHX9;APPL2;BIRC2;APPL1
regulation of transcription initiation from RNA polymerase II promoter (GO:0060260)	0.011674	0.0577052	3.9283	17.4824	MED12;MOV10;TRIM28;CTNNB1;MED16
protein catabolic process (GO:0030163)	0.011674	0.0577052	3.9283	17.4824	DDB1;HSPA8;HSP90AA1;VCP;PRPF19
cellular protein localization (GO:0034613)	0.0113539	0.0577052	2.07756	9.30373	COPB2;SEC13;NPM1;COPA;CLTC;HPS6;PRPF19;WDR45;COPZ1;ARCN1;HERC2;CTNNB1;ARHGEF2;EVI5
ATP-dependent chromatin remodeling (GO:0043044)	0.0119994	0.0591886	4.87304	21.5529	HDAC2;RBBP4;CHD4;HNRNPC
cytoskeleton-dependent intracellular transport (GO:0030705)	0.0123839	0.0607017	6.93404	30.4499	TUBA1C;MYO10;TUBB
regulation of necroptotic process (GO:0060544)	0.0123839	0.0607017	6.93404	30.4499	HSP90AA1;ARHGEF2;BIRC2
regulation of neural precursor cell proliferation (GO:2000177)	0.0123839	0.0607017	6.93404	30.4499	NAP1L1;SHCBP1;APPL2
regulation of mRNA splicing, via spliceosome (GO:0048024)	0.0125064	0.0610471	3.31463	14.5231	DDX17;SMU1;KHDRBS1;DDX5;HNRNPK;HNRNPU
positive regulation of autophagy (GO:0010508)	0.0125064	0.0610471	3.31463	14.5231	PRKAA1;TBK1;LARP1;PIK3C2A;SUPT5H;SIRT1
mitochondrion organization (GO:0007005)	0.0129057	0.0628649	2.52336	10.9768	PARP1;DNAJA3;SSBP1;POLRMT;HSD17B10;HK2;TIMM50;DNM2;HSPD1
cellular response to glucose starvation (GO:0042149)	0.0130129	0.0632556	4.74784	20.6143	PRKAA1;HSPA5;SIK2;RRP8
regulation of cell population proliferation (GO:0042127)	0.0131666	0.0638703	1.659	7.18358	KANK2;HDAC2;PRKDC;PDS5B;RPS4X;RPS15A;RBBP4;LMNA;XRCC6;NPM1;CSNK2A1;XRCC5;RPL23;DHPS;NAP1L1;SIRT1;SHCBP1;APC;DNAJA3;DNAJA2;CTNNB1;STRN;BIRC6;ARHGEF2;BIRC2;HSPA1A
cellular response to nutrient levels (GO:0031669)	0.0132224	0.0640082	3.79911	16.4344	HSPA8;PRKAA1;STK24;WDR45;SIRT1
canonical glycolysis (GO:0061621)	0.0139333	0.0664882	6.60351	28.2199	PFKM;HK2;PFKP
glucose catabolic process to pyruvate (GO:0061718)	0.0139333	0.0664882	6.60351	28.2199	PFKM;HK2;PFKP
response to gamma radiation (GO:0010332)	0.0139333	0.0664882	6.60351	28.2199	PRKAA1;XRCC6;XRCC5
heterochromatin assembly (GO:0031507)	0.0139333	0.0664882	6.60351	28.2199	BEND3;SIRT1;RRP8
negative regulation of protein depolymerization (GO:1901880)	0.0139333	0.0664882	6.60351	28.2199	APC;ARHGEF2;CLASP1
positive regulation of viral life cycle (GO:1903902)	0.0139333	0.0664882	6.60351	28.2199	DDB1;P4HB;KPNA2
Wnt signaling pathway (GO:0016055)	0.0138294	0.0664882	3.23721	13.8584	AMER1;UBB;APC;CSNK1A1;CTNNB1;STRN
regulation of viral genome replication (GO:0045069)	0.0140461	0.0667544	3.73764	15.9426	DDB1;LARP1;ADAR;PABPC1;TARBP2
transcription elongation from RNA polymerase II promoter (GO:0006368)	0.0140461	0.0667544	3.73764	15.9426	POLR2A;POLR2B;ERCC2;SUPT5H;SUPT6H
intracellular protein transmembrane transport (GO:0065002)	0.0140794	0.0667773	4.62891	19.7332	HSPA5;PEX5;HSPD1;TIMM50
alpha-amino acid biosynthetic process (GO:1901607)	0.0147575	0.068878	13.1853	55.5893	CPS1;CAD
cellular response to muramyl dipeptide (GO:0071225)	0.0147575	0.068878	13.1853	55.5893	ARHGEF2;VIM
regulation of helicase activity (GO:0051095)	0.0147575	0.068878	13.1853	55.5893	SSBP1;SIRT1
regulation of skeletal muscle cell differentiation (GO:2001014)	0.0147575	0.068878	13.1853	55.5893	DDX17;DDX5
fructose 1,6-bisphosphate metabolic process (GO:0030388)	0.0147575	0.068878	13.1853	55.5893	PFKM;PFKP
mitochondrial tRNA modification (GO:0070900)	0.0147575	0.068878	13.1853	55.5893	TRMT10C;HSD17B10
negative regulation of necroptotic process (GO:0060546)	0.0147575	0.068878	13.1853	55.5893	ARHGEF2;BIRC2
positive regulation of extracellular matrix assembly (GO:1901203)	0.0147575	0.068878	13.1853	55.5893	PHLDB1;CLASP1
regulation of translational initiation (GO:0006446)	0.0149035	0.0692838	3.67813	15.4708	KHDRBS1;NPM1;LARP1;EIF3E;EIF4G2
positive regulation of protein localization to nucleus (GO:1900182)	0.0149035	0.0692838	3.67813	15.4708	CARD10;CCT2;TRIM28;TCP1;UBR5
nucleosome organization (GO:0034728)	0.0152471	0.0707404	3.16331	13.2333	NPM1;MCM3AP;SART3;SET;NAP1L1;SUPT6H
cellular response to hexose stimulus (GO:0071331)	0.0155878	0.0714719	6.30303	26.2286	UNC13B;PRKAA1;PRKACA
regulation of interferon-alpha production (GO:0032647)	0.0155878	0.0714719	6.30303	26.2286	TBK1;DHX9;HSPD1
regulation of microtubule depolymerization (GO:0031114)	0.0155878	0.0714719	6.30303	26.2286	APC;ARHGEF2;CLASP1
regulation of proteolysis involved in cellular protein catabolic process (GO:1903050)	0.0155878	0.0714719	6.30303	26.2286	UBB;UBE3A;PRKACA
regulation of spindle assembly (GO:0090169)	0.0155878	0.0714719	6.30303	26.2286	DYNC1H1;HNRNPU;HSPA1A
glycolytic process through glucose-6-phosphate (GO:0061620)	0.0155878	0.0714719	6.30303	26.2286	PFKM;HK2;PFKP
DNA-templated transcription, elongation (GO:0006354)	0.0157954	0.0722824	3.62047	15.0179	POLR2A;POLR2B;ERCC2;SUPT5H;SUPT6H
spliceosomal complex assembly (GO:0000245)	0.0163747	0.0747872	4.40803	18.1259	PRPF6;PRPF19;SNRNP200;SF3B1
clathrin-dependent endocytosis (GO:0072583)	0.017348	0.0784681	6.02868	24.4419	GAK;CLTC;AP2B1
DNA geometric change (GO:0032392)	0.017348	0.0784681	6.02868	24.4419	BLM;DHX9;ASCC3
negative regulation of intrinsic apoptotic signaling pathway in response to DNA damage (GO:1902230)	0.017348	0.0784681	6.02868	24.4419	SIRT1;TRIM32;CCAR2
positive regulation of histone methylation (GO:0031062)	0.017348	0.0784681	6.02868	24.4419	WDR5;CTNNB1;SIRT1
positive regulation of microtubule polymerization or depolymerization (GO:0031112)	0.017348	0.0784681	6.02868	24.4419	DCTN1;RPS3;CLASP1
regulation of DNA damage checkpoint (GO:2000001)	0.0181894	0.0799581	11.5366	46.226	THOC1;CCAR2
regulation of microtubule nucleation (GO:0010968)	0.0181894	0.0799581	11.5366	46.226	DCTN1;HSPA1A
regulation of peptidyl-lysine acetylation (GO:2000756)	0.0181894	0.0799581	11.5366	46.226	PRKAA1;SIRT1
regulation of protein neddylation (GO:2000434)	0.0181894	0.0799581	11.5366	46.226	RPL5;RPL11
regulation of tau-protein kinase activity (GO:1902947)	0.0181894	0.0799581	11.5366	46.226	HSP90AA1;HSP90AB1
low-density lipoprotein particle receptor catabolic process (GO:0032802)	0.0181894	0.0799581	11.5366	46.226	CLTC;AP2B1
low-density lipoprotein receptor particle metabolic process (GO:0032799)	0.0181894	0.0799581	11.5366	46.226	CLTC;AP2B1
microtubule anchoring at centrosome (GO:0034454)	0.0181894	0.0799581	11.5366	46.226	PCM1;DCTN1
UV protection (GO:0009650)	0.0181894	0.0799581	11.5366	46.226	ERCC2;SDF4
negative regulation of inclusion body assembly (GO:0090084)	0.0181894	0.0799581	11.5366	46.226	DNAJB1;HSPA1A
negative regulation of peptidyl-lysine acetylation (GO:2000757)	0.0181894	0.0799581	11.5366	46.226	SET;SIRT1
negative regulation of transcription from RNA polymerase II promoter in response to stress (GO:0097201)	0.0181894	0.0799581	11.5366	46.226	DNAJB1;HSPA1A
negative regulation of tyrosine phosphorylation of STAT protein (GO:0042532)	0.0181894	0.0799581	11.5366	46.226	PPP2CA;PPP2R1A
positive regulation of establishment of protein localization to telomere (GO:1904851)	0.0181894	0.0799581	11.5366	46.226	CCT2;TCP1
production of siRNA involved in RNA interference (GO:0030422)	0.0181894	0.0799581	11.5366	46.226	DICER1;TARBP2
response to ionizing radiation (GO:0010212)	0.0186823	0.0819712	3.45783	13.7628	IKBIP;BLM;PRKAA1;USP28;SIRT1
cellular response to ionizing radiation (GO:0071479)	0.0188914	0.0825796	4.20724	16.6987	BLM;XRCC6;XRCC5;SIRT1
histone H4 acetylation (GO:0043967)	0.0188914	0.0825796	4.20724	16.6987	RUVBL2;RUVBL1;BEND3;WDR5
regulation of toll-like receptor signaling pathway (GO:0034121)	0.0192146	0.0838358	5.77719	22.8319	APPL2;BIRC2;APPL1
chromatin assembly (GO:0031497)	0.0197167	0.0858667	3.4068	13.3761	NPM1;SART3;RBBP4;NAP1L1;SIRT1
regulation of transforming growth factor beta receptor signaling pathway (GO:0017015)	0.0200981	0.087365	2.96049	11.567	HSP90AB1;UBB;PEG10;GIPC1;SIRT1;HSPA1A
regulation of cellular localization (GO:0060341)	0.0202346	0.0874718	4.11353	16.0443	DYNC1H1;HSP90AA1;HSP90AB1;PARP1
regulation of interferon-beta production (GO:0032648)	0.0202346	0.0874718	4.11353	16.0443	HSP90AA1;TBK1;RNF216;DHX9
regulation of smooth muscle cell proliferation (GO:0048660)	0.0202346	0.0874718	4.11353	16.0443	XRCC6;PRKDC;XRCC5;CTNNB1
regulation of phosphatase activity (GO:0010921)	0.0211878	0.0912556	5.54582	21.3754	PPP6R1;PPP6R2;PPP6R3
negative regulation of calcium ion transmembrane transporter activity (GO:1901020)	0.0211878	0.0912556	5.54582	21.3754	YWHAE;UBQLN1;CALM2
cell proliferation in forebrain (GO:0021846)	0.0219217	0.0922127	10.2542	39.1739	PCM1;DOCK7
regulation of establishment of protein localization to telomere (GO:0070203)	0.0219217	0.0922127	10.2542	39.1739	CCT2;TCP1
regulation of inclusion body assembly (GO:0090083)	0.0219217	0.0922127	10.2542	39.1739	DNAJB1;HSPA1A
regulation of melanin biosynthetic process (GO:0048021)	0.0219217	0.0922127	10.2542	39.1739	GIPC1;APPL1
regulation of protein localization to Cajal body (GO:1904869)	0.0219217	0.0922127	10.2542	39.1739	CCT2;TCP1
ER-associated misfolded protein catabolic process (GO:0071712)	0.0219217	0.0922127	10.2542	39.1739	VCP;UGGT2
regulation of synapse maturation (GO:0090128)	0.0219217	0.0922127	10.2542	39.1739	YWHAZ;ANAPC2
glutamine family amino acid biosynthetic process (GO:0009084)	0.0219217	0.0922127	10.2542	39.1739	GLUD1;PYCR2
negative regulation of intracellular estrogen receptor signaling pathway (GO:0033147)	0.0219217	0.0922127	10.2542	39.1739	KANK2;STRN3
negative regulation of programmed necrotic cell death (GO:0062099)	0.0219217	0.0922127	10.2542	39.1739	ARHGEF2;BIRC2
nucleus localization (GO:0051647)	0.0219217	0.0922127	10.2542	39.1739	DYNC1H1;DCTN1
positive regulation of protein localization to Cajal body (GO:1904871)	0.0219217	0.0922127	10.2542	39.1739	CCT2;TCP1
proteasome assembly (GO:0043248)	0.0219217	0.0922127	10.2542	39.1739	PSMD11;PSMD4
negative regulation of protein ubiquitination (GO:0031397)	0.0230935	0.096968	3.93809	14.8395	DNAJA1;RPS3;SQSTM1;HSPA1A
regulation of calcium ion transmembrane transporter activity (GO:1901019)	0.0232678	0.0970043	5.33224	20.0529	YWHAE;PRKACA;CALM2
regulation of response to biotic stimulus (GO:0002831)	0.0232678	0.0970043	5.33224	20.0529	APPL2;BIRC2;APPL1
establishment of mitotic spindle localization (GO:0040001)	0.0232678	0.0970043	5.33224	20.0529	DCTN1;NDE1;CLASP1
negative regulation of mRNA catabolic process (GO:1902373)	0.0232678	0.0970043	5.33224	20.0529	LARP1;HNRNPU;PABPC1
import into nucleus (GO:0051170)	0.0242272	0.100825	3.21688	11.9677	SEC13;NUP107;NUP133;APPL2;APPL1
negative regulation of protein metabolic process (GO:0051248)	0.0246103	0.102057	3.85585	14.2843	HSP90AB1;SF3B3;PFDN2;PFDN6
plasma membrane bounded cell projection morphogenesis (GO:0120039)	0.0246103	0.102057	3.85585	14.2843	UBB;DICER1;DNM2;MAP4K4
autophagy of peroxisome (GO:0030242)	0.0259401	0.10354	9.2283	33.7014	PEX5;SQSTM1
regulation of keratinocyte migration (GO:0051547)	0.0259401	0.10354	9.2283	33.7014	EPPK1;MAP4K4
regulation of MHC class II biosynthetic process (GO:0045346)	0.0259401	0.10354	9.2283	33.7014	HDAC2;SIRT1
regulation of oxidative stress-induced cell death (GO:1903201)	0.0259401	0.10354	9.2283	33.7014	UBQLN1;P4HB
dosage compensation by inactivation of X chromosome (GO:0009048)	0.0259401	0.10354	9.2283	33.7014	RLIM;HNRNPU
regulation of sister chromatid cohesion (GO:0007063)	0.0259401	0.10354	9.2283	33.7014	RAD21;CTNNB1
intrinsic apoptotic signaling pathway in response to oxidative stress (GO:0008631)	0.0259401	0.10354	9.2283	33.7014	STK24;DIABLO
melanocyte differentiation (GO:0030318)	0.0259401	0.10354	9.2283	33.7014	USP13;HPS6
tricarboxylic acid metabolic process (GO:0072350)	0.0259401	0.10354	9.2283	33.7014	ACLY;GLUD1
microtubule anchoring (GO:0034453)	0.0259401	0.10354	9.2283	33.7014	PCM1;CLASP1
microtubule anchoring at microtubule organizing center (GO:0072393)	0.0259401	0.10354	9.2283	33.7014	PCM1;DCTN1
negative regulation of amyloid fibril formation (GO:1905907)	0.0259401	0.10354	9.2283	33.7014	PFDN2;PFDN6
negative regulation of histone acetylation (GO:0035067)	0.0259401	0.10354	9.2283	33.7014	SET;SIRT1
positive regulation of protein localization to chromosome, telomeric region (GO:1904816)	0.0259401	0.10354	9.2283	33.7014	CCT2;TCP1
CENP-A containing chromatin organization (GO:0061641)	0.0254545	0.10354	5.13449	18.848	NPM1;RBBP4;RUVBL1
CENP-A containing nucleosome assembly (GO:0034080)	0.0254545	0.10354	5.13449	18.848	NPM1;RBBP4;RUVBL1
regulation of macrophage activation (GO:0043030)	0.0254545	0.10354	5.13449	18.848	MYO18A;PJA2;HSPD1
establishment of spindle orientation (GO:0051294)	0.0254545	0.10354	5.13449	18.848	DCTN1;NDE1;CLASP1
fatty-acyl-CoA biosynthetic process (GO:0046949)	0.0254545	0.10354	5.13449	18.848	GCDH;ACLY;FASN
TRIF-dependent toll-like receptor signaling pathway (GO:0035666)	0.0254545	0.10354	5.13449	18.848	TBK1;UBB;BIRC2
microtubule polymerization (GO:0046785)	0.0254545	0.10354	5.13449	18.848	NDE1;TUBG1;CLASP1
non-motile cilium assembly (GO:1905515)	0.0254545	0.10354	5.13449	18.848	PCM1;DCTN1;IFT122
positive regulation of macroautophagy (GO:0016239)	0.0261859	0.104343	3.77696	13.7577	TBK1;LARP1;SUPT5H;SIRT1
positive regulation of proteasomal ubiquitin-dependent protein catabolic process (GO:0032436)	0.0267118	0.106258	3.12961	11.3375	VCP;HECTD1;CSNK1A1;UBQLN1;HSPA1A
MyD88-independent toll-like receptor signaling pathway (GO:0002756)	0.0277478	0.110005	4.95086	17.7468	TBK1;UBB;BIRC2
positive regulation of proteolysis involved in cellular protein catabolic process (GO:1903052)	0.0277478	0.110005	4.95086	17.7468	PSMC5;PSMC6;PSMC2
peptidyl-serine modification (GO:0018209)	0.0286411	0.113355	2.30771	8.19908	TBK1;CSNK2A1;PARP1;PRKDC;CSNK1A1;RICTOR;CLSPN;PRKACA
regulation of mRNA metabolic process (GO:1903311)	0.0302309	0.115172	8.38894	29.352	DHX9;SUPT6H
establishment of protein localization to chromosome (GO:0070199)	0.0302309	0.115172	8.38894	29.352	PIH1D1;RUVBL2
Golgi ribbon formation (GO:0090161)	0.0302309	0.115172	8.38894	29.352	PRMT5;MYO18A
response to muramyl dipeptide (GO:0032495)	0.0302309	0.115172	8.38894	29.352	ARHGEF2;VIM
transport along microtubule (GO:0010970)	0.0302309	0.115172	8.38894	29.352	COPG2;COPG1
UV-damage excision repair (GO:0070914)	0.0302309	0.115172	8.38894	29.352	DDB1;SIRT1
negative regulation of DNA-dependent DNA replication (GO:2000104)	0.0302309	0.115172	8.38894	29.352	BLM;GMNN
negative regulation of histone methylation (GO:0031061)	0.0302309	0.115172	8.38894	29.352	WDR5;SUPT6H
negative regulation of macromolecule biosynthetic process (GO:0010558)	0.0302309	0.115172	8.38894	29.352	HDAC2;CLTC
negative regulation of viral release from host cell (GO:1902187)	0.0302309	0.115172	8.38894	29.352	TRIM28;TRIM32
positive regulation of cell aging (GO:0090343)	0.0302309	0.115172	8.38894	29.352	LMNA;SIRT1
positive regulation of ERAD pathway (GO:1904294)	0.0302309	0.115172	8.38894	29.352	USP13;UBQLN1
protein localization to mitochondrion (GO:0070585)	0.0302309	0.115172	8.38894	29.352	DNAJA1;HK2
protein transmembrane import into intracellular organelle (GO:0044743)	0.0301474	0.115172	4.7799	16.7376	PEX5;HSPD1;TIMM50
regulation of cell morphogenesis (GO:0022604)	0.0301474	0.115172	4.7799	16.7376	STRIP1;MOV10;ZMYM3
cellular response to glucose stimulus (GO:0071333)	0.0301474	0.115172	4.7799	16.7376	UNC13B;PRKAA1;PRKACA
chromatin remodeling at centromere (GO:0031055)	0.0301474	0.115172	4.7799	16.7376	NPM1;RBBP4;RUVBL1
DNA damage checkpoint signaling (GO:0000077)	0.0301474	0.115172	4.7799	16.7376	CLSPN;PRPF19;USP28
negative regulation of DNA biosynthetic process (GO:2000279)	0.0301474	0.115172	4.7799	16.7376	XRN1;HNRNPU;HNRNPC
negative regulation of intracellular steroid hormone receptor signaling pathway (GO:0033144)	0.0301474	0.115172	4.7799	16.7376	KANK2;SIRT1;STRN3
negative regulation of microtubule polymerization or depolymerization (GO:0031111)	0.0301474	0.115172	4.7799	16.7376	APC;ARHGEF2;CLASP1
positive regulation of immune effector process (GO:0002699)	0.0301474	0.115172	4.7799	16.7376	RPS19;MYO18A;APPL2
MAPK cascade (GO:0000165)	0.0297667	0.115172	1.92071	6.75009	YWHAE;PSMC5;PSMA4;PSMC6;PSMD11;PSMD4;UBB;PSMC4;PSMD2;PSMC2;PSMA7;MAP4K4
response to endoplasmic reticulum stress (GO:0034976)	0.0303375	0.115204	2.67445	9.3482	VCP;HSPA5;DNAJB12;UBQLN1;TRAF2;P4HB
response to tumor necrosis factor (GO:0034612)	0.0303375	0.115204	2.67445	9.3482	DHX9;YTHDC2;RPS3;ARHGEF2;SIRT1;TRIM32
RNA stabilization (GO:0043489)	0.0326527	0.122999	4.62033	15.81	LARP1;HNRNPU;PABPC1
neuron projection extension (GO:1990138)	0.0326527	0.122999	4.62033	15.81	HSP90AA1;HSP90AB1;CTNNB1
positive regulation of ATP metabolic process (GO:1903580)	0.0326527	0.122999	4.62033	15.81	PRKAA1;VCP;BEND3
positive regulation of histone modification (GO:0031058)	0.0326527	0.122999	4.62033	15.81	SART3;RUVBL2;AKAP8L
protein localization to organelle (GO:0033365)	0.0325868	0.122999	2.4056	8.23642	YWHAE;GAK;DNAJA1;DHX9;RPL11;LMNA;IFT122
regulation of cytoskeleton organization (GO:0051493)	0.0327295	0.12309	2.62372	8.97175	PHLDB1;PRKAA1;PFDN2;RICTOR;IQGAP3;CLASP1
negative regulation of transcription, DNA-templated (GO:0045892)	0.0327913	0.123125	1.48282	5.06766	KANK2;KHDRBS1;HDAC2;DDX5;SET;RPL10;MAX;GMNN;ZBTB1;HNRNPU;ZNF24;CCAR2;DNAJB1;RPS14;TRIM28;UBB;BEND3;HSPA8;XRCC6;ZGPAT;PARP1;XRCC5;RPL23;DICER1;SUPT5H;SIRT1;DNAJA3;RLIM;CTNNB1
negative regulation of DNA recombination (GO:0045910)	0.0330834	0.123825	3.49119	11.9005	RMI2;BLM;POLR2A;POLR2B
protein K48-linked ubiquitination (GO:0070936)	0.0330834	0.123825	3.49119	11.9005	RNF216;UBR5;UBE3A;TRIM32
negative regulation of cell population proliferation (GO:0008285)	0.0333408	0.124589	1.78831	6.08199	KANK2;NPM1;PDS5B;MCC;RBBP4;APC;DNAJA3;LMNA;CTNNB1;STRN;EPPK1;TRIM32;APPL2;HSPA1A
positive regulation of metabolic process (GO:0009893)	0.0339702	0.126739	2.59907	8.79075	ACLY;DYNC1H1;APC;FASN;BEND3;APPL2
cardiolipin metabolic process (GO:0032048)	0.0347807	0.128332	7.68947	25.8266	HADHA;PTPMT1
regulation of gastrulation (GO:0010470)	0.0347807	0.128332	7.68947	25.8266	PHLDB1;CLASP1
striated muscle cell development (GO:0055002)	0.0347807	0.128332	7.68947	25.8266	FLII;TMOD3
negative regulation of DNA-templated transcription, elongation (GO:0032785)	0.0347807	0.128332	7.68947	25.8266	HNRNPU;SUPT5H
negative regulation of translational initiation (GO:0045947)	0.0347807	0.128332	7.68947	25.8266	LARP1;EIF3E
nuclear membrane disassembly (GO:0051081)	0.0347807	0.128332	7.68947	25.8266	DCTN1;AKAP8L
positive regulation of glucose metabolic process (GO:0010907)	0.0347807	0.128332	7.68947	25.8266	DDB1;SIRT1
regulation of tumor necrosis factor-mediated signaling pathway (GO:0010803)	0.0349579	0.128581	3.42636	11.4907	MADD;TRAF2;BIRC2;HSPA1A
positive regulation of mitotic cell cycle phase transition (GO:1901992)	0.0349579	0.128581	3.42636	11.4907	CDC23;ANAPC7;CDC16;ANAPC4
negative regulation of cellular process (GO:0048523)	0.0350324	0.128654	1.62384	5.44226	KANK2;BLM;NPM1;GMNN;PDS5B;SIRT1;CCAR2;CTTNBP2NL;PPP2CA;RBBP4;APC;PPP2R1A;DNAJA3;LMNA;CTNNB1;STRN;RAD18;APPL2;HSPA1A
sister chromatid segregation (GO:0000819)	0.0352631	0.128694	4.47106	14.9553	SMC1A;TUBG1;SMC4
G1/S transition of mitotic cell cycle (GO:0000082)	0.0351162	0.128694	2.894	9.69228	CUL4A;PPP6C;KHDRBS1;MAX;POLE
activation of protein kinase activity (GO:0032147)	0.0352408	0.128694	2.57487	8.61435	CARD10;TRAF2;RICTOR;CLSPN;PRKACA;MAP4K4
cellular response to transforming growth factor beta stimulus (GO:0071560)	0.0352408	0.128694	2.57487	8.61435	USP15;UBB;PDE3A;SIRT1;APPL2;APPL1
organelle organization (GO:0006996)	0.0364136	0.132686	1.7274	5.72257	CUL7;PARP1;CSNK1A1;HUWE1;HPS6;POLRMT;HSD17B10;GAK;STRIP1;DIAPH3;ZMYM3;DNAJA3;MYO18A;SSBP1;CLASP1
positive regulation of protein metabolic process (GO:0051247)	0.0365417	0.132946	2.55111	8.44241	DDB1;VCP;CSNK2A1;APC;HUWE1;TRIM32
regulation of Ras protein signal transduction (GO:0046578)	0.0366584	0.133164	2.85813	9.44929	KANK2;LRRC59;MADD;ARHGEF2;SQSTM1
regulation of JUN kinase activity (GO:0043506)	0.0379779	0.13753	4.33112	14.166	DNAJA1;RPS3;TRAF2
positive regulation of lymphocyte activation (GO:0051251)	0.0379779	0.13753	4.33112	14.166	XRCC6;PRKDC;HSPD1
positive regulation of DNA-binding transcription factor activity (GO:0051091)	0.0386439	0.139726	1.96973	6.40825	NPM1;UBB;DHX9;RPS3;CTNNB1;TRAF2;ARHGEF2;ERC1;TRIM32;HSPA1A
androgen receptor signaling pathway (GO:0030521)	0.0395764	0.140072	7.09761	22.9219	DDX17;DDX5
regulation of amyloid fibril formation (GO:1905906)	0.0395764	0.140072	7.09761	22.9219	PFDN2;PFDN6
central nervous system neuron development (GO:0021954)	0.0395764	0.140072	7.09761	22.9219	HSP90AA1;HSP90AB1
clathrin coat assembly (GO:0048268)	0.0395764	0.140072	7.09761	22.9219	CLTC;PIK3C2A
establishment of spindle localization (GO:0051293)	0.0395764	0.140072	7.09761	22.9219	DYNC1H1;CLASP1
histone H3 deacetylation (GO:0070932)	0.0395764	0.140072	7.09761	22.9219	HDAC2;SIRT1
macrophage differentiation (GO:0030225)	0.0395764	0.140072	7.09761	22.9219	PARP1;SIRT1
synaptonemal complex assembly (GO:0007130)	0.0395764	0.140072	7.09761	22.9219	RAD21;TRIP13
synaptonemal complex organization (GO:0070193)	0.0395764	0.140072	7.09761	22.9219	RAD21;TRIP13
tRNA 5'-end processing (GO:0099116)	0.0395764	0.140072	7.09761	22.9219	TRMT10C;HSD17B10
myoblast differentiation (GO:0045445)	0.0395764	0.140072	7.09761	22.9219	DDX17;DDX5
positive regulation of histone H3-K4 methylation (GO:0051571)	0.0395764	0.140072	7.09761	22.9219	WDR5;CTNNB1
peptidyl-threonine phosphorylation (GO:0018107)	0.0388882	0.140072	3.30366	10.7272	TBK1;CSNK2A1;PRKDC;CAD
positive regulation of intracellular protein transport (GO:0090316)	0.0394042	0.140072	2.30253	7.4461	YWHAE;PCM1;TRIM28;MTCL1;UBR5;HUWE1;YWHAZ
mitochondrion disassembly (GO:0061726)	0.0407962	0.143522	4.19966	13.4354	AMBRA1;WDR45;SQSTM1
negative regulation of DNA metabolic process (GO:0051053)	0.0407962	0.143522	4.19966	13.4354	BLM;XRCC5;RPS3
positive regulation of interferon-beta production (GO:0032728)	0.0407962	0.143522	4.19966	13.4354	HSP90AA1;TBK1;DHX9
positive regulation of T cell mediated immunity (GO:0002711)	0.0407962	0.143522	4.19966	13.4354	ZBTB1;TRAF2;HSPD1
response to light stimulus (GO:0009416)	0.0409442	0.143826	3.24553	10.3712	POLD1;ERCC2;TRIM32;CCAR2
collagen fibril organization (GO:0030199)	0.0415321	0.145456	2.75563	8.76644	CRTAP;COL5A1;P4HA2;SERPINH1;P4HB
transforming growth factor beta receptor signaling pathway (GO:0007179)	0.0415321	0.145456	2.75563	8.76644	USP15;UBB;SIRT1;APPL2;APPL1
positive regulation of cysteine-type endopeptidase activity involved in apoptotic process (GO:0043280)	0.0420509	0.147053	2.4603	7.79639	VCP;DIABLO;RPS3;TRAF2;SIRT1;HSPD1
transcription by RNA polymerase II (GO:0006366)	0.0423218	0.147779	1.8131	5.73385	DDX5;PARP1;POLR2A;POLR2B;SRRT;ERCC2;ZBTB1;DDX21;TRIP13;MED16;SUPT5H;SUPT6H
macroautophagy (GO:0016236)	0.0435055	0.151686	2.4386	7.64468	VCP;PRKAA1;CSNK2A1;UBQLN1;AMBRA1;SQSTM1
centromere complex assembly (GO:0034508)	0.0437171	0.151747	4.07593	12.7577	NPM1;RBBP4;RUVBL1
regulation of microtubule cytoskeleton organization (GO:0070507)	0.0437171	0.151747	4.07593	12.7577	PHLDB1;PRKAA1;CLASP1
ncRNA metabolic process (GO:0034660)	0.0437171	0.151747	4.07593	12.7577	DDX17;DICER1;TARBP2
activation of NF-kappaB-inducing kinase activity (GO:0007250)	0.0446058	0.151906	6.5903	20.4951	CARD10;TRAF2
apoptotic DNA fragmentation (GO:0006309)	0.0446058	0.151906	6.5903	20.4951	DICER1;KPNA1
regulation of ATP biosynthetic process (GO:2001169)	0.0446058	0.151906	6.5903	20.4951	VCP;PARP1
regulation of defense response to virus (GO:0050688)	0.0446058	0.151906	6.5903	20.4951	RNF216;DHX9
regulation of leukocyte activation (GO:0002694)	0.0446058	0.151906	6.5903	20.4951	MYO18A;PJA2
histone H2A acetylation (GO:0043968)	0.0446058	0.151906	6.5903	20.4951	RUVBL2;RUVBL1
retrograde axonal transport (GO:0008090)	0.0446058	0.151906	6.5903	20.4951	DYNC1H1;ACTR10
mRNA cis splicing, via spliceosome (GO:0045292)	0.0446058	0.151906	6.5903	20.4951	SART1;SNRNP200
negative regulation of immune effector process (GO:0002698)	0.0446058	0.151906	6.5903	20.4951	RPS19;APPL1
negative regulation of receptor signaling pathway via JAK-STAT (GO:0046426)	0.0446058	0.151906	6.5903	20.4951	PPP2CA;PPP2R1A
positive regulation of collagen biosynthetic process (GO:0032967)	0.0446058	0.151906	6.5903	20.4951	HDAC2;VIM
positive regulation of TORC1 signaling (GO:1904263)	0.0446058	0.151906	6.5903	20.4951	SEH1L;PIH1D1
protein localization to microtubule organizing center (GO:1905508)	0.0446058	0.151906	6.5903	20.4951	PCM1;DCTN2
protein homooligomerization (GO:0051260)	0.0449912	0.152996	2.41727	7.49664	BLM;ZBTB1;BEND3;SSBP1;HSD17B10;APPL2
positive regulation of DNA metabolic process (GO:0051054)	0.0452379	0.153612	3.13519	9.70599	TRIM28;DHX9;RPS3;SIRT1
actin-myosin filament sliding (GO:0033275)	0.0467395	0.157569	3.95927	12.1279	TPM4;TNNC1;VIM
response to estradiol (GO:0032355)	0.0467395	0.157569	3.95927	12.1279	RUVBL2;CTNNB1;STRN3
histone exchange (GO:0043486)	0.0467395	0.157569	3.95927	12.1279	NPM1;RBBP4;RUVBL1
muscle filament sliding (GO:0030049)	0.0467395	0.157569	3.95927	12.1279	TPM4;TNNC1;VIM
positive regulation of cell development (GO:0010720)	0.0467395	0.157569	3.95927	12.1279	PDE3A;NAP1L1;TRIM32
regulation of cardiac muscle contraction by regulation of the release of sequestered calcium ion (GO:0010881)	0.0498566	0.165712	6.15063	18.4433	PRKACA;CALM2
cellular response to gamma radiation (GO:0071480)	0.0498566	0.165712	6.15063	18.4433	XRCC6;XRCC5
maturation of 5.8S rRNA (GO:0000460)	0.0498566	0.165712	6.15063	18.4433	LAS1L;PRKDC
positive regulation of collagen metabolic process (GO:0010714)	0.0498566	0.165712	6.15063	18.4433	HDAC2;VIM
regulation of cellular component biogenesis (GO:0044087)	0.0498622	0.165712	3.84909	11.5415	HSPA8;HSP90AA1;TRAF2
DNA integrity checkpoint signaling (GO:0031570)	0.0498622	0.165712	3.84909	11.5415	CLSPN;PRPF19;USP28
replication fork processing (GO:0031297)	0.0498622	0.165712	3.84909	11.5415	BLM;ALYREF;THOC1
mitochondrial electron transport, NADH to ubiquinone (GO:0006120)	0.0498622	0.165712	3.84909	11.5415	NDUFA9;NDUFB4;NDUFS2
protein autoubiquitination (GO:0051865)	0.0497734	0.165712	3.03209	9.09709	UBE3A;TRAF2;RAD18;RNF220
peptidyl-serine phosphorylation (GO:0018105)	0.0498543	0.165712	2.178	6.53108	TBK1;CSNK2A1;PRKDC;CSNK1A1;RICTOR;CLSPN;PRKACA
negative regulation of cell death (GO:0060548)	0.0504863	0.167549	2.60015	7.76419	KANK2;PSMC5;TRAF2;RAD18;HSPA1A
autophagy of mitochondrion (GO:0000422)	0.0530839	0.175177	3.74487	10.9945	AMBRA1;WDR45;SQSTM1
regulation of microtubule polymerization (GO:0031113)	0.0530839	0.175177	3.74487	10.9945	DCTN1;RPS3;CLASP1
fatty acid derivative biosynthetic process (GO:1901570)	0.0530839	0.175177	3.74487	10.9945	GCDH;ACLY;FASN
positive regulation of intrinsic apoptotic signaling pathway (GO:2001244)	0.0530839	0.175177	3.74487	10.9945	UBB;RPS7;RPS3
protein transport (GO:0015031)	0.0535962	0.176619	1.69923	4.97241	COPB2;SEC13;NPM1;COPA;CLTC;COPZ1;ARCN1;DNM2;HERC2;COPG2;ARHGEF2;COPG1;EVI5
peptidyl-threonine modification (GO:0018210)	0.0545497	0.179508	2.93553	8.53841	TBK1;CSNK2A1;PRKDC;CAD
regulation of brown fat cell differentiation (GO:0090335)	0.0553171	0.180011	5.76592	16.6904	HNRNPU;SIRT1
regulation of cellular protein catabolic process (GO:1903362)	0.0553171	0.180011	5.76592	16.6904	AMER1;HSP90AA1
cellular response to dsRNA (GO:0071359)	0.0553171	0.180011	5.76592	16.6904	NPM1;DHX9
intermediate filament organization (GO:0045109)	0.0553171	0.180011	5.76592	16.6904	EPPK1;VIM
intracellular estrogen receptor signaling pathway (GO:0030520)	0.0553171	0.180011	5.76592	16.6904	DDX17;DDX5
positive regulation of nervous system process (GO:0031646)	0.0553171	0.180011	5.76592	16.6904	UNC13B;DICER1
positive regulation of phosphoprotein phosphatase activity (GO:0032516)	0.0553171	0.180011	5.76592	16.6904	HSP90AB1;CALM2
protein localization to centrosome (GO:0071539)	0.0553171	0.180011	5.76592	16.6904	PCM1;DCTN2
positive regulation of cytokine production (GO:0001819)	0.0561245	0.182385	1.72755	4.97567	XRCC6;TBK1;DHX9;PRKDC;XRCC5;RPS3;CTNNB1;TRAF2;ARHGEF2;APPL1;HSPA1A;HSPD1
regulation of cell development (GO:0060284)	0.0564033	0.183037	3.64614	10.4835	RPS19;DOCK7;CTNNB1
canonical Wnt signaling pathway (GO:0060070)	0.0570276	0.184552	2.88951	8.27621	AMER1;APC;CSNK1A1;CTNNB1
negative regulation of transforming growth factor beta receptor signaling pathway (GO:0030512)	0.0570276	0.184552	2.88951	8.27621	UBB;PEG10;SIRT1;HSPA1A
cellular response to decreased oxygen levels (GO:0036294)	0.0595649	0.192232	2.84491	8.02462	LMNA;UBQLN1;P4HB;SIRT1
positive regulation of protein polymerization (GO:0032273)	0.0595649	0.192232	2.84491	8.02462	HSP90AA1;DCTN1;RPS3;CLASP1
regulation of extrinsic apoptotic signaling pathway via death domain receptors (GO:1902041)	0.059819	0.19265	3.55246	10.0053	MADD;TRAF2;ARHGEF2
apoptotic process (GO:0006915)	0.0598587	0.19265	1.88139	5.29756	PPP2CA;PARP1;PPP2R1A;DIABLO;ERCC2;THOC1;HK2;MCM2;HSPD1
regulation of collagen biosynthetic process (GO:0032965)	0.0609763	0.193325	5.42647	15.1793	HDAC2;VIM
cytoplasmic translational initiation (GO:0002183)	0.0609763	0.193325	5.42647	15.1793	EIF4A1;EIF3I
regulation of mitotic spindle assembly (GO:1901673)	0.0609763	0.193325	5.42647	15.1793	HNRNPU;HSPA1A
regulation of RIG-I signaling pathway (GO:0039535)	0.0609763	0.193325	5.42647	15.1793	USP15;BIRC2
N-glycan processing (GO:0006491)	0.0609763	0.193325	5.42647	15.1793	GANAB;PRKCSH
negative regulation of nervous system development (GO:0051961)	0.0609763	0.193325	5.42647	15.1793	PCM1;APPL2
neuromuscular process (GO:0050905)	0.0609763	0.193325	5.42647	15.1793	DCTN1;MYCBP2
NLS-bearing protein import into nucleus (GO:0006607)	0.0609763	0.193325	5.42647	15.1793	KPNA2;KPNA1
nuclear membrane organization (GO:0071763)	0.0609763	0.193325	5.42647	15.1793	DCTN1;AKAP8L
positive regulation of cellular protein catabolic process (GO:1903364)	0.0609763	0.193325	5.42647	15.1793	AMER1;HSP90AA1
positive regulation of establishment of protein localization (GO:1904951)	0.0609763	0.193325	5.42647	15.1793	CCT2;TCP1
regulation of G1/S transition of mitotic cell cycle (GO:2000045)	0.0648168	0.204671	2.75971	7.55109	KANK2;APC;APPL2;APPL1
histone acetylation (GO:0016573)	0.0648168	0.204671	2.75971	7.55109	RUVBL2;RUVBL1;WDR5;BEND3
positive regulation of cellular protein localization (GO:1903829)	0.0648168	0.204671	2.75971	7.55109	CARD10;PRKAA1;HSP90AB1;APC
transmembrane receptor protein serine/threonine kinase signaling pathway (GO:0007178)	0.0652848	0.205871	2.18751	5.96972	DDX5;USP15;UBB;SIRT1;APPL2;APPL1
protein-DNA complex disassembly (GO:0032986)	0.066823	0.206793	5.12474	13.866	SET;RPL23
cardiac ventricle development (GO:0003231)	0.066823	0.206793	5.12474	13.866	HECTD1;MATR3
cellular response to nitrogen compound (GO:1901699)	0.066823	0.206793	5.12474	13.866	BLM;CPS1
regulation of lymphocyte differentiation (GO:0045619)	0.066823	0.206793	5.12474	13.866	XRCC6;PRKDC
regulation of programmed necrotic cell death (GO:0062098)	0.066823	0.206793	5.12474	13.866	HSP90AA1;BIRC2
establishment of epithelial cell polarity (GO:0090162)	0.066823	0.206793	5.12474	13.866	MYO18A;CLASP1
eye morphogenesis (GO:0048592)	0.066823	0.206793	5.12474	13.866	COL5A1;IFT122
maintenance of protein location in nucleus (GO:0051457)	0.066823	0.206793	5.12474	13.866	HNRNPU;RANGAP1
natural killer cell mediated immunity (GO:0002228)	0.066823	0.206793	5.12474	13.866	TUBB;TUBB4B
nucleobase-containing compound biosynthetic process (GO:0034654)	0.066823	0.206793	5.12474	13.866	POLD1;POLD2
positive regulation of peptidyl-lysine acetylation (GO:2000758)	0.066823	0.206793	5.12474	13.866	PRKAA1;RUVBL2
production of small RNA involved in gene silencing by RNA (GO:0070918)	0.066823	0.206793	5.12474	13.866	DICER1;TARBP2
mRNA catabolic process (GO:0006402)	0.0669331	0.206793	3.37883	9.13656	DDX5;XRN1;HSPA1A
protein K63-linked ubiquitination (GO:0070534)	0.0669331	0.206793	3.37883	9.13656	HECTD1;TRAF2;PRPF19
regulation of cell death (GO:0010941)	0.0669894	0.206793	2.38472	6.44644	TBK1;UBB;APC;RAD18;HSPA1A
protein phosphorylation (GO:0006468)	0.0665951	0.206793	1.55236	4.20553	PRKAA1;USP15;CSNK2A1;PRKDC;CSNK1A1;CAD;YWHAZ;TBK1;STK24;RICTOR;BIRC6;ERC1;SIK2;CLSPN;PRKACA;MAP4K4
positive regulation of neurogenesis (GO:0050769)	0.0675306	0.20819	2.71899	7.32814	CUL7;CTNNB1;NAP1L1;TRIM32
positive regulation of RNA metabolic process (GO:0051254)	0.0706284	0.217454	3.29821	8.74132	DDX5;POLR2A;HSPA1A
regulation of cardiac muscle contraction by calcium ion signaling (GO:0010882)	0.0728469	0.22253	4.85477	12.7166	PRKACA;CALM2
regulation of fibroblast migration (GO:0010762)	0.0728469	0.22253	4.85477	12.7166	APPL2;APPL1
intrinsic apoptotic signaling pathway in response to DNA damage by p53 class mediator (GO:0042771)	0.0728469	0.22253	4.85477	12.7166	USP28;SIRT1
stress granule assembly (GO:0034063)	0.0728469	0.22253	4.85477	12.7166	DYNC1H1;RPS23
poly(A)+ mRNA export from nucleus (GO:0016973)	0.0728469	0.22253	4.85477	12.7166	MCM3AP;NUP133
positive regulation of phosphatase activity (GO:0010922)	0.0728469	0.22253	4.85477	12.7166	HSP90AB1;CALM2
proteolysis involved in cellular protein catabolic process (GO:0051603)	0.0731319	0.222819	2.64103	6.90759	DDB1;VCP;UBB;PRPF19
regulation of cytokine-mediated signaling pathway (GO:0001959)	0.0731319	0.222819	2.64103	6.90759	HSP90AB1;MADD;TRAF2;BIRC2
neuron projection development (GO:0031175)	0.0738027	0.224571	1.97727	5.15347	UBB;DOCK7;DICER1;ATXN10;FRYL;DNM2;MAP4K4
alpha-amino acid metabolic process (GO:1901605)	0.0744135	0.225551	3.22134	8.36943	GLUD1;CPS1;PYCR2
regulation of fibroblast proliferation (GO:0048145)	0.0744135	0.225551	3.22134	8.36943	DHX9;CTNNB1;TRIM32
posttranscriptional regulation of gene expression (GO:0010608)	0.0744135	0.225551	3.22134	8.36943	LARP1;RPL10;MATR3
membrane organization (GO:0061024)	0.0752399	0.227761	1.79155	4.63488	GAK;HSPA8;UBB;CLTC;HUWE1;AP2B1;PIK3C2A;TIMM50;DNM2
fibroblast growth factor receptor signaling pathway (GO:0008543)	0.0760184	0.229821	2.6037	6.70916	POLR2A;POLR2B;HNRNPF;SHCBP1
regulation of cellular macromolecule biosynthetic process (GO:2000112)	0.0771602	0.232972	1.5405	3.94656	USP13;PRMT5;NUP107;ZNF460;RPL10;SRRT;GMNN;SMC3;RPL6;CCAR2;DNM2;PPP2CA;POLR2A;PPP2R1A;ERC1
positive regulation of intracellular signal transduction (GO:1902533)	0.0773384	0.23321	1.49641	3.83016	HSP90AA1;SEC13;USP15;SEH1L;HSP90AB1;RPL23;DDX21;TRAF2;SIRT1;TBK1;RPS3;STRN;RICTOR;RPS20;TRIM32;BIRC2;CC2D1A
regulation of centrosome cycle (GO:0046605)	0.0790377	0.235007	4.61179	11.7039	NPM1;SIRT1
regulation of chromosome organization (GO:0033044)	0.0790377	0.235007	4.61179	11.7039	RMI2;XRCC5
regulation of DNA recombination at telomere (GO:0072695)	0.0790377	0.235007	4.61179	11.7039	POLR2A;POLR2B
natural killer cell mediated cytotoxicity (GO:0042267)	0.0790377	0.235007	4.61179	11.7039	TUBB;TUBB4B
negative regulation of DNA recombination at telomere (GO:0048239)	0.0790377	0.235007	4.61179	11.7039	POLR2A;POLR2B
positive regulation of DNA-templated transcription, initiation (GO:2000144)	0.0790377	0.235007	4.61179	11.7039	MED12;MED16
positive regulation of neural precursor cell proliferation (GO:2000179)	0.0790377	0.235007	4.61179	11.7039	CTNNB1;NAP1L1
positive regulation of translational initiation (GO:0045948)	0.0790377	0.235007	4.61179	11.7039	KHDRBS1;LARP1
proteasomal ubiquitin-independent protein catabolic process (GO:0010499)	0.0790377	0.235007	4.61179	11.7039	PSMA4;PSMA7
regulation of epithelial to mesenchymal transition (GO:0010717)	0.0789615	0.235007	2.5674	6.51811	PPP2CA;PHLDB1;CTNNB1;CLASP1
positive regulation of transcription by RNA polymerase II (GO:0045944)	0.0780822	0.235007	1.37753	3.51269	CALCOCO1;HDAC2;PRKDC;MAX;DHX9;AKAP8L;HNRNPU;ZNF24;MED16;SUPT6H;MED12;TBK1;UBB;RUVBL2;DDX17;XRCC6;NPM1;PARP1;ECD;SUPT5H;SIRT1;PRPF6;CTNNB1;ARHGEF2;SQSTM1;PFKM
neuron projection morphogenesis (GO:0048812)	0.0792395	0.235308	2.07249	5.25436	UBB;DOCK7;CTNNB1;DICER1;DNM2;MAP4K4
cellular response to alcohol (GO:0097306)	0.0822465	0.243313	3.07786	7.68859	BLM;LARP1;CTNNB1
establishment of protein localization to mitochondrion (GO:0072655)	0.0822465	0.243313	3.07786	7.68859	HK2;HSPD1;TIMM50
nucleus organization (GO:0006997)	0.0822465	0.243313	3.07786	7.68859	SEH1L;RPS19;NUP133
regulation of gene expression (GO:0010468)	0.0827034	0.244356	1.33785	3.33459	USP13;RPL5;CALCOCO1;PRKAA1;NUP107;RPL11;SRRT;RPL6;CCAR2;PPP2CA;LARP1;SART3;POLR2A;PPP2R1A;UBR5;RPS3;ERC1;PRMT5;ZNF460;RPS7;RPL23;DICER1;SIRT1;DNM2;MOV10;HNRNPK;HNRNPF;RLIM;MATR3;HSPA1A
DNA catabolic process, endonucleolytic (GO:0000737)	0.0853857	0.249139	4.39196	10.8067	DICER1;KPNA1
regulation of protein export from nucleus (GO:0046825)	0.0853857	0.249139	4.39196	10.8067	YWHAE;RANGAP1
regulation of release of sequestered calcium ion into cytosol by sarcoplasmic reticulum (GO:0010880)	0.0853857	0.249139	4.39196	10.8067	PRKACA;CALM2
regulation of toll-like receptor 4 signaling pathway (GO:0034143)	0.0853857	0.249139	4.39196	10.8067	APPL2;APPL1
vesicle transport along microtubule (GO:0047496)	0.0853857	0.249139	4.39196	10.8067	DYNC1H1;NDE1
negative regulation of smoothened signaling pathway (GO:0045879)	0.0853857	0.249139	4.39196	10.8067	VCP;IFT122
positive regulation of histone acetylation (GO:0035066)	0.0853857	0.249139	4.39196	10.8067	PIH1D1;RUVBL2
positive regulation of JUN kinase activity (GO:0043507)	0.0853857	0.249139	4.39196	10.8067	RPS3;TRAF2
protein deacylation (GO:0035601)	0.0853857	0.249139	4.39196	10.8067	ABHD10;SIRT1
negative regulation of apoptotic signaling pathway (GO:2001234)	0.0850152	0.249139	2.49776	6.15679	CSNK2A1;PIH1D1;BIRC6;HSPA1A
response to glucose (GO:0009749)	0.0862908	0.250843	3.01079	7.37654	UNC13B;PRKAA1;PRKACA
response to hydrogen peroxide (GO:0042542)	0.0862908	0.250843	3.01079	7.37654	STK24;RPS3;SIRT1
regulation of protein kinase activity (GO:0045859)	0.0861437	0.250843	2.20213	5.39904	XRCC6;XRCC5;CEP85;SIRT1;TARBP2
positive regulation of ubiquitin-dependent protein catabolic process (GO:2000060)	0.0881247	0.255857	2.46433	5.98586	VCP;HECTD1;CSNK1A1;HSPA1A
regulation of protein serine/threonine kinase activity (GO:0071900)	0.0887204	0.256949	2.18124	5.28354	PPP2CA;BLM;PIH1D1;CALM2;SIRT1
regulation of Wnt signaling pathway (GO:0030111)	0.0887204	0.256949	2.18124	5.28354	AMER1;PPP2CA;CSNK2A1;PPP2R1A;CTNNB1
positive regulation of cell morphogenesis involved in differentiation (GO:0010770)	0.0904178	0.261542	2.94658	7.08156	CUL7;PRKDC;P4HB
apoptotic nuclear changes (GO:0030262)	0.0918814	0.262855	4.19211	10.0076	DICER1;KPNA1
axon extension (GO:0048675)	0.0918814	0.262855	4.19211	10.0076	HSP90AA1;HSP90AB1
regulation of monooxygenase activity (GO:0032768)	0.0918814	0.262855	4.19211	10.0076	HSP90AA1;DNM2
establishment of mitotic spindle orientation (GO:0000132)	0.0918814	0.262855	4.19211	10.0076	DCTN1;NDE1
sulfur amino acid metabolic process (GO:0000096)	0.0918814	0.262855	4.19211	10.0076	AHCY;CPS1
positive regulation of cellular response to transforming growth factor beta stimulus (GO:1903846)	0.0918814	0.262855	4.19211	10.0076	HSP90AB1;GIPC1
positive regulation of transforming growth factor beta receptor signaling pathway (GO:0030511)	0.0918814	0.262855	4.19211	10.0076	HSP90AB1;GIPC1
protein exit from endoplasmic reticulum (GO:0032527)	0.0918814	0.262855	4.19211	10.0076	SEC13;VCP
negative regulation of extrinsic apoptotic signaling pathway (GO:2001237)	0.0912885	0.262855	2.43178	5.82102	TRAF2;BIRC6;ARHGEF2;HSPA1A
regulation of cell growth (GO:0001558)	0.0935853	0.267403	1.77331	4.20076	PPP2CA;CSNK2A1;PPP2R1A;SIRT1;TRIM32;CCAR2;EIF4G2;HSPA1A
regulation of smoothened signaling pathway (GO:0008589)	0.0946255	0.268736	2.88505	6.80245	VCP;PDCL;IFT122
intrinsic apoptotic signaling pathway in response to DNA damage (GO:0008630)	0.0946255	0.268736	2.88505	6.80245	PRKDC;USP28;SIRT1
mitotic metaphase plate congression (GO:0007080)	0.0946255	0.268736	2.88505	6.80245	CDC23;SEH1L;DCTN2
activation of cysteine-type endopeptidase activity involved in apoptotic process (GO:0006919)	0.0945059	0.268736	2.40007	5.662	VCP;DIABLO;TRAF2;HSPD1
negative regulation of protein modification process (GO:0031400)	0.0945059	0.268736	2.40007	5.662	PRKAA1;CRTAP;PRKDC;SIRT1
R-loop disassembly (GO:0062176)	0.102068	0.269308	11.5118	26.2712	DDX21
regulation of antifungal innate immune response (GO:1905034)	0.102068	0.269308	11.5118	26.2712	USP15
regulation of chromosome separation (GO:1905818)	0.102068	0.269308	11.5118	26.2712	CSNK2A1
regulation of cysteine-type endopeptidase activity involved in execution phase of apoptosis (GO:2001270)	0.102068	0.269308	11.5118	26.2712	RPS3
cellular response to antibiotic (GO:0071236)	0.102068	0.269308	11.5118	26.2712	RPL23
cellular response to cGMP (GO:0071321)	0.102068	0.269308	11.5118	26.2712	PDE3A
cellular response to indole-3-methanol (GO:0071681)	0.102068	0.269308	11.5118	26.2712	CTNNB1
regulation of histone H3-K9 trimethylation (GO:1900112)	0.102068	0.269308	11.5118	26.2712	PIH1D1
regulation of metaphase plate congression (GO:0090235)	0.102068	0.269308	11.5118	26.2712	DYNC1H1
regulation of mRNA binding (GO:1902415)	0.102068	0.269308	11.5118	26.2712	EIF3E
regulation of natural killer cell differentiation (GO:0032823)	0.102068	0.269308	11.5118	26.2712	ZBTB1
regulation of nucleotide-binding oligomerization domain containing signaling pathway (GO:0070424)	0.102068	0.269308	11.5118	26.2712	BIRC2
embryonic skeletal joint morphogenesis (GO:0060272)	0.102068	0.269308	11.5118	26.2712	CTNNB1
regulation of protein import (GO:1904589)	0.102068	0.269308	11.5118	26.2712	HSPA8
regulation of respiratory burst involved in inflammatory response (GO:0060264)	0.102068	0.269308	11.5118	26.2712	RPS19
regulation of ribonuclease activity (GO:0060700)	0.102068	0.269308	11.5118	26.2712	NPM1
regulation of snRNA transcription by RNA polymerase II (GO:1905380)	0.102068	0.269308	11.5118	26.2712	CC2D1A
regulation of synaptic vesicle priming (GO:0010807)	0.102068	0.269308	11.5118	26.2712	UNC13B
glomerular visceral epithelial cell migration (GO:0090521)	0.102068	0.269308	11.5118	26.2712	KANK2
glutamate catabolic process (GO:0006538)	0.102068	0.269308	11.5118	26.2712	GLUD1
regulation of vitamin D receptor signaling pathway (GO:0070562)	0.102068	0.269308	11.5118	26.2712	KANK2
response to cGMP (GO:0070305)	0.102068	0.269308	11.5118	26.2712	PDE3A
response to indole-3-methanol (GO:0071680)	0.102068	0.269308	11.5118	26.2712	CTNNB1
histone H4-K20 methylation (GO:0034770)	0.102068	0.269308	11.5118	26.2712	BEND3
histone H4-K20 trimethylation (GO:0034773)	0.102068	0.269308	11.5118	26.2712	BEND3
RNA phosphodiester bond hydrolysis, exonucleolytic (GO:0090503)	0.102068	0.269308	11.5118	26.2712	XRN1
rRNA transport (GO:0051029)	0.102068	0.269308	11.5118	26.2712	NPM1
stress granule disassembly (GO:0035617)	0.102068	0.269308	11.5118	26.2712	VCP
mitochondrial DNA repair (GO:0043504)	0.102068	0.269308	11.5118	26.2712	PARP1
mRNA cleavage involved in gene silencing by miRNA (GO:0035279)	0.102068	0.269308	11.5118	26.2712	MOV10
negative regulation of ceramide biosynthetic process (GO:1900060)	0.102068	0.269308	11.5118	26.2712	PRKAA1
negative regulation of cysteine-type endopeptidase activity involved in apoptotic signaling pathway (GO:2001268)	0.102068	0.269308	11.5118	26.2712	PIH1D1
negative regulation of histone H3-K27 methylation (GO:0061086)	0.102068	0.269308	11.5118	26.2712	SUPT6H
negative regulation of IRE1-mediated unfolded protein response (GO:1903895)	0.102068	0.269308	11.5118	26.2712	HSPA5
negative regulation of protein acetylation (GO:1901984)	0.102068	0.269308	11.5118	26.2712	SIRT1
negative regulation of T cell migration (GO:2000405)	0.102068	0.269308	11.5118	26.2712	LRCH1
negative regulation of tubulin deacetylation (GO:1904428)	0.102068	0.269308	11.5118	26.2712	PRKAA1
oocyte development (GO:0048599)	0.102068	0.269308	11.5118	26.2712	YTHDC2
oxaloacetate metabolic process (GO:0006107)	0.102068	0.269308	11.5118	26.2712	ACLY
positive regulation by host of viral genome replication (GO:0044829)	0.102068	0.269308	11.5118	26.2712	YTHDC2
positive regulation of attachment of spindle microtubules to kinetochore (GO:0051987)	0.102068	0.269308	11.5118	26.2712	HNRNPU
positive regulation of cAMP-dependent protein kinase activity (GO:2000481)	0.102068	0.269308	11.5118	26.2712	SIRT1
positive regulation of deoxyribonuclease activity (GO:0032077)	0.102068	0.269308	11.5118	26.2712	RPS3
positive regulation of dopamine receptor signaling pathway (GO:0060161)	0.102068	0.269308	11.5118	26.2712	PRMT5
positive regulation of histone H3-K9 acetylation (GO:2000617)	0.102068	0.269308	11.5118	26.2712	PIH1D1
positive regulation of interleukin-18 production (GO:0032741)	0.102068	0.269308	11.5118	26.2712	DHX9
positive regulation of low-density lipoprotein receptor activity (GO:1905599)	0.102068	0.269308	11.5118	26.2712	HNRNPK
positive regulation of nucleotide-binding oligomerization domain containing signaling pathway (GO:0070426)	0.102068	0.269308	11.5118	26.2712	HSPA1A
postsynaptic endocytosis (GO:0140239)	0.102068	0.269308	11.5118	26.2712	DNM2
postsynaptic neurotransmitter receptor internalization (GO:0098884)	0.102068	0.269308	11.5118	26.2712	DNM2
proline biosynthetic process (GO:0006561)	0.102068	0.269308	11.5118	26.2712	PYCR2
protein K29-linked deubiquitination (GO:0035523)	0.102068	0.269308	11.5118	26.2712	USP13
protein quality control for misfolded or incompletely synthesized proteins (GO:0006515)	0.0985157	0.269308	4.00964	9.2925	VCP;UGGT2
receptor catabolic process (GO:0032801)	0.0985157	0.269308	4.00964	9.2925	CLTC;AP2B1
regulation of ryanodine-sensitive calcium-release channel activity (GO:0060314)	0.0985157	0.269308	4.00964	9.2925	PRKACA;CALM2
regulation of intrinsic apoptotic signaling pathway (GO:2001242)	0.0989122	0.269308	2.82602	6.53807	PTPMT1;UBQLN1;P4HB
fatty acid beta-oxidation (GO:0006635)	0.0989122	0.269308	2.82602	6.53807	HADHA;GCDH;HSD17B10
signal transduction in response to DNA damage (GO:0042770)	0.0989122	0.269308	2.82602	6.53807	CLSPN;PRPF19;USP28
protein homotetramerization (GO:0051289)	0.0989122	0.269308	2.82602	6.53807	SSBP1;HSD17B10;APPL2
histone modification (GO:0016570)	0.0966877	0.269308	2.12088	4.95494	HDAC2;RUVBL2;RUVBL1;HUWE1;SIRT1
positive regulation of cellular component organization (GO:0051130)	0.0966877	0.269308	2.12088	4.95494	VCP;DCTN1;PIH1D1;RPS3;ANAPC2
negative regulation of transcription by RNA polymerase II (GO:0000122)	0.0960129	0.269308	1.4029	3.28738	KANK2;HDAC2;DDX5;ZGPAT;RPL10;PARP1;MAX;RPL23;ZBTB1;HNRNPU;DICER1;SUPT5H;SIRT1;DNAJB1;RPS14;UBB;DNAJA3;BEND3;CC2D1A;HSPA1A
positive regulation of transcription, DNA-templated (GO:0045893)	0.0983444	0.269308	1.29999	3.01503	BLM;CALCOCO1;HDAC2;PRKDC;MAX;DHX9;AKAP8L;HNRNPU;ZNF24;MED16;MED12;TBK1;TRIM28;UBB;RUVBL2;DDX17;XRCC6;NPM1;PARP1;ALYREF;ECD;THOC1;SUPT5H;SIRT1;ILF2;DNM2;PSMC5;PRPF6;CTNNB1;ARHGEF2;SQSTM1;PFKM
cytosolic transport (GO:0016482)	0.102194	0.269337	2.08245	4.74982	GAK;DCTN1;CLTC;ERC1;EVI5
epidermal cell differentiation (GO:0009913)	0.103276	0.271882	2.76936	6.28743	HDAC2;ERCC2;CTNNB1
regulation of protein insertion into mitochondrial membrane involved in apoptotic signaling pathway (GO:1900739)	0.10528	0.275302	3.84237	8.6497	YWHAE;YWHAZ
histone methylation (GO:0016571)	0.10528	0.275302	3.84237	8.6497	FBL;PRMT5
TOR signaling (GO:0031929)	0.10528	0.275302	3.84237	8.6497	LARP1;RICTOR
negative regulation of cell development (GO:0010721)	0.10528	0.275302	3.84237	8.6497	PCM1;APPL2
positive regulation of interleukin-2 production (GO:0032743)	0.10528	0.275302	3.84237	8.6497	RPS3;TRAF2
positive regulation of protein insertion into mitochondrial membrane involved in apoptotic signaling pathway (GO:1900740)	0.10528	0.275302	3.84237	8.6497	YWHAE;YWHAZ
regulation of I-kappaB kinase/NF-kappaB signaling (GO:0043122)	0.107121	0.279804	1.71522	3.83146	TBK1;DDX21;TRAF2;SIRT1;SQSTM1;TRIM32;CC2D1A;BIRC2
regulation of transcription elongation from RNA polymerase II promoter (GO:0034243)	0.112165	0.289587	3.68849	8.06963	HNRNPU;SUPT6H
negative regulation of catalytic activity (GO:0043086)	0.112165	0.289587	3.68849	8.06963	SIRT1;CCAR2
negative regulation of cation channel activity (GO:2001258)	0.112165	0.289587	3.68849	8.06963	UBQLN1;CALM2
positive regulation of cellular component movement (GO:0051272)	0.112165	0.289587	3.68849	8.06963	RPS19;TRIM32
positive regulation of erythrocyte differentiation (GO:0045648)	0.112165	0.289587	3.68849	8.06963	PRKDC;HSPA1A
positive regulation of gene silencing by miRNA (GO:2000637)	0.112165	0.289587	3.68849	8.06963	DDX5;DHX9
positive regulation of nitric oxide biosynthetic process (GO:0045429)	0.112165	0.289587	3.68849	8.06963	HSP90AA1;HSP90AB1
protein targeting to mitochondrion (GO:0006626)	0.112226	0.289587	2.66258	5.8237	HSP90AA1;HSPD1;TIMM50
interstrand cross-link repair (GO:0036297)	0.112226	0.289587	2.66258	5.8237	VCP;UBB;FAAP100
negative regulation of cysteine-type endopeptidase activity involved in apoptotic process (GO:0043154)	0.112226	0.289587	2.66258	5.8237	YWHAE;CSNK2A1;PIH1D1
glucose homeostasis (GO:0042593)	0.111373	0.289587	2.25315	4.94536	PRKAA1;SIRT1;HK2;APPL2
protein localization to perinuclear region of cytoplasm (GO:1905719)	0.121199	0.294879	9.20894	19.4338	SQSTM1
5S class rRNA transcription by RNA polymerase III (GO:0042791)	0.121199	0.294879	9.20894	19.4338	GTF3C3
activation of cysteine-type endopeptidase activity involved in apoptotic process by cytochrome c (GO:0008635)	0.121199	0.294879	9.20894	19.4338	DIABLO
protein-DNA covalent cross-linking repair (GO:0106300)	0.121199	0.294879	9.20894	19.4338	VCP
regulation of adipose tissue development (GO:1904177)	0.121199	0.294879	9.20894	19.4338	SIRT1
aromatic amino acid transport (GO:0015801)	0.121199	0.294879	9.20894	19.4338	SLC3A2
ATP synthesis coupled electron transport (GO:0042773)	0.121199	0.294879	9.20894	19.4338	NDUFS2
regulation of cardiac muscle hypertrophy in response to stress (GO:1903242)	0.121199	0.294879	9.20894	19.4338	LMNA
cellular carbohydrate catabolic process (GO:0044275)	0.121199	0.294879	9.20894	19.4338	ABHD10
cellular heat acclimation (GO:0070370)	0.121199	0.294879	9.20894	19.4338	HSPA1A
cellular hyperosmotic response (GO:0071474)	0.121199	0.294879	9.20894	19.4338	ARHGEF2
regulation of DNA-dependent DNA replication initiation (GO:0030174)	0.121199	0.294879	9.20894	19.4338	WRNIP1
regulation of focal adhesion disassembly (GO:0120182)	0.121199	0.294879	9.20894	19.4338	MAP4K4
regulation of hyaluronan biosynthetic process (GO:1900125)	0.121199	0.294879	9.20894	19.4338	CLTC
cellular triglyceride homeostasis (GO:0035356)	0.121199	0.294879	9.20894	19.4338	SIRT1
regulation of immunoglobulin mediated immune response (GO:0002889)	0.121199	0.294879	9.20894	19.4338	SUPT6H
chromatin organization involved in negative regulation of transcription (GO:0097549)	0.121199	0.294879	9.20894	19.4338	SIRT1
regulation of macrophage apoptotic process (GO:2000109)	0.121199	0.294879	9.20894	19.4338	SIRT1
regulation of membrane tubulation (GO:1903525)	0.121199	0.294879	9.20894	19.4338	DNM2
regulation of microtubule motor activity (GO:2000574)	0.121199	0.294879	9.20894	19.4338	MTCL1
regulation of nucleotide-binding oligomerization domain containing 2 signaling pathway (GO:0070432)	0.121199	0.294879	9.20894	19.4338	HSPA1A
double-strand break repair via classical nonhomologous end joining (GO:0097680)	0.121199	0.294879	9.20894	19.4338	XRCC6
establishment of mitochondrion localization, microtubule-mediated (GO:0034643)	0.121199	0.294879	9.20894	19.4338	UBB
regulation of t-circle formation (GO:1904429)	0.121199	0.294879	9.20894	19.4338	XRCC5
replication-born double-strand break repair via sister chromatid exchange (GO:1990414)	0.121199	0.294879	9.20894	19.4338	RAD21
response to DNA damage checkpoint signaling (GO:0072423)	0.121199	0.294879	9.20894	19.4338	SMC1A
heat acclimation (GO:0010286)	0.121199	0.294879	9.20894	19.4338	HSPA1A
isoleucine metabolic process (GO:0006549)	0.121199	0.294879	9.20894	19.4338	HSD17B10
leucine transport (GO:0015820)	0.121199	0.294879	9.20894	19.4338	SLC3A2
maintenance of DNA repeat elements (GO:0043570)	0.121199	0.294879	9.20894	19.4338	RMI2
TORC2 signaling (GO:0038203)	0.121199	0.294879	9.20894	19.4338	RICTOR
mitochondrial ribosome assembly (GO:0061668)	0.121199	0.294879	9.20894	19.4338	DHX30
monoubiquitinated protein deubiquitination (GO:0035520)	0.121199	0.294879	9.20894	19.4338	USP15
morphogenesis of an endothelium (GO:0003159)	0.121199	0.294879	9.20894	19.4338	CTNNB1
negative regulation of establishment of protein localization to mitochondrion (GO:1903748)	0.121199	0.294879	9.20894	19.4338	DNAJA1
negative regulation of glial cell proliferation (GO:0060253)	0.121199	0.294879	9.20894	19.4338	DICER1
negative regulation of histone H3-K9 methylation (GO:0051573)	0.121199	0.294879	9.20894	19.4338	PIH1D1
negative regulation of transporter activity (GO:0032410)	0.121199	0.294879	9.20894	19.4338	CTTNBP2NL
peptidyl-glutamine methylation (GO:0018364)	0.121199	0.294879	9.20894	19.4338	FBL
positive regulation of cholesterol metabolic process (GO:0090205)	0.121199	0.294879	9.20894	19.4338	PRKAA1
positive regulation of focal adhesion disassembly (GO:0120183)	0.121199	0.294879	9.20894	19.4338	MAP4K4
positive regulation of immune response to tumor cell (GO:0002839)	0.121199	0.294879	9.20894	19.4338	HSPD1
positive regulation of RNA binding (GO:1905216)	0.121199	0.294879	9.20894	19.4338	EIF3E
positive regulation of T cell mediated immune response to tumor cell (GO:0002842)	0.121199	0.294879	9.20894	19.4338	HSPD1
positive regulation of toll-like receptor 2 signaling pathway (GO:0034137)	0.121199	0.294879	9.20894	19.4338	PJA2
presynaptic active zone organization (GO:1990709)	0.121199	0.294879	9.20894	19.4338	ERC1
regulation of DNA damage response, signal transduction by p53 class mediator (GO:0043516)	0.119163	0.294879	3.54644	7.54422	DDX5;SIRT1
regulation of protein transport (GO:0051223)	0.119163	0.294879	3.54644	7.54422	DNAJA1;HSPA8
RNA phosphodiester bond hydrolysis (GO:0090501)	0.119163	0.294879	3.54644	7.54422	XRN1;DICER1
internal peptidyl-lysine acetylation (GO:0018393)	0.119163	0.294879	3.54644	7.54422	RUVBL2;RUVBL1
positive regulation of nitric oxide metabolic process (GO:1904407)	0.119163	0.294879	3.54644	7.54422	HSP90AA1;HSP90AB1
positive regulation of protein import into nucleus (GO:0042307)	0.119163	0.294879	3.54644	7.54422	TRIM28;UBR5
autophagosome organization (GO:1905037)	0.116808	0.294879	2.6122	5.60898	UBQLN1;AMBRA1;WDR45
positive regulation of establishment of protein localization to mitochondrion (GO:1903749)	0.116808	0.294879	2.6122	5.60898	YWHAE;HUWE1;YWHAZ
retrograde transport, endosome to Golgi (GO:0042147)	0.118471	0.294879	2.19928	4.69126	DCTN1;CLTC;ERC1;EVI5
cellular response to peptide (GO:1901653)	0.12146	0.294901	2.5637	5.40472	RPL23;ARHGEF2;VIM
regulation of mitotic nuclear division (GO:0007088)	0.12146	0.294901	2.5637	5.40472	CUL9;PRMT5;CUL7
post-Golgi vesicle-mediated transport (GO:0006892)	0.122091	0.296127	2.17329	4.5704	HSPA8;CLTC;CLINT1;DNM2
negative regulation of nucleic acid-templated transcription (GO:1903507)	0.122217	0.296127	1.4441	3.03543	KHDRBS1;HSPA8;HDAC2;XRCC6;SET;ZGPAT;XRCC5;GMNN;ZNF24;SIRT1;CCAR2;TRIM28;RLIM;CTNNB1
regulation of anatomical structure morphogenesis (GO:0022603)	0.122651	0.296872	1.95821	4.10913	STRIP1;PHLDB1;ZMYM3;CTNNB1;CLASP1
beta-catenin-TCF complex assembly (GO:1904837)	0.126266	0.301265	3.41492	7.0667	RUVBL1;CTNNB1
regulation of gluconeogenesis (GO:0006111)	0.126266	0.301265	3.41492	7.0667	DDB1;SIRT1
glycolytic process (GO:0006096)	0.126266	0.301265	3.41492	7.0667	PFKM;HK2
homologous chromosome pairing at meiosis (GO:0007129)	0.126266	0.301265	3.41492	7.0667	RAD21;TRIP13
mismatch repair (GO:0006298)	0.126266	0.301265	3.41492	7.0667	POLD1;POLD2
MyD88-dependent toll-like receptor signaling pathway (GO:0002755)	0.126266	0.301265	3.41492	7.0667	UBB;HSPD1
negative regulation of wound healing (GO:0061045)	0.126266	0.301265	3.41492	7.0667	EPPK1;CLASP1
protein ADP-ribosylation (GO:0006471)	0.126266	0.301265	3.41492	7.0667	PARP1;SIRT1
autophagosome assembly (GO:0000045)	0.126178	0.301265	2.51696	5.21026	UBQLN1;AMBRA1;WDR45
fat cell differentiation (GO:0045444)	0.126178	0.301265	2.51696	5.21026	SDF4;SIRT1;TRIM32
mitochondrial respiratory chain complex I assembly (GO:0032981)	0.126178	0.301265	2.51696	5.21026	NDUFA9;NDUFB4;NDUFS2
NADH dehydrogenase complex assembly (GO:0010257)	0.126178	0.301265	2.51696	5.21026	NDUFA9;NDUFB4;NDUFS2
negative regulation of protein kinase activity (GO:0006469)	0.125759	0.301265	2.14791	4.45346	NPM1;ADAR;CEP85;TARBP2
negative regulation of cellular macromolecule biosynthetic process (GO:2000113)	0.125987	0.301265	1.39951	2.89919	KHDRBS1;HSPA8;HDAC2;XRCC6;SET;ZGPAT;XRCC5;GMNN;ZNF24;SIRT1;CCAR2;LARP1;TRIM28;RPS3;RLIM;CTNNB1
cellular response to oxidative stress (GO:0034599)	0.128822	0.30705	1.92538	3.94572	PRKAA1;PARP1;RPS3;PYCR2;HSPA1A
response to reactive oxygen species (GO:0000302)	0.130961	0.311514	2.47188	5.02498	STK24;RPS3;SIRT1
mitotic DNA damage checkpoint signaling (GO:0044773)	0.130961	0.311514	2.47188	5.02498	BLM;PRKDC;CLSPN
regulation of nucleic acid-templated transcription (GO:1903506)	0.131368	0.312166	1.44605	2.93513	USP13;PRMT5;NUP107;ZNF460;SRRT;RPL6;CCAR2;DNM2;PPP2CA;POLR2A;PPP2R1A;RALY;ERC1
amino-acid betaine metabolic process (GO:0006577)	0.139923	0.312824	7.67373	15.0916	CPT1A
regulation by virus of viral protein levels in host cell (GO:0046719)	0.139923	0.312824	7.67373	15.0916	DDB1
regulation of bile acid metabolic process (GO:1904251)	0.139923	0.312824	7.67373	15.0916	SIRT1
cardiolipin acyl-chain remodeling (GO:0035965)	0.139923	0.312824	7.67373	15.0916	HADHA
cardiolipin biosynthetic process (GO:0032049)	0.139923	0.312824	7.67373	15.0916	PTPMT1
regulation of histone H3-K27 methylation (GO:0061085)	0.139923	0.312824	7.67373	15.0916	SUPT6H
regulation of microtubule binding (GO:1904526)	0.139923	0.312824	7.67373	15.0916	PPP2CA
death-inducing signaling complex assembly (GO:0071550)	0.139923	0.312824	7.67373	15.0916	TRAF2
detection of muscle stretch (GO:0035995)	0.139923	0.312824	7.67373	15.0916	CTNNB1
DNA ligation (GO:0006266)	0.139923	0.312824	7.67373	15.0916	XRCC6
regulation of prostaglandin biosynthetic process (GO:0031392)	0.139923	0.312824	7.67373	15.0916	SIRT1
endosome to lysosome transport via multivesicular body sorting pathway (GO:0032510)	0.139923	0.312824	7.67373	15.0916	VCP
regulation of Rab protein signal transduction (GO:0032483)	0.139923	0.312824	7.67373	15.0916	MADD
regulation of T cell mediated immune response to tumor cell (GO:0002840)	0.139923	0.312824	7.67373	15.0916	HSPD1
regulation of transforming growth factor beta activation (GO:1901388)	0.139923	0.312824	7.67373	15.0916	HSP90AB1
regulation of tubulin deacetylation (GO:0090043)	0.139923	0.312824	7.67373	15.0916	PRKAA1
response to host defenses (GO:0052200)	0.139923	0.312824	7.67373	15.0916	UBB
response to lead ion (GO:0010288)	0.139923	0.312824	7.67373	15.0916	PPP2CA
histone H3-K9 methylation (GO:0051567)	0.139923	0.312824	7.67373	15.0916	BEND3
hyperosmotic response (GO:0006972)	0.139923	0.312824	7.67373	15.0916	ARHGEF2
ribonucleoprotein complex disassembly (GO:0032988)	0.139923	0.312824	7.67373	15.0916	VCP
ribosomal large subunit export from nucleus (GO:0000055)	0.139923	0.312824	7.67373	15.0916	NPM1
ribosomal small subunit export from nucleus (GO:0000056)	0.139923	0.312824	7.67373	15.0916	NPM1
rRNA-containing ribonucleoprotein complex export from nucleus (GO:0071428)	0.139923	0.312824	7.67373	15.0916	NPM1
intermediate filament bundle assembly (GO:0045110)	0.139923	0.312824	7.67373	15.0916	EPPK1
somatic recombination of immunoglobulin gene segments (GO:0016447)	0.139923	0.312824	7.67373	15.0916	PRKDC
synaptic vesicle budding from presynaptic endocytic zone membrane (GO:0016185)	0.139923	0.312824	7.67373	15.0916	DNM2
synaptic vesicle docking (GO:0016081)	0.139923	0.312824	7.67373	15.0916	UNC13B
miRNA catabolic process (GO:0010587)	0.139923	0.312824	7.67373	15.0916	SND1
tRNA transcription by RNA polymerase III (GO:0042797)	0.139923	0.312824	7.67373	15.0916	GTF3C3
mitochondrial DNA metabolic process (GO:0032042)	0.139923	0.312824	7.67373	15.0916	PARP1
modulation by symbiont of host defense response (GO:0052031)	0.139923	0.312824	7.67373	15.0916	UBB
white fat cell differentiation (GO:0050872)	0.139923	0.312824	7.67373	15.0916	SIRT1
negative regulation of meiotic nuclear division (GO:0045835)	0.139923	0.312824	7.67373	15.0916	TRIP13
negative regulation of mitochondrial outer membrane permeabilization involved in apoptotic signaling pathway (GO:1901029)	0.139923	0.312824	7.67373	15.0916	HSPA1A
negative regulation of protein K63-linked ubiquitination (GO:1900045)	0.139923	0.312824	7.67373	15.0916	UBR5
negative regulation of protein sumoylation (GO:0033234)	0.139923	0.312824	7.67373	15.0916	CTNNB1
nucleobase biosynthetic process (GO:0046112)	0.139923	0.312824	7.67373	15.0916	CTPS1
positive regulation of cytoplasmic translation (GO:2000767)	0.139923	0.312824	7.67373	15.0916	DHX9
positive regulation of ER-associated ubiquitin-dependent protein catabolic process (GO:1903071)	0.139923	0.312824	7.67373	15.0916	UBQLN1
positive regulation of helicase activity (GO:0051096)	0.139923	0.312824	7.67373	15.0916	SSBP1
positive regulation of histone H3-K9 methylation (GO:0051574)	0.139923	0.312824	7.67373	15.0916	SIRT1
positive regulation of histone H4 acetylation (GO:0090240)	0.139923	0.312824	7.67373	15.0916	PIH1D1
positive regulation of mitochondrial membrane potential (GO:0010918)	0.139923	0.312824	7.67373	15.0916	VCP
positive regulation of mitophagy in response to mitochondrial depolarization (GO:0098779)	0.139923	0.312824	7.67373	15.0916	HUWE1
positive regulation of mRNA binding (GO:1902416)	0.139923	0.312824	7.67373	15.0916	EIF3E
positive regulation of protein localization to centrosome (GO:1904781)	0.139923	0.312824	7.67373	15.0916	APC
positive regulation of respiratory burst (GO:0060267)	0.139923	0.312824	7.67373	15.0916	RPS19
positive regulation of synaptic plasticity (GO:0031915)	0.139923	0.312824	7.67373	15.0916	ANAPC2
posttranslational protein targeting to membrane, translocation (GO:0031204)	0.139923	0.312824	7.67373	15.0916	HSPA5
proline metabolic process (GO:0006560)	0.139923	0.312824	7.67373	15.0916	PYCR2
protein localization to cytoplasmic stress granule (GO:1903608)	0.139923	0.312824	7.67373	15.0916	DHX9
regulation of striated muscle contraction (GO:0006942)	0.133467	0.312824	3.29279	6.63135	PRKACA;CALM2
histone H3-K4 methylation (GO:0051568)	0.133467	0.312824	3.29279	6.63135	BEND3;WDR5
ncRNA catabolic process (GO:0034661)	0.133467	0.312824	3.29279	6.63135	XRN1;SND1
positive regulation of DNA recombination (GO:0045911)	0.133467	0.312824	3.29279	6.63135	PARP1;ERCC2
positive regulation of protein import (GO:1904591)	0.133467	0.312824	3.29279	6.63135	TRIM28;UBR5
cellular response to fibroblast growth factor stimulus (GO:0044344)	0.133231	0.312824	2.09888	4.23065	POLR2A;POLR2B;HNRNPF;SHCBP1
positive regulation of peptidyl-serine phosphorylation (GO:0033138)	0.137034	0.312824	2.07519	4.12449	HSP90AA1;HSP90AB1;TBK1;DOCK7
negative regulation of cell growth (GO:0030308)	0.13196	0.312824	1.90937	3.86696	PPP2CA;PPP2R1A;SIRT1;CCAR2;HSPA1A
negative regulation of growth (GO:0045926)	0.13196	0.312824	1.90937	3.86696	PPP2CA;PPP2R1A;SIRT1;CCAR2;HSPA1A
endomembrane system organization (GO:0010256)	0.133746	0.312824	1.68648	3.39289	GAK;CUL7;CSNK1A1;HUWE1;MYO18A;SQSTM1;CLASP1
purine nucleoside bisphosphate metabolic process (GO:0034032)	0.140758	0.313197	3.17908	6.23326	ACOT9;ACLY
regulation of developmental growth (GO:0048638)	0.140758	0.313197	3.17908	6.23326	EPPK1;DNM2
ribonucleoside bisphosphate metabolic process (GO:0033875)	0.140758	0.313197	3.17908	6.23326	ACOT9;ACLY
negative regulation of peptidyl-tyrosine phosphorylation (GO:0050732)	0.140758	0.313197	3.17908	6.23326	PPP2CA;PPP2R1A
positive regulation of RNA splicing (GO:0033120)	0.140758	0.313197	3.17908	6.23326	POLR2A;HSPA1A
cellular response to insulin stimulus (GO:0032869)	0.141576	0.314718	1.86288	3.64179	PARP1;APC;PRKDC;PIK3C2A;APPL1
negative regulation of kinase activity (GO:0033673)	0.145679	0.323532	2.34583	4.5189	HNRNPU;CEP85;TARBP2
B cell proliferation (GO:0042100)	0.148132	0.327428	3.07296	5.86827	CTPS1;HSPD1
regulation of cell migration involved in sprouting angiogenesis (GO:0090049)	0.148132	0.327428	3.07296	5.86827	CARD10;PIK3C2A
regulation of centrosome duplication (GO:0010824)	0.148132	0.327428	3.07296	5.86827	NPM1;SIRT1
regulation of intracellular estrogen receptor signaling pathway (GO:0033146)	0.148132	0.327428	3.07296	5.86827	KANK2;STRN3
negative regulation of double-strand break repair (GO:2000780)	0.148132	0.327428	3.07296	5.86827	RMI2;UBR5
adenosine to inosine editing (GO:0006382)	0.158249	0.330461	6.57714	12.1255	ADAR
regulation of chaperone-mediated autophagy (GO:1904714)	0.158249	0.330461	6.57714	12.1255	EEF1A1
regulation of cyclic-nucleotide phosphodiesterase activity (GO:0051342)	0.158249	0.330461	6.57714	12.1255	CALM2
regulation of establishment of protein localization to mitochondrion (GO:1903747)	0.158249	0.330461	6.57714	12.1255	DNAJA1
cellular response to epinephrine stimulus (GO:0071872)	0.158249	0.330461	6.57714	12.1255	PRKACA
regulation of extent of cell growth (GO:0061387)	0.158249	0.330461	6.57714	12.1255	DNM2
regulation of interleukin-18 production (GO:0032661)	0.158249	0.330461	6.57714	12.1255	DHX9
regulation of metaphase/anaphase transition of cell cycle (GO:1902099)	0.158249	0.330461	6.57714	12.1255	CDC23
regulation of pattern recognition receptor signaling pathway (GO:0062207)	0.158249	0.330461	6.57714	12.1255	BIRC2
dynamin family protein polymerization involved in membrane fission (GO:0003373)	0.158249	0.330461	6.57714	12.1255	DNM2
dynamin family protein polymerization involved in mitochondrial fission (GO:0003374)	0.158249	0.330461	6.57714	12.1255	DNM2
regulation of protein K63-linked ubiquitination (GO:1900044)	0.158249	0.330461	6.57714	12.1255	BIRC2
regulation of protein localization to chromatin (GO:1905634)	0.158249	0.330461	6.57714	12.1255	VCP
entry of bacterium into host cell (GO:0035635)	0.158249	0.330461	6.57714	12.1255	CTNNB1
regulation of response to wounding (GO:1903034)	0.158249	0.330461	6.57714	12.1255	STK24
regulation of RNA biosynthetic process (GO:2001141)	0.158249	0.330461	6.57714	12.1255	RALY
regulation of wound healing, spreading of epidermal cells (GO:1903689)	0.158249	0.330461	6.57714	12.1255	CLASP1
glycoside catabolic process (GO:0016139)	0.158249	0.330461	6.57714	12.1255	ABHD10
replication fork protection (GO:0048478)	0.158249	0.330461	6.57714	12.1255	BLM
response to epinephrine (GO:0071871)	0.158249	0.330461	6.57714	12.1255	PRKACA
RNA secondary structure unwinding (GO:0010501)	0.158249	0.330461	6.57714	12.1255	DHX9
single strand break repair (GO:0000012)	0.158249	0.330461	6.57714	12.1255	SIRT1
kidney epithelium development (GO:0072073)	0.158249	0.330461	6.57714	12.1255	KANK2
somatic hypermutation of immunoglobulin genes (GO:0016446)	0.158249	0.330461	6.57714	12.1255	MCM3AP
spermidine metabolic process (GO:0008216)	0.158249	0.330461	6.57714	12.1255	DHPS
stress-induced premature senescence (GO:0090400)	0.158249	0.330461	6.57714	12.1255	SIRT1
macromolecule depalmitoylation (GO:0098734)	0.158249	0.330461	6.57714	12.1255	ABHD10
macromolecule modification (GO:0043412)	0.158249	0.330461	6.57714	12.1255	PARP1
synaptic vesicle budding (GO:0070142)	0.158249	0.330461	6.57714	12.1255	DNM2
telomeric D-loop disassembly (GO:0061820)	0.158249	0.330461	6.57714	12.1255	BLM
TORC1 signaling (GO:0038202)	0.158249	0.330461	6.57714	12.1255	LARP1
tRNA transcription (GO:0009304)	0.158249	0.330461	6.57714	12.1255	GTF3C3
tubulin complex assembly (GO:0007021)	0.158249	0.330461	6.57714	12.1255	TCP1
mitochondrial DNA replication (GO:0006264)	0.158249	0.330461	6.57714	12.1255	SSBP1
vascular associated smooth muscle contraction (GO:0014829)	0.158249	0.330461	6.57714	12.1255	PIK3C2A
wound healing, spreading of epidermal cells (GO:0035313)	0.158249	0.330461	6.57714	12.1255	COL5A1
negative regulation of cAMP-dependent protein kinase activity (GO:2000480)	0.158249	0.330461	6.57714	12.1255	SIRT1
negative regulation of fatty acid oxidation (GO:0046322)	0.158249	0.330461	6.57714	12.1255	APPL2
negative regulation of glucose import (GO:0046325)	0.158249	0.330461	6.57714	12.1255	APPL2
negative regulation of keratinocyte proliferation (GO:0010839)	0.158249	0.330461	6.57714	12.1255	EPPK1
negative regulation of mitochondrial fusion (GO:0010637)	0.158249	0.330461	6.57714	12.1255	HUWE1
negative regulation of mRNA polyadenylation (GO:1900364)	0.158249	0.330461	6.57714	12.1255	SUPT5H
negative regulation of neural precursor cell proliferation (GO:2000178)	0.158249	0.330461	6.57714	12.1255	APPL2
peptidyl-lysine deacetylation (GO:0034983)	0.158249	0.330461	6.57714	12.1255	SIRT1
phosphatidylinositol-3-phosphate biosynthetic process (GO:0036092)	0.158249	0.330461	6.57714	12.1255	PIK3C2A
positive regulation of adaptive immune response (GO:0002821)	0.158249	0.330461	6.57714	12.1255	SIRT1
positive regulation of chromosome segregation (GO:0051984)	0.158249	0.330461	6.57714	12.1255	RAD18
positive regulation of extracellular matrix disassembly (GO:0090091)	0.158249	0.330461	6.57714	12.1255	CLASP1
positive regulation of membrane invagination (GO:1905155)	0.158249	0.330461	6.57714	12.1255	APPL2
positive regulation of MHC class II biosynthetic process (GO:0045348)	0.158249	0.330461	6.57714	12.1255	SIRT1
positive regulation of myeloid cell apoptotic process (GO:0033034)	0.158249	0.330461	6.57714	12.1255	SIRT1
positive regulation of ryanodine-sensitive calcium-release channel activity (GO:0060316)	0.158249	0.330461	6.57714	12.1255	CALM2
positive regulation of vascular associated smooth muscle cell migration (GO:1904754)	0.158249	0.330461	6.57714	12.1255	DOCK7
protein depalmitoylation (GO:0002084)	0.158249	0.330461	6.57714	12.1255	ABHD10
protein localization to microtubule (GO:0035372)	0.158249	0.330461	6.57714	12.1255	HNRNPU
regulation of histone acetylation (GO:0035065)	0.155583	0.330461	2.97368	5.53276	SET;RUVBL2
regulation of protein localization to cell surface (GO:2000008)	0.155583	0.330461	2.97368	5.53276	HSP90AB1;CTNNB1
signal transduction by p53 class mediator (GO:0072331)	0.155583	0.330461	2.97368	5.53276	DDX5;RRP8
mitotic G2 DNA damage checkpoint signaling (GO:0007095)	0.155583	0.330461	2.97368	5.53276	BLM;CLSPN
regulation of extrinsic apoptotic signaling pathway (GO:2001236)	0.155778	0.330461	2.26869	4.21823	MADD;TRAF2;BIRC6
lipid homeostasis (GO:0055088)	0.155778	0.330461	2.26869	4.21823	PRKAA1;POLD1;SIRT1
regulation of peptidyl-serine phosphorylation (GO:0033135)	0.156684	0.330461	1.9643	3.64088	HSP90AA1;TBK1;HSP90AB1;DOCK7
positive regulation of I-kappaB kinase/NF-kappaB signaling (GO:0043123)	0.158861	0.331445	1.68043	3.09153	TBK1;DDX21;TRAF2;TRIM32;CC2D1A;BIRC2
autophagosome maturation (GO:0097352)	0.163103	0.338185	2.8806	5.22361	VCP;UBQLN1
tRNA methylation (GO:0030488)	0.163103	0.338185	2.8806	5.22361	TRMT10C;HSD17B10
negative regulation of extrinsic apoptotic signaling pathway via death domain receptors (GO:1902042)	0.163103	0.338185	2.8806	5.22361	TRAF2;ARHGEF2
negative regulation of mitochondrion organization (GO:0010823)	0.163103	0.338185	2.8806	5.22361	HUWE1;HSPA1A
positive regulation of mitochondrial outer membrane permeabilization involved in apoptotic signaling pathway (GO:1901030)	0.163103	0.338185	2.8806	5.22361	YWHAE;YWHAZ
positive regulation of protein dephosphorylation (GO:0035307)	0.163103	0.338185	2.8806	5.22361	HSP90AB1;CALM2
protein localization to chromosome (GO:0034502)	0.163103	0.338185	2.8806	5.22361	XRCC5;RAD21
regulation of protein localization (GO:0032880)	0.166087	0.344069	2.19644	3.94315	HSP90AA1;HSP90AB1;PARP1
cellular response to chemical stress (GO:0062197)	0.168948	0.349378	1.90326	3.3843	PRKAA1;PARP1;PYCR2;HSPA1A
positive regulation of protein localization to membrane (GO:1905477)	0.168948	0.349378	1.90326	3.3843	YWHAE;MTCL1;SQSTM1;YWHAZ
cellular response to hydrogen peroxide (GO:0070301)	0.170686	0.350805	2.79317	4.93812	RPS3;SIRT1
regulation of muscle cell differentiation (GO:0051147)	0.170686	0.350805	2.79317	4.93812	CTNNB1;SUPT6H
regulation of TORC1 signaling (GO:1903432)	0.170686	0.350805	2.79317	4.93812	SEH1L;PIH1D1
response to exogenous dsRNA (GO:0043330)	0.170686	0.350805	2.79317	4.93812	DHX9;SLC3A2
negative regulation of cell cycle G1/S phase transition (GO:1902807)	0.170686	0.350805	2.79317	4.93812	KANK2;APC
negative regulation of epithelial cell migration (GO:0010633)	0.170686	0.350805	2.79317	4.93812	EPPK1;MCC
negative regulation of neurogenesis (GO:0050768)	0.170686	0.350805	2.79317	4.93812	PCM1;APPL2
astral microtubule organization (GO:0030953)	0.176185	0.352521	5.75471	9.99143	CLASP1
ATF6-mediated unfolded protein response (GO:0036500)	0.176185	0.352521	5.75471	9.99143	HSPA5
regulation of ER-associated ubiquitin-dependent protein catabolic process (GO:1903069)	0.176185	0.352521	5.75471	9.99143	UBQLN1
cellular response to leptin stimulus (GO:0044320)	0.176185	0.352521	5.75471	9.99143	SIRT1
regulation of histone H4 acetylation (GO:0090239)	0.176185	0.352521	5.75471	9.99143	PIH1D1
regulation of mitotic centrosome separation (GO:0046602)	0.176185	0.352521	5.75471	9.99143	CEP85
development of primary female sexual characteristics (GO:0046545)	0.176185	0.352521	5.75471	9.99143	NUP107
regulation of nephron tubule epithelial cell differentiation (GO:0072182)	0.176185	0.352521	5.75471	9.99143	CTNNB1
regulation of PERK-mediated unfolded protein response (GO:1903897)	0.176185	0.352521	5.75471	9.99143	HSPA5
regulation of peroxisome proliferator activated receptor signaling pathway (GO:0035358)	0.176185	0.352521	5.75471	9.99143	SIRT1
regulation of protein deacetylation (GO:0090311)	0.176185	0.352521	5.75471	9.99143	CCAR2
regulation of smooth muscle cell apoptotic process (GO:0034391)	0.176185	0.352521	5.75471	9.99143	SIRT1
response to leptin (GO:0044321)	0.176185	0.352521	5.75471	9.99143	SIRT1
histone arginine methylation (GO:0034969)	0.176185	0.352521	5.75471	9.99143	PRMT5
response to misfolded protein (GO:0051788)	0.176185	0.352521	5.75471	9.99143	DNAJB12
interleukin-23-mediated signaling pathway (GO:0038155)	0.176185	0.352521	5.75471	9.99143	P4HB
sensory organ morphogenesis (GO:0090596)	0.176185	0.352521	5.75471	9.99143	COL5A1
sympathetic ganglion development (GO:0061549)	0.176185	0.352521	5.75471	9.99143	CTNNB1
mitochondrial fragmentation involved in apoptotic process (GO:0043653)	0.176185	0.352521	5.75471	9.99143	CCAR2
negative regulation of mRNA 3'-end processing (GO:0031441)	0.176185	0.352521	5.75471	9.99143	SUPT5H
nuclear RNA surveillance (GO:0071027)	0.176185	0.352521	5.75471	9.99143	XRN1
phosphatidylglycerol biosynthetic process (GO:0006655)	0.176185	0.352521	5.75471	9.99143	PTPMT1
positive regulation of ATP biosynthetic process (GO:2001171)	0.176185	0.352521	5.75471	9.99143	VCP
positive regulation of chromatin binding (GO:0035563)	0.176185	0.352521	5.75471	9.99143	GMNN
positive regulation of macrophage cytokine production (GO:0060907)	0.176185	0.352521	5.75471	9.99143	SIRT1
positive regulation of membrane potential (GO:0045838)	0.176185	0.352521	5.75471	9.99143	VCP
positive regulation of phagocytosis, engulfment (GO:0060100)	0.176185	0.352521	5.75471	9.99143	APPL2
positive regulation of protein polyubiquitination (GO:1902916)	0.176185	0.352521	5.75471	9.99143	BIRC2
positive regulation of synapse maturation (GO:0090129)	0.176185	0.352521	5.75471	9.99143	ANAPC2
positive regulation of tumor necrosis factor-mediated signaling pathway (GO:1903265)	0.176185	0.352521	5.75471	9.99143	HSPA1A
protein dephosphorylation (GO:0006470)	0.175689	0.352521	1.72298	2.99633	PPP2CA;PPP6C;PPP2R1A;TIMM50;CTTNBP2NL
regulation of androgen receptor signaling pathway (GO:0060765)	0.178327	0.352888	2.71088	4.67393	DDX5;SIRT1
axonal transport (GO:0098930)	0.178327	0.352888	2.71088	4.67393	DYNC1H1;DCTN1
regulation of cardiac muscle contraction (GO:0055117)	0.178327	0.352888	2.71088	4.67393	PRKACA;CALM2
regulation of cell cycle G1/S phase transition (GO:1902806)	0.178327	0.352888	2.71088	4.67393	APPL2;APPL1
regulation of embryonic development (GO:0045995)	0.178327	0.352888	2.71088	4.67393	PHLDB1;CLASP1
embryonic limb morphogenesis (GO:0030326)	0.178327	0.352888	2.71088	4.67393	HDAC2;CTNNB1
regulation of protein import into nucleus (GO:0042306)	0.178327	0.352888	2.71088	4.67393	TRIM28;UBR5
membrane fusion (GO:0061025)	0.178327	0.352888	2.71088	4.67393	HUWE1;DNM2
transferrin transport (GO:0033572)	0.178327	0.352888	2.71088	4.67393	CLTC;DNM2
Wnt signaling pathway, calcium modulating pathway (GO:0007223)	0.178327	0.352888	2.71088	4.67393	MOV10;CTNNB1
negative regulation of cellular protein localization (GO:1903828)	0.178327	0.352888	2.71088	4.67393	DNAJA1;ANKRD13A
positive regulation of innate immune response (GO:0045089)	0.178327	0.352888	2.71088	4.67393	RPS19;DHX9
positive regulation of developmental process (GO:0051094)	0.177277	0.352888	1.62097	2.80434	PHLDB1;HSP90AB1;LMNA;SIRT1;CLASP1;ANAPC2
positive regulation of protein transport (GO:0051222)	0.181909	0.359674	2.09628	3.57258	UNC13B;PCM1;MYO18A
positive regulation of cellular catabolic process (GO:0031331)	0.18286	0.361249	1.69746	2.88405	AMER1;MOV10;HSP90AA1;PRKAA1;PIK3C2A
acetyl-CoA biosynthetic process (GO:0006085)	0.193741	0.362886	5.11503	8.39497	ACLY
protein poly-ADP-ribosylation (GO:0070212)	0.193741	0.362886	5.11503	8.39497	PARP1
adherens junction assembly (GO:0034333)	0.193741	0.362886	5.11503	8.39497	CTNNB1
regulation of attachment of spindle microtubules to kinetochore (GO:0051988)	0.193741	0.362886	5.11503	8.39497	APC
regulation of axon guidance (GO:1902667)	0.193741	0.362886	5.11503	8.39497	MYCBP2
regulation of bile acid biosynthetic process (GO:0070857)	0.193741	0.362886	5.11503	8.39497	SIRT1
regulation of endoplasmic reticulum unfolded protein response (GO:1900101)	0.193741	0.362886	5.11503	8.39497	HSPA5
cellular response to hydroxyurea (GO:0072711)	0.193741	0.362886	5.11503	8.39497	BLM
cellular response to oxygen levels (GO:0071453)	0.193741	0.362886	5.11503	8.39497	NDUFS2
regulation of histone phosphorylation (GO:0033127)	0.193741	0.362886	5.11503	8.39497	AKAP8L
chylomicron assembly (GO:0034378)	0.193741	0.362886	5.11503	8.39497	P4HB
regulation of low-density lipoprotein particle clearance (GO:0010988)	0.193741	0.362886	5.11503	8.39497	HNRNPK
dicarboxylic acid biosynthetic process (GO:0043650)	0.193741	0.362886	5.11503	8.39497	GLUD1
DNA dealkylation (GO:0035510)	0.193741	0.362886	5.11503	8.39497	ASCC3
DNA dealkylation involved in DNA repair (GO:0006307)	0.193741	0.362886	5.11503	8.39497	ASCC3
DNA replication-dependent nucleosome assembly (GO:0006335)	0.193741	0.362886	5.11503	8.39497	RBBP4
DNA replication-dependent nucleosome organization (GO:0034723)	0.193741	0.362886	5.11503	8.39497	RBBP4
dosage compensation (GO:0007549)	0.193741	0.362886	5.11503	8.39497	HNRNPU
regulation of phagocytosis, engulfment (GO:0060099)	0.193741	0.362886	5.11503	8.39497	APPL2
regulation of protein localization to centrosome (GO:1904779)	0.193741	0.362886	5.11503	8.39497	APC
endothelial tube morphogenesis (GO:0061154)	0.193741	0.362886	5.11503	8.39497	CTNNB1
fatty acid beta-oxidation using acyl-CoA dehydrogenase (GO:0033539)	0.193741	0.362886	5.11503	8.39497	GCDH
histone H4 deacetylation (GO:0070933)	0.193741	0.362886	5.11503	8.39497	HDAC2
I-kappaB phosphorylation (GO:0007252)	0.193741	0.362886	5.11503	8.39497	ERC1
leptin-mediated signaling pathway (GO:0033210)	0.193741	0.362886	5.11503	8.39497	SIRT1
telomeric loop disassembly (GO:0090657)	0.193741	0.362886	5.11503	8.39497	BLM
urea cycle (GO:0000050)	0.193741	0.362886	5.11503	8.39497	CPS1
mitotic DNA replication checkpoint signaling (GO:0033314)	0.193741	0.362886	5.11503	8.39497	CLSPN
modification-dependent macromolecule catabolic process (GO:0043632)	0.193741	0.362886	5.11503	8.39497	UBB
modulation by symbiont of host process (GO:0044003)	0.193741	0.362886	5.11503	8.39497	UBB
Wnt signaling pathway involved in midbrain dopaminergic neuron differentiation (GO:1904953)	0.193741	0.362886	5.11503	8.39497	CTNNB1
myelin assembly (GO:0032288)	0.193741	0.362886	5.11503	8.39497	DICER1
negative regulation of cAMP-mediated signaling (GO:0043951)	0.193741	0.362886	5.11503	8.39497	PDE3A
negative regulation of establishment of protein localization (GO:1904950)	0.193741	0.362886	5.11503	8.39497	DNAJA1
negative regulation of transforming growth factor beta production (GO:0071635)	0.193741	0.362886	5.11503	8.39497	HSP90AB1
negative regulation of transmembrane transport (GO:0034763)	0.193741	0.362886	5.11503	8.39497	CTTNBP2NL
neuron projection maintenance (GO:1990535)	0.193741	0.362886	5.11503	8.39497	DCTN1
nuclear mRNA surveillance (GO:0071028)	0.193741	0.362886	5.11503	8.39497	XRN1
nuclear pore complex assembly (GO:0051292)	0.193741	0.362886	5.11503	8.39497	NUP107
peptidyl-lysine acetylation (GO:0018394)	0.193741	0.362886	5.11503	8.39497	SIRT1
positive regulation by symbiont of entry into host (GO:0075294)	0.193741	0.362886	5.11503	8.39497	P4HB
positive regulation of keratinocyte migration (GO:0051549)	0.193741	0.362886	5.11503	8.39497	MAP4K4
positive regulation of RIG-I signaling pathway (GO:1900246)	0.193741	0.362886	5.11503	8.39497	USP15
positive regulation of transcription of nucleolar large rRNA by RNA polymerase I (GO:1901838)	0.193741	0.362886	5.11503	8.39497	PIH1D1
positive regulation of viral entry into host cell (GO:0046598)	0.193741	0.362886	5.11503	8.39497	P4HB
primary miRNA processing (GO:0031053)	0.193741	0.362886	5.11503	8.39497	SRRT
regulation of erythrocyte differentiation (GO:0045646)	0.186019	0.362886	2.63329	4.42895	PRKDC;HSPA1A
regulation of glucose import (GO:0046324)	0.186019	0.362886	2.63329	4.42895	APPL2;APPL1
negative regulation of G1/S transition of mitotic cell cycle (GO:2000134)	0.186019	0.362886	2.63329	4.42895	KANK2;APC
positive regulation of myeloid cell differentiation (GO:0045639)	0.186019	0.362886	2.63329	4.42895	PRKDC;HSPA1A
lymphocyte proliferation (GO:0046651)	0.193756	0.362886	2.56001	4.20137	CTPS1;HSPD1
synaptic vesicle endocytosis (GO:0048488)	0.193756	0.362886	2.56001	4.20137	GAK;DNM2
ventricular septum development (GO:0003281)	0.193756	0.362886	2.56001	4.20137	HECTD1;MATR3
negative regulation of G0 to G1 transition (GO:0070317)	0.193756	0.362886	2.56001	4.20137	RBBP4;MAX
negative regulation of innate immune response (GO:0045824)	0.193756	0.362886	2.56001	4.20137	USP15;RPS19
negative regulation of TOR signaling (GO:0032007)	0.193756	0.362886	2.56001	4.20137	PRKAA1;SIRT1
aerobic electron transport chain (GO:0019646)	0.187271	0.362886	2.06489	3.4591	NDUFA9;NDUFB4;NDUFS2
DNA-templated transcription, termination (GO:0006353)	0.187271	0.362886	2.06489	3.4591	PRMT5;POLR2A;ERCC2
snRNA transcription by RNA polymerase II (GO:0042795)	0.187271	0.362886	2.06489	3.4591	POLR2A;POLR2B;SRRT
protein tetramerization (GO:0051262)	0.192674	0.362886	2.03442	3.35019	SSBP1;HSD17B10;APPL2
Fc-gamma receptor signaling pathway involved in phagocytosis (GO:0038096)	0.192674	0.362886	2.03442	3.35019	HSP90AA1;HSP90AB1;MYO10
snRNA transcription (GO:0009301)	0.192674	0.362886	2.03442	3.35019	POLR2A;POLR2B;SRRT
mitochondrial ATP synthesis coupled electron transport (GO:0042775)	0.192674	0.362886	2.03442	3.35019	NDUFA9;NDUFB4;NDUFS2
positive regulation of protein serine/threonine kinase activity (GO:0071902)	0.190098	0.362886	1.8095	3.00415	PPP2CA;PIH1D1;CALM2;SIRT1
receptor-mediated endocytosis (GO:0006898)	0.190138	0.362886	1.67269	2.77668	GAK;HSP90AA1;CLTC;AP2B1;DNM2
cytoskeleton-dependent cytokinesis (GO:0061640)	0.198115	0.369572	2.00483	3.24564	CUL7;APC;DCTN3
extrinsic apoptotic signaling pathway (GO:0097191)	0.198115	0.369572	2.00483	3.24564	DIABLO;TRAF2;APPL1
Fc-gamma receptor signaling pathway (GO:0038094)	0.198115	0.369572	2.00483	3.24564	HSP90AA1;HSP90AB1;MYO10
positive regulation of protein secretion (GO:0050714)	0.198115	0.369572	2.00483	3.24564	UNC13B;GLUD1;MYO18A
positive regulation of secretion by cell (GO:1903532)	0.198115	0.369572	2.00483	3.24564	UNC13B;MYO18A;CLASP1
positive regulation of macromolecule metabolic process (GO:0010604)	0.198382	0.369777	1.36446	2.20709	RPL5;MOV10;CALCOCO1;PRKAA1;TRIM28;RPS7;RPL23;RPL11;UBR5;RPS3;HSPA1A
negative regulation of transmembrane receptor protein serine/threonine kinase signaling pathway (GO:0090101)	0.198785	0.370232	1.77452	2.86679	UBB;PEG10;SIRT1;HSPA1A
protein monoubiquitination (GO:0006513)	0.201534	0.374164	2.49069	3.98958	HUWE1;RAD18
regulation of nitric-oxide synthase activity (GO:0050999)	0.201534	0.374164	2.49069	3.98958	HSP90AA1;DNM2
DNA recombination (GO:0006310)	0.201534	0.374164	2.49069	3.98958	BLM;RAD21
positive regulation of intracellular transport (GO:0032388)	0.201534	0.374164	2.49069	3.98958	DYNC1H1;PCM1
protein localization to phagophore assembly site (GO:0034497)	0.210922	0.376383	4.60329	7.16395	WDR45
axonal transport of mitochondrion (GO:0019896)	0.210922	0.376383	4.60329	7.16395	ACTR10
camera-type eye morphogenesis (GO:0048593)	0.210922	0.376383	4.60329	7.16395	IFT122
cardiac muscle cell membrane repolarization (GO:0099622)	0.210922	0.376383	4.60329	7.16395	YWHAE
carnitine shuttle (GO:0006853)	0.210922	0.376383	4.60329	7.16395	CPT1A
regulation of cysteine-type endopeptidase activity involved in apoptotic signaling pathway (GO:2001267)	0.210922	0.376383	4.60329	7.16395	PIH1D1
regulation of ERAD pathway (GO:1904292)	0.210922	0.376383	4.60329	7.16395	USP13
regulation of histone H3-K9 acetylation (GO:2000615)	0.210922	0.376383	4.60329	7.16395	PIH1D1
regulation of mitochondrial fusion (GO:0010635)	0.210922	0.376383	4.60329	7.16395	HUWE1
regulation of T cell mediated immunity (GO:0002709)	0.210922	0.376383	4.60329	7.16395	ZBTB1
formation of extrachromosomal circular DNA (GO:0001325)	0.210922	0.376383	4.60329	7.16395	BLM
regulation of toll-like receptor 2 signaling pathway (GO:0034135)	0.210922	0.376383	4.60329	7.16395	PJA2
Golgi inheritance (GO:0048313)	0.210922	0.376383	4.60329	7.16395	YWHAZ
Golgi to lysosome transport (GO:0090160)	0.210922	0.376383	4.60329	7.16395	GAK
response to hydroxyurea (GO:0072710)	0.210922	0.376383	4.60329	7.16395	BLM
isotype switching (GO:0045190)	0.210922	0.376383	4.60329	7.16395	HSPD1
lipoprotein biosynthetic process (GO:0042158)	0.210922	0.376383	4.60329	7.16395	WDR45
lipoprotein catabolic process (GO:0042159)	0.210922	0.376383	4.60329	7.16395	ABHD10
synaptic vesicle transport (GO:0048489)	0.210922	0.376383	4.60329	7.16395	DNM2
t-circle formation (GO:0090656)	0.210922	0.376383	4.60329	7.16395	BLM
telomere maintenance via telomere trimming (GO:0090737)	0.210922	0.376383	4.60329	7.16395	BLM
tetrahydrobiopterin metabolic process (GO:0046146)	0.210922	0.376383	4.60329	7.16395	HSP90AA1
midbrain dopaminergic neuron differentiation (GO:1904948)	0.210922	0.376383	4.60329	7.16395	CTNNB1
mitochondrial transcription (GO:0006390)	0.210922	0.376383	4.60329	7.16395	POLRMT
V(D)J recombination (GO:0033151)	0.210922	0.376383	4.60329	7.16395	PRKDC
vasoconstriction (GO:0042310)	0.210922	0.376383	4.60329	7.16395	PIK3C2A
negative regulation of calcium ion transmembrane transport (GO:1903170)	0.210922	0.376383	4.60329	7.16395	YWHAE
negative regulation of centrosome duplication (GO:0010826)	0.210922	0.376383	4.60329	7.16395	NPM1
negative regulation of defense response to virus (GO:0050687)	0.210922	0.376383	4.60329	7.16395	TARBP2
negative regulation of lymphocyte migration (GO:2000402)	0.210922	0.376383	4.60329	7.16395	LRCH1
PERK-mediated unfolded protein response (GO:0036499)	0.210922	0.376383	4.60329	7.16395	HSPA5
positive regulation by host of viral process (GO:0044794)	0.210922	0.376383	4.60329	7.16395	YTHDC2
positive regulation of alcohol biosynthetic process (GO:1902932)	0.210922	0.376383	4.60329	7.16395	PRKAA1
positive regulation of cellular respiration (GO:1901857)	0.210922	0.376383	4.60329	7.16395	VCP
positive regulation of DNA methylation-dependent heterochromatin assembly (GO:0090309)	0.210922	0.376383	4.60329	7.16395	TRIM28
positive regulation of DNA-dependent DNA replication (GO:2000105)	0.210922	0.376383	4.60329	7.16395	SSBP1
positive regulation of leukocyte apoptotic process (GO:2000108)	0.210922	0.376383	4.60329	7.16395	SIRT1
positive regulation of myelination (GO:0031643)	0.210922	0.376383	4.60329	7.16395	DICER1
positive regulation of neuroblast proliferation (GO:0002052)	0.210922	0.376383	4.60329	7.16395	CTNNB1
positive regulation of posttranscriptional gene silencing (GO:0060148)	0.210922	0.376383	4.60329	7.16395	DHX9
positive regulation of production of miRNAs involved in gene silencing by miRNA (GO:1903800)	0.210922	0.376383	4.60329	7.16395	DDX5
positive regulation of transcription elongation from RNA polymerase II promoter (GO:0032968)	0.210922	0.376383	4.60329	7.16395	SUPT6H
positive regulation of transcription from RNA polymerase II promoter in response to endoplasmic reticulum stress (GO:1990440)	0.210922	0.376383	4.60329	7.16395	HSPA5
positive regulation of viral release from host cell (GO:1902188)	0.210922	0.376383	4.60329	7.16395	DDB1
regulation of nitric oxide biosynthetic process (GO:0045428)	0.209347	0.376383	2.42502	3.79216	HSP90AA1;HSP90AB1
response to organonitrogen compound (GO:0010243)	0.209347	0.376383	2.42502	3.79216	VCP;DNAJB12
intraciliary transport involved in cilium assembly (GO:0035735)	0.209347	0.376383	2.42502	3.79216	PCM1;IFT122
positive regulation of catalytic activity (GO:0043085)	0.209347	0.376383	2.42502	3.79216	XRCC5;SSBP1
positive regulation of double-strand break repair (GO:2000781)	0.209347	0.376383	2.42502	3.79216	PARP1;PRKDC
insulin receptor signaling pathway (GO:0008286)	0.203592	0.376383	1.97609	3.14522	APC;PIK3C2A;APPL1
Fc receptor mediated stimulatory signaling pathway (GO:0002431)	0.209105	0.376383	1.94816	3.04871	HSP90AA1;HSP90AB1;MYO10
positive regulation of hydrolase activity (GO:0051345)	0.212563	0.379022	1.6025	2.4815	MTCL1;RPS3;EVI5;CALM2;MAP4K4
response to amino acid starvation (GO:1990928)	0.21465	0.382452	1.921	2.95593	SEC13;SEH1L;LARP1
cellular response to organic cyclic compound (GO:0071407)	0.216381	0.385244	1.59137	2.43593	BLM;LARP1;RUVBL2;PDE3A;CTNNB1
carbohydrate catabolic process (GO:0016052)	0.217191	0.385514	2.36272	3.60783	PFKM;HK2
regulation of G0 to G1 transition (GO:0070316)	0.217191	0.385514	2.36272	3.60783	RBBP4;MAX
regulation of mitochondrial membrane potential (GO:0051881)	0.217191	0.385514	2.36272	3.60783	VCP;UBB
epithelial cell migration (GO:0010631)	0.217191	0.385514	2.36272	3.60783	KANK2;GIPC1
actomyosin structure organization (GO:0031032)	0.220226	0.38972	1.89459	2.8667	TMOD3;FLII;MYO18A
regulation of cell division (GO:0051302)	0.220226	0.38972	1.89459	2.8667	BLM;BIRC6;CALM2
positive regulation of growth (GO:0045927)	0.220226	0.38972	1.89459	2.8667	CSNK2A1;TRIM32;EIF4G2
positive regulation of interleukin-6 production (GO:0032755)	0.220226	0.38972	1.89459	2.8667	DHX9;ARHGEF2;HSPD1
pyrimidine nucleobase metabolic process (GO:0006206)	0.227739	0.390338	4.1846	6.19134	CTPS1
attachment of mitotic spindle microtubules to kinetochore (GO:0051315)	0.227739	0.390338	4.1846	6.19134	SEH1L
regulation of axon regeneration (GO:0048679)	0.227739	0.390338	4.1846	6.19134	STK24
regulation of cell communication by electrical coupling involved in cardiac conduction (GO:1901844)	0.227739	0.390338	4.1846	6.19134	CALM2
calcium ion-regulated exocytosis of neurotransmitter (GO:0048791)	0.227739	0.390338	4.1846	6.19134	UNC13B
regulation of chromatin binding (GO:0035561)	0.227739	0.390338	4.1846	6.19134	GMNN
carnitine metabolic process (GO:0009437)	0.227739	0.390338	4.1846	6.19134	CPT1A
regulation of histone H3-K9 methylation (GO:0051570)	0.227739	0.390338	4.1846	6.19134	SIRT1
chromatin assembly or disassembly (GO:0006333)	0.227739	0.390338	4.1846	6.19134	RBBP4
regulation of muscle system process (GO:0090257)	0.227739	0.390338	4.1846	6.19134	TNNC1
regulation of pseudopodium assembly (GO:0031272)	0.227739	0.390338	4.1846	6.19134	APC
exit from mitosis (GO:0010458)	0.227739	0.390338	4.1846	6.19134	CLASP1
ganglion development (GO:0061548)	0.227739	0.390338	4.1846	6.19134	CTNNB1
regulation of vascular associated smooth muscle cell migration (GO:1904752)	0.227739	0.390338	4.1846	6.19134	DOCK7
homocysteine metabolic process (GO:0050667)	0.227739	0.390338	4.1846	6.19134	CPS1
sno(s)RNA 3'-end processing (GO:0031126)	0.227739	0.390338	4.1846	6.19134	FBL
lysine catabolic process (GO:0006554)	0.227739	0.390338	4.1846	6.19134	GCDH
lysine metabolic process (GO:0006553)	0.227739	0.390338	4.1846	6.19134	GCDH
maintenance of protein localization in endoplasmic reticulum (GO:0035437)	0.227739	0.390338	4.1846	6.19134	HSPA5
mitochondrial genome maintenance (GO:0000002)	0.227739	0.390338	4.1846	6.19134	PARP1
mitotic G1/S transition checkpoint signaling (GO:0044819)	0.227739	0.390338	4.1846	6.19134	PRKDC
very-low-density lipoprotein particle assembly (GO:0034379)	0.227739	0.390338	4.1846	6.19134	P4HB
negative regulation of cardiac muscle hypertrophy (GO:0010614)	0.227739	0.390338	4.1846	6.19134	LMNA
negative regulation of cell division (GO:0051782)	0.227739	0.390338	4.1846	6.19134	BLM
negative regulation of fatty acid biosynthetic process (GO:0045717)	0.227739	0.390338	4.1846	6.19134	SIRT1
negative regulation of glucose transmembrane transport (GO:0010829)	0.227739	0.390338	4.1846	6.19134	APPL2
negative regulation of JUN kinase activity (GO:0043508)	0.227739	0.390338	4.1846	6.19134	DNAJA1
negative regulation of receptor internalization (GO:0002091)	0.227739	0.390338	4.1846	6.19134	ANKRD13A
negative regulation of release of sequestered calcium ion into cytosol (GO:0051280)	0.227739	0.390338	4.1846	6.19134	CALM2
negative regulation of ryanodine-sensitive calcium-release channel activity (GO:0060315)	0.227739	0.390338	4.1846	6.19134	CALM2
negative regulation of transcription elongation from RNA polymerase II promoter (GO:0034244)	0.227739	0.390338	4.1846	6.19134	HNRNPU
negative regulation of vascular permeability (GO:0043116)	0.227739	0.390338	4.1846	6.19134	PDE3A
P-body assembly (GO:0033962)	0.227739	0.390338	4.1846	6.19134	DYNC1H1
positive regulation of cellular senescence (GO:2000774)	0.227739	0.390338	4.1846	6.19134	SIRT1
positive regulation of pseudopodium assembly (GO:0031274)	0.227739	0.390338	4.1846	6.19134	APC
positive regulation of vascular permeability (GO:0043117)	0.227739	0.390338	4.1846	6.19134	PDE3A
posttranslational protein targeting to endoplasmic reticulum membrane (GO:0006620)	0.227739	0.390338	4.1846	6.19134	HSPA5
protein auto-ADP-ribosylation (GO:0070213)	0.227739	0.390338	4.1846	6.19134	PARP1
protein import into peroxisome matrix (GO:0016558)	0.227739	0.390338	4.1846	6.19134	PEX5
protein localization to condensed chromosome (GO:1903083)	0.227739	0.390338	4.1846	6.19134	BUB3
regulation of nervous system development (GO:0051960)	0.225059	0.390338	2.30354	3.43548	DOCK7;CTNNB1
nucleic acid-templated transcription (GO:0097659)	0.225059	0.390338	2.30354	3.43548	POLR2A;POLR2B
regulation of autophagy (GO:0010506)	0.223642	0.390338	1.44317	2.16144	EEF1A1;USP13;PRKAA1;UBQLN1;PRKACA;PIK3C2A;EIF4G2
dephosphorylation (GO:0016311)	0.227961	0.390433	1.55887	2.30491	PPP2CA;PPP6C;PPP2R1A;TIMM50;CTTNBP2NL
cellular response to cytokine stimulus (GO:0071345)	0.230332	0.394205	1.28223	1.88262	HSPA8;HSP90AA1;DHX9;HNRNPU;SIRT1;YWHAZ;TBK1;LRCH1;UBB;RPS3;ARHGEF2;VIM;PRKACA
protein modification process (GO:0036211)	0.231464	0.395854	1.84388	2.6982	UBL4A;PARP1;PRKDC
regulation of cytokine production involved in inflammatory response (GO:1900015)	0.232949	0.396944	2.24724	3.27409	APPL2;APPL1
myofibril assembly (GO:0030239)	0.232949	0.396944	2.24724	3.27409	FLII;TMOD3
negative regulation of type I interferon production (GO:0032480)	0.232949	0.396944	2.24724	3.27409	TBK1;RNF216
positive regulation of neuron differentiation (GO:0045666)	0.232949	0.396944	2.24724	3.27409	ARHGEF2;TRIM32
positive regulation of T cell differentiation (GO:0045582)	0.232949	0.396944	2.24724	3.27409	SART1;ZBTB1
negative regulation of macromolecule metabolic process (GO:0010605)	0.233631	0.397819	1.4731	2.1419	MOV10;PRKAA1;HSP90AB1;DICER1;SIRT1;ANKRD13A
phosphorylation (GO:0016310)	0.23537	0.400488	1.30724	1.89106	PRKAA1;TBK1;CSNK2A1;STK24;PRKDC;CSNK1A1;BIRC6;SIK2;PRKACA;YWHAZ;MAP4K4
pteridine-containing compound metabolic process (GO:0042558)	0.244198	0.402927	3.83569	5.40746	HSP90AA1
regulation of cell aging (GO:0090342)	0.244198	0.402927	3.83569	5.40746	LMNA
regulation of cell communication by electrical coupling (GO:0010649)	0.244198	0.402927	3.83569	5.40746	CALM2
cellular component maintenance (GO:0043954)	0.244198	0.402927	3.83569	5.40746	SUPT6H
regulation of histone modification (GO:0031056)	0.244198	0.402927	3.83569	5.40746	AKAP8L
central nervous system projection neuron axonogenesis (GO:0021952)	0.244198	0.402927	3.83569	5.40746	MYCBP2
regulation of membrane repolarization (GO:0060306)	0.244198	0.402927	3.83569	5.40746	YWHAE
detection of calcium ion (GO:0005513)	0.244198	0.402927	3.83569	5.40746	CALM2
regulation of nucleocytoplasmic transport (GO:0046822)	0.244198	0.402927	3.83569	5.40746	KHDRBS1
regulation of protein acetylation (GO:1901983)	0.244198	0.402927	3.83569	5.40746	SIRT1
endonucleolytic cleavage of tricistronic rRNA transcript (SSU-rRNA, 5.8S rRNA, LSU-rRNA) (GO:0000479)	0.244198	0.402927	3.83569	5.40746	TSR1
entry into host (GO:0044409)	0.244198	0.402927	3.83569	5.40746	CTNNB1
regulation of retrograde protein transport, ER to cytosol (GO:1904152)	0.244198	0.402927	3.83569	5.40746	EDEM2
high-density lipoprotein particle assembly (GO:0034380)	0.244198	0.402927	3.83569	5.40746	PRKACA
ribosomal subunit export from nucleus (GO:0000054)	0.244198	0.402927	3.83569	5.40746	NPM1
intraciliary retrograde transport (GO:0035721)	0.244198	0.402927	3.83569	5.40746	IFT122
synaptic vesicle localization (GO:0097479)	0.244198	0.402927	3.83569	5.40746	DNM2
mitochondrion transport along microtubule (GO:0047497)	0.244198	0.402927	3.83569	5.40746	UBB
mitotic DNA integrity checkpoint signaling (GO:0044774)	0.244198	0.402927	3.83569	5.40746	CLSPN
myelination in peripheral nervous system (GO:0022011)	0.244198	0.402927	3.83569	5.40746	DICER1
negative regulation of cellular senescence (GO:2000773)	0.244198	0.402927	3.83569	5.40746	SIRT1
negative regulation of endoplasmic reticulum unfolded protein response (GO:1900102)	0.244198	0.402927	3.83569	5.40746	HSPA5
negative regulation of epidermal growth factor-activated receptor activity (GO:0007175)	0.244198	0.402927	3.83569	5.40746	ZGPAT
negative regulation of intrinsic apoptotic signaling pathway in response to DNA damage by p53 class mediator (GO:1902166)	0.244198	0.402927	3.83569	5.40746	SIRT1
negative regulation of nucleocytoplasmic transport (GO:0046823)	0.244198	0.402927	3.83569	5.40746	RANGAP1
negative regulation of stem cell differentiation (GO:2000737)	0.244198	0.402927	3.83569	5.40746	HNRNPU
pathway-restricted SMAD protein phosphorylation (GO:0060389)	0.244198	0.402927	3.83569	5.40746	USP15
polyamine metabolic process (GO:0006595)	0.244198	0.402927	3.83569	5.40746	DHPS
positive regulation of adaptive immune response based on somatic recombination of immune receptors built from immunoglobulin superfamily domains (GO:0002824)	0.244198	0.402927	3.83569	5.40746	ZBTB1
positive regulation of heterochromatin assembly (GO:0031453)	0.244198	0.402927	3.83569	5.40746	TRIM28
positive regulation of histone deacetylation (GO:0031065)	0.244198	0.402927	3.83569	5.40746	AKAP8L
positive regulation of insulin receptor signaling pathway (GO:0046628)	0.244198	0.402927	3.83569	5.40746	SIRT1
positive regulation of mRNA metabolic process (GO:1903313)	0.244198	0.402927	3.83569	5.40746	MOV10
positive regulation of neuron migration (GO:2001224)	0.244198	0.402927	3.83569	5.40746	ARHGEF2
positive regulation of nuclear-transcribed mRNA poly(A) tail shortening (GO:0060213)	0.244198	0.402927	3.83569	5.40746	PABPC1
positive regulation of protein acetylation (GO:1901985)	0.244198	0.402927	3.83569	5.40746	PRKAA1
positive regulation of protein exit from endoplasmic reticulum (GO:0070863)	0.244198	0.402927	3.83569	5.40746	EDEM2
positive regulation of protein localization to cell surface (GO:2000010)	0.244198	0.402927	3.83569	5.40746	HSP90AB1
positive regulation of purine nucleotide biosynthetic process (GO:1900373)	0.244198	0.402927	3.83569	5.40746	VCP
positive regulation of biosynthetic process (GO:0009891)	0.240854	0.402927	2.19362	3.12276	HDAC2;VIM
positive regulation of mRNA catabolic process (GO:0061014)	0.240854	0.402927	2.19362	3.12276	MOV10;PABPC1
mRNA 3'-end processing (GO:0031124)	0.237122	0.402927	1.81952	2.61862	ALYREF;THOC1;PABPC1
regulation of protein localization to plasma membrane (GO:1903076)	0.242804	0.402927	1.7958	2.54196	CLTC;SQSTM1;APPL1
cellular response to radiation (GO:0071478)	0.248772	0.408174	2.1425	2.98068	BLM;SIRT1
regulation of insulin receptor signaling pathway (GO:0046626)	0.248772	0.408174	2.1425	2.98068	SIK2;SIRT1
microtubule bundle formation (GO:0001578)	0.248772	0.408174	2.1425	2.98068	MTCL1;CLASP1
mitotic G2/M transition checkpoint (GO:0044818)	0.248772	0.408174	2.1425	2.98068	BLM;CLSPN
positive regulation of nervous system development (GO:0051962)	0.248772	0.408174	2.1425	2.98068	NAP1L1;TRIM32
positive regulation of response to biotic stimulus (GO:0002833)	0.248772	0.408174	2.1425	2.98068	USP15;DHX9
protein deacetylation (GO:0006476)	0.248772	0.408174	2.1425	2.98068	HDAC2;SIRT1
cellular response to growth factor stimulus (GO:0071363)	0.247646	0.408174	1.50754	2.10415	EEF1A1;PDE3A;CTNNB1;APPL2;APPL1
negative regulation of gene expression (GO:0010629)	0.249868	0.409685	1.32813	1.84188	MOV10;PRKAA1;LARP1;RBBP4;RPS3;DICER1;SIRT1;RPS13;HSPA1A
pyrimidine nucleoside biosynthetic process (GO:0046134)	0.260307	0.413772	3.54045	4.76507	CAD
aorta development (GO:0035904)	0.260307	0.413772	3.54045	4.76507	HECTD1
regulation of cAMP-dependent protein kinase activity (GO:2000479)	0.260307	0.413772	3.54045	4.76507	SIRT1
branching involved in blood vessel morphogenesis (GO:0001569)	0.260307	0.413772	3.54045	4.76507	CTNNB1
regulation of cell projection organization (GO:0031344)	0.260307	0.413772	3.54045	4.76507	MOV10
regulation of chromatin organization (GO:1902275)	0.260307	0.413772	3.54045	4.76507	HNRNPU
cell junction maintenance (GO:0034331)	0.260307	0.413772	3.54045	4.76507	DCTN1
regulation of DNA methylation-dependent heterochromatin assembly (GO:0090308)	0.260307	0.413772	3.54045	4.76507	TRIM28
regulation of histone deacetylation (GO:0031063)	0.260307	0.413772	3.54045	4.76507	AKAP8L
regulation of histone methylation (GO:0031060)	0.260307	0.413772	3.54045	4.76507	PIH1D1
cGMP-mediated signaling (GO:0019934)	0.260307	0.413772	3.54045	4.76507	PDE3A
regulation of intrinsic apoptotic signaling pathway in response to DNA damage by p53 class mediator (GO:1902165)	0.260307	0.413772	3.54045	4.76507	SIRT1
regulation of IRE1-mediated unfolded protein response (GO:1903894)	0.260307	0.413772	3.54045	4.76507	HSPA5
coenzyme A metabolic process (GO:0015936)	0.260307	0.413772	3.54045	4.76507	ACLY
regulation of macrophage cytokine production (GO:0010935)	0.260307	0.413772	3.54045	4.76507	SIRT1
covalent chromatin modification (GO:0016569)	0.260307	0.413772	3.54045	4.76507	SIRT1
dicarboxylic acid catabolic process (GO:0043649)	0.260307	0.413772	3.54045	4.76507	GLUD1
regulation of response to interferon-gamma (GO:0060330)	0.260307	0.413772	3.54045	4.76507	HSP90AB1
regulation of transcription of nucleolar large rRNA by RNA polymerase I (GO:1901836)	0.260307	0.413772	3.54045	4.76507	PIH1D1
response to chemokine (GO:1990868)	0.260307	0.413772	3.54045	4.76507	LRCH1
heterochromatin organization (GO:0070828)	0.260307	0.413772	3.54045	4.76507	SIRT1
histone H3-K4 trimethylation (GO:0080182)	0.260307	0.413772	3.54045	4.76507	BEND3
smooth muscle contraction (GO:0006939)	0.260307	0.413772	3.54045	4.76507	PIK3C2A
thymus development (GO:0048538)	0.260307	0.413772	3.54045	4.76507	ZBTB1
membrane repolarization during action potential (GO:0086011)	0.260307	0.413772	3.54045	4.76507	YWHAE
microvillus organization (GO:0032528)	0.260307	0.413772	3.54045	4.76507	MAP4K4
vasodilation (GO:0042311)	0.260307	0.413772	3.54045	4.76507	CPS1
negative regulation of cell migration involved in sprouting angiogenesis (GO:0090051)	0.260307	0.413772	3.54045	4.76507	CARD10
negative regulation of DNA damage response, signal transduction by p53 class mediator (GO:0043518)	0.260307	0.413772	3.54045	4.76507	SIRT1
negative regulation of viral transcription (GO:0032897)	0.260307	0.413772	3.54045	4.76507	TRIM32
peptidyl-serine dephosphorylation (GO:0070262)	0.260307	0.413772	3.54045	4.76507	PPP2CA
positive regulation of brown fat cell differentiation (GO:0090336)	0.260307	0.413772	3.54045	4.76507	HNRNPU
positive regulation of cellular response to insulin stimulus (GO:1900078)	0.260307	0.413772	3.54045	4.76507	SIRT1
positive regulation of long-term synaptic potentiation (GO:1900273)	0.260307	0.413772	3.54045	4.76507	SQSTM1
positive regulation of mitochondrial translation (GO:0070131)	0.260307	0.413772	3.54045	4.76507	TRMT10C
positive regulation of protein deacetylation (GO:0090312)	0.260307	0.413772	3.54045	4.76507	AKAP8L
positive regulation of T cell receptor signaling pathway (GO:0050862)	0.260307	0.413772	3.54045	4.76507	RPS3
protein localization to kinetochore (GO:0034501)	0.260307	0.413772	3.54045	4.76507	BUB3
regulation of double-strand break repair via homologous recombination (GO:0010569)	0.256697	0.413772	2.0937	2.84713	RMI2;PARP1
erythrocyte differentiation (GO:0030218)	0.256697	0.413772	2.0937	2.84713	RPS14;RPS19
establishment of protein localization to extracellular region (GO:0035592)	0.256697	0.413772	2.0937	2.84713	COPG2;COPG1
positive regulation of response to stimulus (GO:0048584)	0.256697	0.413772	2.0937	2.84713	DHX9;SIRT1
regulation of gene expression, epigenetic (GO:0040029)	0.254232	0.413772	1.75016	2.39686	RBBP4;DDX21;SF3B1
regulation of defense response (GO:0031347)	0.259974	0.413772	1.72819	2.32817	APPL2;BIRC2;APPL1
cytoskeleton organization (GO:0007010)	0.253104	0.413772	1.58997	2.18454	STRIP1;DIAPH3;ZMYM3;LRCH3
epithelium development (GO:0060429)	0.262453	0.416901	1.56286	2.0906	KANK2;CPT1A;PIH1D1;IFT122
regulation of cellular metabolic process (GO:0031323)	0.264626	0.419783	2.04706	2.72144	ACLY;FASN
histone deacetylation (GO:0016575)	0.264626	0.419783	2.04706	2.72144	HDAC2;SIRT1
regulation of cytokinesis (GO:0032465)	0.265734	0.420969	1.70677	2.26191	GIPC1;BIRC6;CALM2
response to insulin (GO:0032868)	0.265734	0.420969	1.70677	2.26191	PARP1;PRKDC;SIRT1
acetyl-CoA metabolic process (GO:0006084)	0.276074	0.424158	3.28739	4.23117	ACLY
pyrimidine nucleoside metabolic process (GO:0006213)	0.276074	0.424158	3.28739	4.23117	CAD
regulation of aerobic respiration (GO:1903715)	0.276074	0.424158	3.28739	4.23117	VCP
regulation of cytoplasmic translation (GO:2000765)	0.276074	0.424158	3.28739	4.23117	DHX9
cellular response to arsenic-containing substance (GO:0071243)	0.276074	0.424158	3.28739	4.23117	VCP
regulation of establishment of protein localization (GO:0070201)	0.276074	0.424158	3.28739	4.23117	DNAJA1
cellular response to exogenous dsRNA (GO:0071360)	0.276074	0.424158	3.28739	4.23117	DHX9
regulation of extracellular matrix disassembly (GO:0010715)	0.276074	0.424158	3.28739	4.23117	CLASP1
regulation of neuron projection arborization (GO:0150011)	0.276074	0.424158	3.28739	4.23117	MOV10
regulation of nuclear-transcribed mRNA catabolic process, deadenylation-dependent decay (GO:1900151)	0.276074	0.424158	3.28739	4.23117	PABPC1
regulation of nuclear-transcribed mRNA poly(A) tail shortening (GO:0060211)	0.276074	0.424158	3.28739	4.23117	PABPC1
endoplasmic reticulum to cytosol transport (GO:1903513)	0.276074	0.424158	3.28739	4.23117	VCP
glucuronate metabolic process (GO:0019585)	0.276074	0.424158	3.28739	4.23117	ABHD10
response to ethanol (GO:0045471)	0.276074	0.424158	3.28739	4.23117	SDF4
heterocycle biosynthetic process (GO:0018130)	0.276074	0.424158	3.28739	4.23117	PYCR2
response to muscle stretch (GO:0035994)	0.276074	0.424158	3.28739	4.23117	CTNNB1
histone H4-K5 acetylation (GO:0043981)	0.276074	0.424158	3.28739	4.23117	WDR5
histone H4-K8 acetylation (GO:0043982)	0.276074	0.424158	3.28739	4.23117	WDR5
histone mRNA catabolic process (GO:0071044)	0.276074	0.424158	3.28739	4.23117	XRN1
RNA phosphodiester bond hydrolysis, endonucleolytic (GO:0090502)	0.276074	0.424158	3.28739	4.23117	DICER1
integrated stress response signaling (GO:0140467)	0.276074	0.424158	3.28739	4.23117	HSPA5
steroid hormone mediated signaling pathway (GO:0043401)	0.276074	0.424158	3.28739	4.23117	CALCOCO1
T cell proliferation (GO:0042098)	0.276074	0.424158	3.28739	4.23117	CTPS1
membrane repolarization during cardiac muscle cell action potential (GO:0086013)	0.276074	0.424158	3.28739	4.23117	YWHAE
microvillus assembly (GO:0030033)	0.276074	0.424158	3.28739	4.23117	MAP4K4
ubiquinone biosynthetic process (GO:0006744)	0.276074	0.424158	3.28739	4.23117	NDUFA9
mitochondrial RNA metabolic process (GO:0000959)	0.276074	0.424158	3.28739	4.23117	POLRMT
modulation by host of viral genome replication (GO:0044827)	0.276074	0.424158	3.28739	4.23117	YTHDC2
mRNA methylation (GO:0080009)	0.276074	0.424158	3.28739	4.23117	TRMT10C
negative regulation of androgen receptor signaling pathway (GO:0060766)	0.276074	0.424158	3.28739	4.23117	SIRT1
negative regulation of endoplasmic reticulum stress-induced intrinsic apoptotic signaling pathway (GO:1902236)	0.276074	0.424158	3.28739	4.23117	HSPA1A
peptidyl-arginine modification (GO:0018195)	0.276074	0.424158	3.28739	4.23117	PRMT5
placenta development (GO:0001890)	0.276074	0.424158	3.28739	4.23117	CUL7
positive regulation of chromosome organization (GO:2001252)	0.276074	0.424158	3.28739	4.23117	RAD21
positive regulation of DNA damage response, signal transduction by p53 class mediator (GO:0043517)	0.276074	0.424158	3.28739	4.23117	DDX5
positive regulation of double-strand break repair via homologous recombination (GO:1905168)	0.276074	0.424158	3.28739	4.23117	PARP1
positive regulation of natural killer cell activation (GO:0032816)	0.276074	0.424158	3.28739	4.23117	ZBTB1
positive regulation of nuclear-transcribed mRNA catabolic process, deadenylation-dependent decay (GO:1900153)	0.276074	0.424158	3.28739	4.23117	PABPC1
positive regulation of pattern recognition receptor signaling pathway (GO:0062208)	0.276074	0.424158	3.28739	4.23117	USP15
positive regulation of protein export from nucleus (GO:0046827)	0.276074	0.424158	3.28739	4.23117	YWHAE
positive regulation of response to cytokine stimulus (GO:0060760)	0.276074	0.424158	3.28739	4.23117	DHX9
protein kinase A signaling (GO:0010737)	0.276074	0.424158	3.28739	4.23117	PRKACA
protein localization to chromosome, telomeric region (GO:0070198)	0.276074	0.424158	3.28739	4.23117	XRCC5
regulation of interleukin-2 production (GO:0032663)	0.272556	0.424158	2.00246	2.60302	RPS3;TRAF2
positive regulation of blood vessel endothelial cell migration (GO:0043536)	0.272556	0.424158	2.00246	2.60302	PIK3C2A;SIRT1
positive regulation of endocytosis (GO:0045807)	0.272556	0.424158	2.00246	2.60302	HNRNPK;APPL2
regulation of neuron death (GO:1901214)	0.277296	0.425478	1.66547	2.13625	TBK1;UBB;TRAF2
negative regulation of phosphorylation (GO:0042326)	0.277296	0.425478	1.66547	2.13625	PRKDC;HNRNPU;SIRT1
receptor internalization (GO:0031623)	0.280482	0.428962	1.95976	2.49133	CLTC;DNM2
RNA catabolic process (GO:0006401)	0.280482	0.428962	1.95976	2.49133	SND1;HSPA1A
mitotic cytokinesis (GO:0000281)	0.280482	0.428962	1.95976	2.49133	CUL7;APC
negative regulation of catabolic process (GO:0009895)	0.280482	0.428962	1.95976	2.49133	PRKAA1;SF3B3
negative regulation of cell projection organization (GO:0031345)	0.280482	0.428962	1.95976	2.49133	GAK;HDAC2
3'-UTR-mediated mRNA destabilization (GO:0061158)	0.291505	0.438098	3.06808	3.78202	MOV10
autophagy of nucleus (GO:0044804)	0.291505	0.438098	3.06808	3.78202	WDR45
regulation of cellular carbohydrate metabolic process (GO:0010675)	0.291505	0.438098	3.06808	3.78202	SIRT1
cellular response to corticosteroid stimulus (GO:0071384)	0.291505	0.438098	3.06808	3.78202	HNRNPU
regulation of fatty acid oxidation (GO:0046320)	0.291505	0.438098	3.06808	3.78202	APPL2
regulation of isotype switching (GO:0045191)	0.291505	0.438098	3.06808	3.78202	SUPT6H
regulation of oxidative phosphorylation (GO:0002082)	0.291505	0.438098	3.06808	3.78202	VCP
regulation of phosphate metabolic process (GO:0019220)	0.291505	0.438098	3.06808	3.78202	MCM7
glutamine family amino acid catabolic process (GO:0009065)	0.291505	0.438098	3.06808	3.78202	GLUD1
response to organophosphorus (GO:0046683)	0.291505	0.438098	3.06808	3.78202	RFC3
sympathetic nervous system development (GO:0048485)	0.291505	0.438098	3.06808	3.78202	CTNNB1
negative regulation of DNA replication (GO:0008156)	0.291505	0.438098	3.06808	3.78202	GMNN
negative regulation of histone modification (GO:0031057)	0.291505	0.438098	3.06808	3.78202	SET
negative regulation of telomere maintenance (GO:0032205)	0.291505	0.438098	3.06808	3.78202	PARP1
neuron projection organization (GO:0106027)	0.291505	0.438098	3.06808	3.78202	DCTN1
nitric oxide metabolic process (GO:0046209)	0.291505	0.438098	3.06808	3.78202	CPS1
nuclear transport (GO:0051169)	0.291505	0.438098	3.06808	3.78202	NPM1
nucleotide catabolic process (GO:0009166)	0.291505	0.438098	3.06808	3.78202	VCP
odontogenesis of dentin-containing tooth (GO:0042475)	0.291505	0.438098	3.06808	3.78202	HDAC2
oogenesis (GO:0048477)	0.291505	0.438098	3.06808	3.78202	TRIP13
platelet-derived growth factor receptor signaling pathway (GO:0048008)	0.291505	0.438098	3.06808	3.78202	PIK3C2A
positive regulation of double-strand break repair via nonhomologous end joining (GO:2001034)	0.291505	0.438098	3.06808	3.78202	PRKDC
positive regulation of myeloid leukocyte cytokine production involved in immune response (GO:0061081)	0.291505	0.438098	3.06808	3.78202	SIRT1
protein localization to endoplasmic reticulum (GO:0070972)	0.291505	0.438098	3.06808	3.78202	HSPA5
actin polymerization or depolymerization (GO:0008154)	0.288401	0.438098	1.91883	2.38588	DIAPH3;FLII
regulation of cellular component movement (GO:0051270)	0.288401	0.438098	1.91883	2.38588	RPS19;MYCBP2
iron ion transport (GO:0006826)	0.288401	0.438098	1.91883	2.38588	CLTC;DNM2
regulation of cysteine-type endopeptidase activity involved in apoptotic process (GO:0043281)	0.294725	0.442655	1.60713	1.96344	YWHAE;CSNK2A1;SIRT1
muscle contraction (GO:0006936)	0.295636	0.443738	1.47481	1.79724	TPM4;TMOD3;TNNC1;VIM
regulation of epithelial cell migration (GO:0010632)	0.296311	0.444182	1.87957	2.28621	MCC;CLASP1
regulation of protein modification process (GO:0031399)	0.296311	0.444182	1.87957	2.28621	PPP2CA;CCAR2
organelle assembly (GO:0070925)	0.297764	0.446074	1.2267	1.4861	DYNC1H1;PCM1;NPM1;FLII;TMOD3;RPS3;UBQLN1;IFT122;AMBRA1;WDR45;RPS23
activation of protein kinase A activity (GO:0034199)	0.306608	0.447869	2.87618	3.40018	PRKACA
regulation of cellular respiration (GO:0043457)	0.306608	0.447869	2.87618	3.40018	VCP
regulation of cholesterol biosynthetic process (GO:0045540)	0.306608	0.447869	2.87618	3.40018	PRKAA1
cell communication by electrical coupling involved in cardiac conduction (GO:0086064)	0.306608	0.447869	2.87618	3.40018	PRKACA
regulation of neuroblast proliferation (GO:1902692)	0.306608	0.447869	2.87618	3.40018	CTNNB1
DNA replication checkpoint signaling (GO:0000076)	0.306608	0.447869	2.87618	3.40018	CLSPN
embryo development ending in birth or egg hatching (GO:0009792)	0.306608	0.447869	2.87618	3.40018	RICTOR
establishment of protein localization to endoplasmic reticulum (GO:0072599)	0.306608	0.447869	2.87618	3.40018	SRP14
regulation of stem cell proliferation (GO:0072091)	0.306608	0.447869	2.87618	3.40018	HNRNPU
regulation of steroid biosynthetic process (GO:0050810)	0.306608	0.447869	2.87618	3.40018	SIRT1
gliogenesis (GO:0042063)	0.306608	0.447869	2.87618	3.40018	NDUFS2
histone H2A monoubiquitination (GO:0035518)	0.306608	0.447869	2.87618	3.40018	DDB1
histone H2A ubiquitination (GO:0033522)	0.306608	0.447869	2.87618	3.40018	DDB1
retrograde protein transport, ER to cytosol (GO:0030970)	0.306608	0.447869	2.87618	3.40018	VCP
tail-anchored membrane protein insertion into ER membrane (GO:0071816)	0.306608	0.447869	2.87618	3.40018	UBL4A
negative regulation of ATP metabolic process (GO:1903579)	0.306608	0.447869	2.87618	3.40018	PARP1
negative regulation of ATPase activity (GO:0032780)	0.306608	0.447869	2.87618	3.40018	SIRT1
negative regulation of cell aging (GO:0090344)	0.306608	0.447869	2.87618	3.40018	SIRT1
negative regulation of fatty acid metabolic process (GO:0045922)	0.306608	0.447869	2.87618	3.40018	APPL2
negative regulation of intrinsic apoptotic signaling pathway by p53 class mediator (GO:1902254)	0.306608	0.447869	2.87618	3.40018	SIRT1
negative regulation of peptidyl-threonine phosphorylation (GO:0010801)	0.306608	0.447869	2.87618	3.40018	CALM2
negative regulation of phagocytosis (GO:0050765)	0.306608	0.447869	2.87618	3.40018	APPL1
positive regulation of cytokine production involved in inflammatory response (GO:1900017)	0.306608	0.447869	2.87618	3.40018	APPL1
positive regulation of DNA replication (GO:0045740)	0.306608	0.447869	2.87618	3.40018	DHX9
positive regulation of macrophage activation (GO:0043032)	0.306608	0.447869	2.87618	3.40018	HSPD1
positive regulation of muscle hypertrophy (GO:0014742)	0.306608	0.447869	2.87618	3.40018	PARP1
positive regulation of smooth muscle cell migration (GO:0014911)	0.306608	0.447869	2.87618	3.40018	DOCK7
positive regulation of stem cell proliferation (GO:2000648)	0.306608	0.447869	2.87618	3.40018	HNRNPU
protein localization to chromosome, centromeric region (GO:0071459)	0.306608	0.447869	2.87618	3.40018	BUB3
regulation of release of sequestered calcium ion into cytosol (GO:0051279)	0.304207	0.447869	1.84189	2.19193	PRKACA;CALM2
myeloid cell differentiation (GO:0030099)	0.304207	0.447869	1.84189	2.19193	RPS14;RPS19
negative regulation of protein-containing complex assembly (GO:0031333)	0.304207	0.447869	1.84189	2.19193	HSPA5;PEX5
cellular amino acid catabolic process (GO:0009063)	0.300552	0.447869	1.58857	1.90968	GCDH;GLUD1;HSD17B10
mitochondrial respiratory chain complex assembly (GO:0033108)	0.300552	0.447869	1.58857	1.90968	NDUFA9;NDUFB4;NDUFS2
negative regulation of translation (GO:0017148)	0.300552	0.447869	1.58857	1.90968	LARP1;RPS3;EIF3E
positive regulation of binding (GO:0051099)	0.300552	0.447869	1.58857	1.90968	DHX9;GMNN;RPL11
protein complex oligomerization (GO:0051259)	0.300552	0.447869	1.58857	1.90968	BLM;ZBTB1;BEND3
toll-like receptor signaling pathway (GO:0002224)	0.306384	0.447869	1.57044	1.8577	UBB;BIRC2;HSPD1
positive regulation of supramolecular fiber organization (GO:1902905)	0.306384	0.447869	1.57044	1.8577	DCTN1;RPS3;CLASP1
regulation of response to external stimulus (GO:0032101)	0.300423	0.447869	1.46303	1.75938	STK24;APPL2;BIRC2;APPL1
bicellular tight junction assembly (GO:0070830)	0.312086	0.454651	1.80568	2.10267	APC;STRN
negative regulation of cysteine-type endopeptidase activity (GO:2000117)	0.312086	0.454651	1.80568	2.10267	YWHAE;CSNK2A1
positive regulation of phagocytosis (GO:0050766)	0.312086	0.454651	1.80568	2.10267	MYO18A;APPL2
positive regulation of cellular component biogenesis (GO:0044089)	0.312221	0.454651	1.55271	1.80743	VCP;PIH1D1;RPS3
positive regulation of cell population proliferation (GO:0008284)	0.31179	0.454651	1.19907	1.39743	RPS4X;HDAC2;NPM1;RPS15A;CSNK2A1;DHX9;RPL23;DHPS;DNAJA2;HNRNPU;NAP1L1;SIRT1
3'-UTR-mediated mRNA stabilization (GO:0070935)	0.32139	0.456927	2.70685	3.07255	HNRNPC
acidic amino acid transport (GO:0015800)	0.32139	0.456927	2.70685	3.07255	GIPC1
regulation of adaptive immune response (GO:0002819)	0.32139	0.456927	2.70685	3.07255	SIRT1
base conversion or substitution editing (GO:0016553)	0.32139	0.456927	2.70685	3.07255	ADAR
cellular response to alkaloid (GO:0071312)	0.32139	0.456927	2.70685	3.07255	BLM
cellular response to glucocorticoid stimulus (GO:0071385)	0.32139	0.456927	2.70685	3.07255	HNRNPU
chromatin disassembly (GO:0031498)	0.32139	0.456927	2.70685	3.07255	SET
regulation of mitochondrial outer membrane permeabilization involved in apoptotic signaling pathway (GO:1901028)	0.32139	0.456927	2.70685	3.07255	HSPA1A
regulation of mRNA polyadenylation (GO:1900363)	0.32139	0.456927	2.70685	3.07255	SUPT5H
embryonic digit morphogenesis (GO:0042733)	0.32139	0.456927	2.70685	3.07255	HDAC2
embryonic heart tube development (GO:0035050)	0.32139	0.456927	2.70685	3.07255	IFT122
regulation of production of miRNAs involved in gene silencing by miRNA (GO:1903798)	0.32139	0.456927	2.70685	3.07255	DDX5
regulation of protein sumoylation (GO:0033233)	0.32139	0.456927	2.70685	3.07255	CTNNB1
establishment of vesicle localization (GO:0051650)	0.32139	0.456927	2.70685	3.07255	DNM2
regulation of telomere maintenance via telomere lengthening (GO:1904356)	0.32139	0.456927	2.70685	3.07255	PARP1
release of cytochrome c from mitochondria (GO:0001836)	0.32139	0.456927	2.70685	3.07255	TIMM50
glycoprotein catabolic process (GO:0006516)	0.32139	0.456927	2.70685	3.07255	EDEM2
response to interferon-alpha (GO:0035455)	0.32139	0.456927	2.70685	3.07255	ADAR
rRNA catabolic process (GO:0016075)	0.32139	0.456927	2.70685	3.07255	XRN1
rRNA transcription (GO:0009303)	0.32139	0.456927	2.70685	3.07255	GTF3C3
synaptic transmission, glutamatergic (GO:0035249)	0.32139	0.456927	2.70685	3.07255	UNC13B
microtubule depolymerization (GO:0007019)	0.32139	0.456927	2.70685	3.07255	KIF2A
mitochondrial fission (GO:0000266)	0.32139	0.456927	2.70685	3.07255	DNM2
negative regulation of double-strand break repair via homologous recombination (GO:2000042)	0.32139	0.456927	2.70685	3.07255	RMI2
negative regulation of fibroblast proliferation (GO:0048147)	0.32139	0.456927	2.70685	3.07255	TRIM32
negative regulation of lipid catabolic process (GO:0050995)	0.32139	0.456927	2.70685	3.07255	PRKAA1
negative regulation of signal transduction by p53 class mediator (GO:1901797)	0.32139	0.456927	2.70685	3.07255	SIRT1
nucleosome disassembly (GO:0006337)	0.32139	0.456927	2.70685	3.07255	SET
positive regulation of cardiac muscle hypertrophy (GO:0010613)	0.32139	0.456927	2.70685	3.07255	PARP1
positive regulation of cell cycle phase transition (GO:1901989)	0.32139	0.456927	2.70685	3.07255	NPM1
positive regulation of cell migration involved in sprouting angiogenesis (GO:0090050)	0.32139	0.456927	2.70685	3.07255	PIK3C2A
positive regulation of extracellular matrix organization (GO:1903055)	0.32139	0.456927	2.70685	3.07255	CLASP1
positive regulation of glial cell differentiation (GO:0045687)	0.32139	0.456927	2.70685	3.07255	DICER1
positive regulation of response to endoplasmic reticulum stress (GO:1905898)	0.32139	0.456927	2.70685	3.07255	USP13
regulation of cyclin-dependent protein kinase activity (GO:1904029)	0.319947	0.456927	1.77086	2.01808	BLM;HSP90AB1
regulation of focal adhesion assembly (GO:0051893)	0.319947	0.456927	1.77086	2.01808	CLASP1;MAP4K4
regulation of megakaryocyte differentiation (GO:0045652)	0.319947	0.456927	1.77086	2.01808	MOV10;WDR5
regulation of proteolysis (GO:0030162)	0.319947	0.456927	1.77086	2.01808	HDAC2;TRIM32
regulation of epithelial cell proliferation (GO:0050678)	0.31806	0.456927	1.53538	1.7588	PRKDC;EPPK1;MCC
pyruvate metabolic process (GO:0006090)	0.327785	0.464891	1.73736	1.93785	PFKM;HK2
ceramide metabolic process (GO:0006672)	0.327785	0.464891	1.73736	1.93785	PPP2CA;PPP2R1A
glycoprotein metabolic process (GO:0009100)	0.327785	0.464891	1.73736	1.93785	GANAB;PRKCSH
triglyceride metabolic process (GO:0006641)	0.327785	0.464891	1.73736	1.93785	CPS1;SIRT1
pyroptosis (GO:0070269)	0.335857	0.467843	2.55634	2.78915	DHX9
aspartate family amino acid catabolic process (GO:0009068)	0.335857	0.467843	2.55634	2.78915	GCDH
regulation of bicellular tight junction assembly (GO:2000810)	0.335857	0.467843	2.55634	2.78915	PRKACA
regulation of centriole replication (GO:0046599)	0.335857	0.467843	2.55634	2.78915	NPM1
cellular glucuronidation (GO:0052695)	0.335857	0.467843	2.55634	2.78915	ABHD10
cellular response to glucagon stimulus (GO:0071377)	0.335857	0.467843	2.55634	2.78915	PRKACA
regulation of glucose transmembrane transport (GO:0010827)	0.335857	0.467843	2.55634	2.78915	APPL1
detection of mechanical stimulus (GO:0050982)	0.335857	0.467843	2.55634	2.78915	CTNNB1
diol metabolic process (GO:0034311)	0.335857	0.467843	2.55634	2.78915	HSP90AA1
DNA alkylation (GO:0006305)	0.335857	0.467843	2.55634	2.78915	BEND3
DNA double-strand break processing (GO:0000729)	0.335857	0.467843	2.55634	2.78915	BLM
DNA methylation or demethylation (GO:0044728)	0.335857	0.467843	2.55634	2.78915	BEND3
establishment or maintenance of apical/basal cell polarity (GO:0035088)	0.335857	0.467843	2.55634	2.78915	MTCL1
fatty acid transmembrane transport (GO:1902001)	0.335857	0.467843	2.55634	2.78915	CPT1A
regulation of T cell cytokine production (GO:0002724)	0.335857	0.467843	2.55634	2.78915	TRAF2
histone deubiquitination (GO:0016578)	0.335857	0.467843	2.55634	2.78915	USP15
histone H4-K16 acetylation (GO:0043984)	0.335857	0.467843	2.55634	2.78915	WDR5
long-term memory (GO:0007616)	0.335857	0.467843	2.55634	2.78915	PJA2
telomere capping (GO:0016233)	0.335857	0.467843	2.55634	2.78915	PRKDC
negative regulation of cytokine production involved in inflammatory response (GO:1900016)	0.335857	0.467843	2.55634	2.78915	APPL2
negative regulation of oxidative stress-induced intrinsic apoptotic signaling pathway (GO:1902176)	0.335857	0.467843	2.55634	2.78915	SIRT1
negative regulation of RNA metabolic process (GO:0051253)	0.335857	0.467843	2.55634	2.78915	RPS13
negative regulation of RNA splicing (GO:0033119)	0.335857	0.467843	2.55634	2.78915	RPS13
pore complex assembly (GO:0046931)	0.335857	0.467843	2.55634	2.78915	NUP107
positive regulation of focal adhesion assembly (GO:0051894)	0.335857	0.467843	2.55634	2.78915	MAP4K4
positive regulation of G protein-coupled receptor signaling pathway (GO:0045745)	0.335857	0.467843	2.55634	2.78915	PRMT5
positive regulation of leukocyte activation (GO:0002696)	0.335857	0.467843	2.55634	2.78915	HSPD1
postsynaptic membrane organization (GO:0001941)	0.335857	0.467843	2.55634	2.78915	DNAJA3
protein import into mitochondrial matrix (GO:0030150)	0.335857	0.467843	2.55634	2.78915	TIMM50
tight junction assembly (GO:0120192)	0.335599	0.467843	1.7051	1.86169	APC;STRN
positive regulation of cold-induced thermogenesis (GO:0120162)	0.34142	0.475311	1.46974	1.57945	DYNC1H1;APC;APPL2
positive regulation of gene expression, epigenetic (GO:0045815)	0.343386	0.47748	1.67401	1.78935	DDX21;SF3B1
positive regulation of proteolysis (GO:0045862)	0.343386	0.47748	1.67401	1.78935	HDAC2;TRIM32
regulation of cellular component organization (GO:0051128)	0.34381	0.477786	1.36486	1.45721	HSPA8;HSP90AA1;HNRNPU;TRAF2
protein targeting to lysosome (GO:0006622)	0.350017	0.481838	2.42167	2.54221	HSPA8
branched-chain amino acid catabolic process (GO:0009083)	0.350017	0.481838	2.42167	2.54221	HSD17B10
branched-chain amino acid metabolic process (GO:0009081)	0.350017	0.481838	2.42167	2.54221	HSD17B10
cortical actin cytoskeleton organization (GO:0030866)	0.350017	0.481838	2.42167	2.54221	STRIP1
dopaminergic neuron differentiation (GO:0071542)	0.350017	0.481838	2.42167	2.54221	CTNNB1
regulation of protein kinase A signaling (GO:0010738)	0.350017	0.481838	2.42167	2.54221	PJA2
regulation of protein localization to cell periphery (GO:1904375)	0.350017	0.481838	2.42167	2.54221	APPL1
regulation of T cell migration (GO:2000404)	0.350017	0.481838	2.42167	2.54221	LRCH1
hepaticobiliary system development (GO:0061008)	0.350017	0.481838	2.42167	2.54221	PRKCSH
skeletal muscle contraction (GO:0003009)	0.350017	0.481838	2.42167	2.54221	TNNC1
negative regulation of cyclin-dependent protein serine/threonine kinase activity (GO:0045736)	0.350017	0.481838	2.42167	2.54221	APC
neuromuscular synaptic transmission (GO:0007274)	0.350017	0.481838	2.42167	2.54221	ERC1
positive regulation of activated T cell proliferation (GO:0042104)	0.350017	0.481838	2.42167	2.54221	RPS3
positive regulation of cyclin-dependent protein kinase activity (GO:1904031)	0.350017	0.481838	2.42167	2.54221	HSP90AB1
positive regulation of dendrite morphogenesis (GO:0050775)	0.350017	0.481838	2.42167	2.54221	CUL7
post-transcriptional gene silencing by RNA (GO:0035194)	0.350017	0.481838	2.42167	2.54221	MOV10
receptor metabolic process (GO:0043112)	0.351143	0.482539	1.64404	1.72058	CLTC;DNM2
negative regulation of neuron projection development (GO:0010977)	0.351143	0.482539	1.64404	1.72058	GAK;HDAC2
positive regulation of protein binding (GO:0032092)	0.351143	0.482539	1.64404	1.72058	PPP2CA;RPL11
purinergic nucleotide receptor signaling pathway (GO:0035590)	0.363875	0.49224	2.30047	2.32565	HSP90AB1
androgen metabolic process (GO:0008209)	0.363875	0.49224	2.30047	2.32565	HSD17B10
calcium-mediated signaling using intracellular calcium source (GO:0035584)	0.363875	0.49224	2.30047	2.32565	PRKACA
regulation of cell-substrate junction assembly (GO:0090109)	0.363875	0.49224	2.30047	2.32565	CLASP1
cellular response to estradiol stimulus (GO:0071392)	0.363875	0.49224	2.30047	2.32565	RUVBL2
cellular response to inorganic substance (GO:0071241)	0.363875	0.49224	2.30047	2.32565	BLM
regulation of lipid catabolic process (GO:0050994)	0.363875	0.49224	2.30047	2.32565	PRKAA1
regulation of mitochondrial translation (GO:0070129)	0.363875	0.49224	2.30047	2.32565	TRMT10C
extrinsic apoptotic signaling pathway in absence of ligand (GO:0097192)	0.363875	0.49224	2.30047	2.32565	APPL1
response to glucagon (GO:0033762)	0.363875	0.49224	2.30047	2.32565	PRKACA
response to progesterone (GO:0032570)	0.363875	0.49224	2.30047	2.32565	UBE3A
histone ubiquitination (GO:0016574)	0.363875	0.49224	2.30047	2.32565	HUWE1
rRNA modification (GO:0000154)	0.363875	0.49224	2.30047	2.32565	FBL
intracellular lipid transport (GO:0032365)	0.363875	0.49224	2.30047	2.32565	CPT1A
negative regulation of ion transmembrane transporter activity (GO:0032413)	0.363875	0.49224	2.30047	2.32565	YWHAE
negative regulation of protein localization to cell periphery (GO:1904376)	0.363875	0.49224	2.30047	2.32565	CLTC
negative regulation of protein localization to plasma membrane (GO:1903077)	0.363875	0.49224	2.30047	2.32565	CLTC
negative regulation of response to wounding (GO:1903035)	0.363875	0.49224	2.30047	2.32565	EPPK1
neuron apoptotic process (GO:0051402)	0.363875	0.49224	2.30047	2.32565	DIABLO
positive regulation of antigen receptor-mediated signaling pathway (GO:0050857)	0.363875	0.49224	2.30047	2.32565	RPS3
positive regulation of glycolytic process (GO:0045821)	0.363875	0.49224	2.30047	2.32565	PRKAA1
positive regulation of purine nucleotide metabolic process (GO:1900544)	0.363875	0.49224	2.30047	2.32565	PRKAA1
positive regulation of smoothened signaling pathway (GO:0045880)	0.363875	0.49224	2.30047	2.32565	PDCL
positive regulation of T cell cytokine production (GO:0002726)	0.363875	0.49224	2.30047	2.32565	TRAF2
fatty acid oxidation (GO:0019395)	0.358869	0.49224	1.61511	1.65516	HADHA;HSD17B10
positive regulation of apoptotic signaling pathway (GO:2001235)	0.358869	0.49224	1.61511	1.65516	RPS3;TRAF2
neuron development (GO:0048666)	0.363171	0.49224	1.32531	1.34238	TDP2;DOCK7;ATXN10;FRYL
epithelial cell differentiation (GO:0030855)	0.36472	0.492814	1.40947	1.42162	CPT1A;HDAC2;PIH1D1
positive regulation of cell cycle process (GO:0090068)	0.36472	0.492814	1.40947	1.42162	DYNC1H1;RAD21;GIPC1
apical junction assembly (GO:0043297)	0.366561	0.494161	1.58718	1.59288	APC;STRN
cellular protein catabolic process (GO:0044257)	0.366561	0.494161	1.58718	1.59288	CLTC;AP2B1
response to organic cyclic compound (GO:0014070)	0.366561	0.494161	1.58718	1.59288	CTNNB1;STRN3
RNA methylation (GO:0001510)	0.366561	0.494161	1.58718	1.59288	FBL;TRMT10C
negative regulation of cell migration (GO:0030336)	0.36801	0.495829	1.31578	1.31531	STK24;EPPK1;MCC;CLASP1
positive regulation of cell growth (GO:0030307)	0.370527	0.498933	1.39516	1.38515	CSNK2A1;TRIM32;EIF4G2
regulation of cell migration (GO:0030334)	0.37097	0.499243	1.15819	1.14851	STK24;APC;KIF2A;HSPA5;LMNA;EPPK1;TRIM32;APPL2;APPL1;MAP4K4
regulation of endoplasmic reticulum stress-induced intrinsic apoptotic signaling pathway (GO:1902235)	0.377439	0.503037	2.19081	2.13461	HSPA1A
cellular response to osmotic stress (GO:0071470)	0.377439	0.503037	2.19081	2.13461	ARHGEF2
regulation of lipid storage (GO:0010883)	0.377439	0.503037	2.19081	2.13461	SIRT1
regulation of response to cytokine stimulus (GO:0060759)	0.377439	0.503037	2.19081	2.13461	DHX9
female gonad development (GO:0008585)	0.377439	0.503037	2.19081	2.13461	NUP107
glutamate metabolic process (GO:0006536)	0.377439	0.503037	2.19081	2.13461	GLUD1
rRNA methylation (GO:0031167)	0.377439	0.503037	2.19081	2.13461	FBL
mRNA modification (GO:0016556)	0.377439	0.503037	2.19081	2.13461	TRMT10C
negative regulation of cyclin-dependent protein kinase activity (GO:1904030)	0.377439	0.503037	2.19081	2.13461	APC
negative regulation of phosphate metabolic process (GO:0045936)	0.377439	0.503037	2.19081	2.13461	SIRT1
negative regulation of protein dephosphorylation (GO:0035308)	0.377439	0.503037	2.19081	2.13461	YWHAE
peptidyl-threonine dephosphorylation (GO:0035970)	0.377439	0.503037	2.19081	2.13461	PPP2CA
positive regulation of calcium ion transmembrane transporter activity (GO:1901021)	0.377439	0.503037	2.19081	2.13461	CALM2
positive regulation of peptidase activity (GO:0010952)	0.377439	0.503037	2.19081	2.13461	VCP
protein import into peroxisome membrane (GO:0045046)	0.377439	0.503037	2.19081	2.13461	PEX5
negative regulation of response to stimulus (GO:0048585)	0.374217	0.503037	1.5602	1.53355	SIRT1;APPL2
cellular response to organonitrogen compound (GO:0071417)	0.376323	0.503037	1.38113	1.34979	LARP1;PDE3A;CTNNB1
translational elongation (GO:0006414)	0.382109	0.508972	1.36739	1.3155	EEF1A1;ERAL1;TUFM
artery development (GO:0060840)	0.390714	0.514005	2.09112	1.9652	HECTD1
regulation of cysteine-type endopeptidase activity (GO:2000116)	0.390714	0.514005	2.09112	1.9652	BIRC2
regulation of interferon-gamma-mediated signaling pathway (GO:0060334)	0.390714	0.514005	2.09112	1.9652	HSP90AB1
DNA methylation (GO:0006306)	0.390714	0.514005	2.09112	1.9652	BEND3
regulation of supramolecular fiber organization (GO:1902903)	0.390714	0.514005	2.09112	1.9652	HSPA8
glucose 6-phosphate metabolic process (GO:0051156)	0.390714	0.514005	2.09112	1.9652	HK2
response to nutrient levels (GO:0031667)	0.390714	0.514005	2.09112	1.9652	PRKAA1
triglyceride catabolic process (GO:0019433)	0.390714	0.514005	2.09112	1.9652	CPS1
negative regulation of extrinsic apoptotic signaling pathway in absence of ligand (GO:2001240)	0.390714	0.514005	2.09112	1.9652	HSPA1A
negative regulation of GTPase activity (GO:0034260)	0.390714	0.514005	2.09112	1.9652	LRCH1
negative regulation of intracellular protein transport (GO:0090317)	0.390714	0.514005	2.09112	1.9652	RANGAP1
negative regulation of signal transduction in absence of ligand (GO:1901099)	0.390714	0.514005	2.09112	1.9652	HSPA1A
positive regulation of cell cycle G2/M phase transition (GO:1902751)	0.390714	0.514005	2.09112	1.9652	NPM1
positive regulation of cholesterol efflux (GO:0010875)	0.390714	0.514005	2.09112	1.9652	SIRT1
positive regulation of protein autophosphorylation (GO:0031954)	0.390714	0.514005	2.09112	1.9652	CALM2
positive regulation of transcription by RNA polymerase I (GO:0045943)	0.390714	0.514005	2.09112	1.9652	PIH1D1
cellular response to reactive oxygen species (GO:0034614)	0.389413	0.514005	1.50889	1.42306	RPS3;SIRT1
monocarboxylic acid biosynthetic process (GO:0072330)	0.389413	0.514005	1.50889	1.42306	ACLY;HSD17B10
positive regulation of Ras protein signal transduction (GO:0046579)	0.389413	0.514005	1.50889	1.42306	LRRC59;MAP4K4
activation of GTPase activity (GO:0090630)	0.387883	0.514005	1.35391	1.28223	DOCK7;RANGAP1;EVI5
regulation of JNK cascade (GO:0046328)	0.387883	0.514005	1.35391	1.28223	TRAF2;PJA2;MAP4K4
regulation of transcription, DNA-templated (GO:0006355)	0.388965	0.514005	1.0534	0.994695	CALCOCO1;NUP107;GMNN;CHD4;MED16;RRP8;RPL6;CCAR2;MED12;TRIM28;PPP2R1A;RUVBL2;RUVBL1;ERC1;DDX17;PRMT5;ZGPAT;THOC1;SIRT1;ILF2;DNM2;USP13;KHDRBS1;BLM;HDAC2;DDX5;SET;MAX;DHX9;SRRT;ZBTB1;ZNF24;HTATSF1;HSPD1;PPP2CA;HIRA;POLR2A;RAD21;ZKSCAN1;HSPA8;XRCC6;NPM1;ZNF460;XRCC5;SUPT5H;PSMC5;HNRNPK;RLIM;CTNNB1;CC2D1A
cellular response to peptide hormone stimulus (GO:0071375)	0.393643	0.517278	1.3407	1.24995	PARP1;PRKDC;PRKACA
positive regulation of protein phosphorylation (GO:0001934)	0.393502	0.517278	1.14544	1.06831	XRCC6;HSP90AA1;TBK1;HSP90AB1;XRCC5;DOCK7;ARHGEF2;CALM2;SIRT1
protein secretion (GO:0009306)	0.396949	0.520487	1.48448	1.37158	COPG2;COPG1
tRNA processing (GO:0008033)	0.396949	0.520487	1.48448	1.37158	TRMT10C;ELAC2
negative regulation of cell cycle process (GO:0010948)	0.396949	0.520487	1.48448	1.37158	RBBP4;MAX
response to cytokine (GO:0034097)	0.396974	0.520487	1.26131	1.16531	TBK1;YTHDC2;ADAR;TRIM32
amino acid import across plasma membrane (GO:0089718)	0.403707	0.523166	2.0001	1.81423	SLC3A2
regulation of cardiac muscle hypertrophy (GO:0010611)	0.403707	0.523166	2.0001	1.81423	PARP1
C21-steroid hormone metabolic process (GO:0008207)	0.403707	0.523166	2.0001	1.81423	HSD17B10
cellular response to catecholamine stimulus (GO:0071870)	0.403707	0.523166	2.0001	1.81423	PRKACA
regulation of keratinocyte proliferation (GO:0010837)	0.403707	0.523166	2.0001	1.81423	EPPK1
DNA packaging (GO:0006323)	0.403707	0.523166	2.0001	1.81423	RBBP4
histone monoubiquitination (GO:0010390)	0.403707	0.523166	2.0001	1.81423	DDB1
wound healing, spreading of cells (GO:0044319)	0.403707	0.523166	2.0001	1.81423	COL5A1
ncRNA 3'-end processing (GO:0043628)	0.403707	0.523166	2.0001	1.81423	ELAC2
negative regulation of lipid metabolic process (GO:0045833)	0.403707	0.523166	2.0001	1.81423	PRKAA1
negative regulation of protein tyrosine kinase activity (GO:0061099)	0.403707	0.523166	2.0001	1.81423	ZGPAT
negative regulation of stress fiber assembly (GO:0051497)	0.403707	0.523166	2.0001	1.81423	CLASP1
nucleotide-binding domain, leucine rich repeat containing receptor signaling pathway (GO:0035872)	0.403707	0.523166	2.0001	1.81423	UBB
peptidyl-glutamic acid modification (GO:0018200)	0.403707	0.523166	2.0001	1.81423	PARP1
positive regulation of carbohydrate metabolic process (GO:0045913)	0.403707	0.523166	2.0001	1.81423	PRKAA1
positive regulation of cell-substrate junction organization (GO:0150117)	0.403707	0.523166	2.0001	1.81423	MAP4K4
positive regulation of neuron apoptotic process (GO:0043525)	0.403707	0.523166	2.0001	1.81423	CTNNB1
positive regulation of p38MAPK cascade (GO:1900745)	0.403707	0.523166	2.0001	1.81423	PJA2
positive regulation of protein targeting to membrane (GO:0090314)	0.403707	0.523166	2.0001	1.81423	MTCL1
positive regulation of transcription from RNA polymerase II promoter in response to stress (GO:0036003)	0.403707	0.523166	2.0001	1.81423	HSPA5
protein insertion into mitochondrial membrane (GO:0051204)	0.403707	0.523166	2.0001	1.81423	HSP90AA1
BMP signaling pathway (GO:0030509)	0.404443	0.523541	1.46084	1.32242	DDX5;USP15
regulation of cell-matrix adhesion (GO:0001952)	0.404443	0.523541	1.46084	1.32242	CLASP1;MAP4K4
actin filament organization (GO:0007015)	0.406587	0.525446	1.24414	1.11967	TPM4;TMOD3;FLII;ARHGEF2
negative regulation of protein phosphorylation (GO:0001933)	0.406587	0.525446	1.24414	1.11967	PRKDC;CEP85;CALM2;TARBP2
positive regulation of nucleic acid-templated transcription (GO:1903508)	0.406547	0.525446	1.10801	0.997275	MED12;PSMC5;BLM;CALCOCO1;HDAC2;XRCC6;NPM1;TRIM28;CTNNB1;MED16;ILF2;DNM2
embryonic organ development (GO:0048568)	0.411891	0.531422	1.43794	1.27545	RPL10;IFT122
ERBB signaling pathway (GO:0038127)	0.411891	0.531422	1.43794	1.27545	HSP90AA1;PIK3C2A
positive regulation of cell cycle (GO:0045787)	0.411891	0.531422	1.43794	1.27545	RPS15A;TRIM32
regulation of calcium ion import (GO:0090279)	0.416423	0.534763	1.91667	1.6791	CTNNB1
regulation of cAMP-mediated signaling (GO:0043949)	0.416423	0.534763	1.91667	1.6791	PDE3A
cAMP-mediated signaling (GO:0019933)	0.416423	0.534763	1.91667	1.6791	PDE3A
endosome transport via multivesicular body sorting pathway (GO:0032509)	0.416423	0.534763	1.91667	1.6791	VCP
response to dsRNA (GO:0043331)	0.416423	0.534763	1.91667	1.6791	SLC3A2
ventricular cardiac muscle tissue development (GO:0003229)	0.416423	0.534763	1.91667	1.6791	TNNC1
negative regulation of response to endoplasmic reticulum stress (GO:1903573)	0.416423	0.534763	1.91667	1.6791	HSPA1A
positive regulation of peptidyl-threonine phosphorylation (GO:0010800)	0.416423	0.534763	1.91667	1.6791	CALM2
regulation of interleukin-6 production (GO:0032675)	0.416536	0.534763	1.29032	1.13004	DHX9;ARHGEF2;HSPD1
regulation of myelination (GO:0031641)	0.428869	0.545219	1.83991	1.55767	DICER1
DNA modification (GO:0006304)	0.428869	0.545219	1.83991	1.55767	PARP1
regulation of potassium ion transmembrane transporter activity (GO:1901016)	0.428869	0.545219	1.83991	1.55767	YWHAE
regulation of synapse organization (GO:0050807)	0.428869	0.545219	1.83991	1.55767	YWHAZ
regulation of telomere maintenance (GO:0032204)	0.428869	0.545219	1.83991	1.55767	XRCC5
regulation of viral life cycle (GO:1903900)	0.428869	0.545219	1.83991	1.55767	KPNA2
hippo signaling (GO:0035329)	0.428869	0.545219	1.83991	1.55767	YWHAE
RNA polyadenylation (GO:0043631)	0.428869	0.545219	1.83991	1.55767	PABPC1
maturation of LSU-rRNA (GO:0000470)	0.428869	0.545219	1.83991	1.55767	LAS1L
mRNA polyadenylation (GO:0006378)	0.428869	0.545219	1.83991	1.55767	PABPC1
negative regulation of protein localization to membrane (GO:1905476)	0.428869	0.545219	1.83991	1.55767	CLTC
negative regulation of receptor-mediated endocytosis (GO:0048261)	0.428869	0.545219	1.83991	1.55767	ANKRD13A
negative regulation of signaling receptor activity (GO:2000272)	0.428869	0.545219	1.83991	1.55767	ZGPAT
negative regulation of transposition (GO:0010529)	0.428869	0.545219	1.83991	1.55767	MOV10
organelle fission (GO:0048285)	0.428869	0.545219	1.83991	1.55767	DNM2
positive regulation of glucose import (GO:0046326)	0.428869	0.545219	1.83991	1.55767	APPL1
regulation of myeloid cell differentiation (GO:0045637)	0.426648	0.545219	1.39423	1.18759	MOV10;WDR5
regulation of tyrosine phosphorylation of STAT protein (GO:0042509)	0.426648	0.545219	1.39423	1.18759	PPP2CA;PPP2R1A
RNA 3'-end processing (GO:0031123)	0.433954	0.551086	1.37335	1.14649	ALYREF;THOC1
positive regulation of MAP kinase activity (GO:0043406)	0.433954	0.551086	1.37335	1.14649	RPS3;TRAF2
bile acid biosynthetic process (GO:0006699)	0.44105	0.553698	1.76905	1.44814	HSD17B10
regulation of cell junction assembly (GO:1901888)	0.44105	0.553698	1.76905	1.44814	PRKACA
calcium-ion regulated exocytosis (GO:0017156)	0.44105	0.553698	1.76905	1.44814	SDF4
camera-type eye development (GO:0043010)	0.44105	0.553698	1.76905	1.44814	IFT122
regulation of epidermal growth factor-activated receptor activity (GO:0007176)	0.44105	0.553698	1.76905	1.44814	ZGPAT
cellular senescence (GO:0090398)	0.44105	0.553698	1.76905	1.44814	SIRT1
cytoplasmic pattern recognition receptor signaling pathway (GO:0002753)	0.44105	0.553698	1.76905	1.44814	UBB
regulation of vasculature development (GO:1901342)	0.44105	0.553698	1.76905	1.44814	CTNNB1
response to glucocorticoid (GO:0051384)	0.44105	0.553698	1.76905	1.44814	HNRNPU
L-alpha-amino acid transmembrane transport (GO:1902475)	0.44105	0.553698	1.76905	1.44814	SLC3A2
stress-activated protein kinase signaling cascade (GO:0031098)	0.44105	0.553698	1.76905	1.44814	UBB
microtubule polymerization or depolymerization (GO:0031109)	0.44105	0.553698	1.76905	1.44814	KIF2A
negative regulation of actin filament bundle assembly (GO:0032232)	0.44105	0.553698	1.76905	1.44814	CLASP1
nucleobase-containing small molecule interconversion (GO:0015949)	0.44105	0.553698	1.76905	1.44814	CTPS1
peroxisomal membrane transport (GO:0015919)	0.44105	0.553698	1.76905	1.44814	PEX5
positive regulation of muscle cell differentiation (GO:0051149)	0.44105	0.553698	1.76905	1.44814	CTNNB1
positive regulation of toll-like receptor signaling pathway (GO:0034123)	0.44105	0.553698	1.76905	1.44814	PJA2
carbohydrate homeostasis (GO:0033500)	0.441209	0.553698	1.35308	1.10714	PRKAA1;APPL2
regulation of plasma membrane bounded cell projection assembly (GO:0120032)	0.441209	0.553698	1.35308	1.10714	MYO10;EVI5
fatty acid catabolic process (GO:0009062)	0.441209	0.553698	1.35308	1.10714	HADHA;HSD17B10
negative regulation of viral process (GO:0048525)	0.441209	0.553698	1.35308	1.10714	TRIM28;TRIM32
response to lipid (GO:0033993)	0.439142	0.553698	1.24356	1.02337	CPS1;CTNNB1;STRN3
cellular amide metabolic process (GO:0043603)	0.444742	0.557833	1.2324	0.998561	PPP2CA;ACOT9;PPP2R1A
receptor clustering (GO:0043113)	0.452971	0.558585	1.70344	1.349	DNAJA3
regulation of B cell activation (GO:0050864)	0.452971	0.558585	1.70344	1.349	SUPT6H
carbohydrate derivative biosynthetic process (GO:1901137)	0.452971	0.558585	1.70344	1.349	SCCPDH
cellular response to epidermal growth factor stimulus (GO:0071364)	0.452971	0.558585	1.70344	1.349	EEF1A1
regulation of extrinsic apoptotic signaling pathway in absence of ligand (GO:2001239)	0.452971	0.558585	1.70344	1.349	HSPA1A
regulation of immunoglobulin production (GO:0002637)	0.452971	0.558585	1.70344	1.349	SUPT6H
regulation of microtubule polymerization or depolymerization (GO:0031110)	0.452971	0.558585	1.70344	1.349	CLASP1
regulation of muscle contraction (GO:0006937)	0.452971	0.558585	1.70344	1.349	TNNC1
regulation of neuron migration (GO:2001222)	0.452971	0.558585	1.70344	1.349	ARHGEF2
regulation of small molecule metabolic process (GO:0062012)	0.452971	0.558585	1.70344	1.349	SIRT1
response to ketone (GO:1901654)	0.452971	0.558585	1.70344	1.349	UBE3A
histone mRNA metabolic process (GO:0008334)	0.452971	0.558585	1.70344	1.349	XRN1
L-amino acid transport (GO:0015807)	0.452971	0.558585	1.70344	1.349	SLC3A2
transcription by RNA polymerase III (GO:0006383)	0.452971	0.558585	1.70344	1.349	GTF3C3
negative regulation of cellular response to insulin stimulus (GO:1900077)	0.452971	0.558585	1.70344	1.349	APPL2
negative regulation of oxidative stress-induced cell death (GO:1903202)	0.452971	0.558585	1.70344	1.349	SIRT1
neutral amino acid transport (GO:0015804)	0.452971	0.558585	1.70344	1.349	SLC3A2
nucleotide-binding oligomerization domain containing signaling pathway (GO:0070423)	0.452971	0.558585	1.70344	1.349	UBB
positive regulation of defense response to virus by host (GO:0002230)	0.452971	0.558585	1.70344	1.349	HSP90AA1
positive regulation of fibroblast proliferation (GO:0048146)	0.452971	0.558585	1.70344	1.349	DHX9
positive regulation of phosphatidylinositol 3-kinase activity (GO:0043552)	0.452971	0.558585	1.70344	1.349	AMBRA1
protein depolymerization (GO:0051261)	0.452971	0.558585	1.70344	1.349	KIF2A
protein localization to cell surface (GO:0034394)	0.452971	0.558585	1.70344	1.349	CTNNB1
protein localization to Golgi apparatus (GO:0034067)	0.452971	0.558585	1.70344	1.349	GAK
regulation of endopeptidase activity (GO:0052548)	0.448413	0.558585	1.3334	1.06944	SERPINH1;BIRC2
cellular response to BMP stimulus (GO:0071773)	0.448413	0.558585	1.3334	1.06944	DDX5;USP15
cholesterol homeostasis (GO:0042632)	0.448413	0.558585	1.3334	1.06944	RALY;SIRT1
gland development (GO:0048732)	0.448413	0.558585	1.3334	1.06944	PRKCSH;ZBTB1
response to metal ion (GO:0010038)	0.448413	0.558585	1.3334	1.06944	PPP2CA;CALM2
myeloid leukocyte differentiation (GO:0002573)	0.448413	0.558585	1.3334	1.06944	PARP1;SIRT1
positive regulation of protein kinase B signaling (GO:0051897)	0.449403	0.558585	1.17228	0.937627	HSP90AA1;HSP90AB1;STRN;RICTOR
regulation of protein kinase B signaling (GO:0051896)	0.451791	0.558585	1.13897	0.904951	HSP90AA1;HSP90AB1;STRN;RICTOR;SIRT1
cell junction organization (GO:0034330)	0.455565	0.560898	1.31429	1.03331	PPFIBP1;CAPZA1
sterol homeostasis (GO:0055092)	0.455565	0.560898	1.31429	1.03331	RALY;SIRT1
negative regulation of epithelial cell proliferation (GO:0050680)	0.455565	0.560898	1.31429	1.03331	EPPK1;MCC
regulation of transcription by RNA polymerase II (GO:0006357)	0.460407	0.566562	1.02482	0.794893	KANK2;CALCOCO1;HDAC2;DDX5;RPL10;PRKDC;MAX;DHX9;AKAP8L;ZBTB1;HNRNPU;CHD4;ZNF24;MED16;HTATSF1;HSPD1;MED12;DNAJB1;RPS14;HIRA;TBK1;TRIM28;UBB;RAD21;RUVBL2;RUVBL1;BEND3;ZKSCAN1;DDX17;XRCC6;NPM1;ZGPAT;PARP1;RPL23;ECD;DICER1;SUPT5H;SIRT1;MOV10;PSMC5;HNRNPK;PRPF6;DNAJA3;CTNNB1;ARHGEF2;SQSTM1;PFKM;CC2D1A
actin filament polymerization (GO:0030041)	0.464639	0.56671	1.64252	1.25898	DIAPH3
protein targeting to peroxisome (GO:0006625)	0.464639	0.56671	1.64252	1.25898	PEX5
regulation of double-strand break repair via nonhomologous end joining (GO:2001032)	0.464639	0.56671	1.64252	1.25898	PRKDC
dicarboxylic acid transport (GO:0006835)	0.464639	0.56671	1.64252	1.25898	GIPC1
regulation of protein targeting to membrane (GO:0090313)	0.464639	0.56671	1.64252	1.25898	MTCL1
intrinsic apoptotic signaling pathway in response to endoplasmic reticulum stress (GO:0070059)	0.464639	0.56671	1.64252	1.25898	TRAF2
limb development (GO:0060173)	0.464639	0.56671	1.64252	1.25898	IFT122
negative regulation of epithelial to mesenchymal transition (GO:0010719)	0.464639	0.56671	1.64252	1.25898	PPP2CA
negative regulation of transferase activity (GO:0051348)	0.464639	0.56671	1.64252	1.25898	HNRNPU
positive regulation of dephosphorylation (GO:0035306)	0.464639	0.56671	1.64252	1.25898	CALM2
positive regulation of extrinsic apoptotic signaling pathway (GO:2001238)	0.464639	0.56671	1.64252	1.25898	TRAF2
regulation of actin filament-based process (GO:0032970)	0.462663	0.56671	1.29571	0.998676	RICTOR;IQGAP3
regulation of Rho protein signal transduction (GO:0035023)	0.462663	0.56671	1.29571	0.998676	KANK2;ARHGEF2
neurotransmitter transport (GO:0006836)	0.462663	0.56671	1.29571	0.998676	UNC13B;HSPA8
positive regulation of JNK cascade (GO:0046330)	0.462663	0.56671	1.29571	0.998676	TRAF2;PJA2
regulation of protein binding (GO:0043393)	0.461408	0.56671	1.20006	0.928216	PPP2CA;RPL11;PRKACA
innate immune response (GO:0045087)	0.464069	0.56671	1.09181	0.838206	TBK1;TRIM28;CAPZA1;CAPZA2;ADAR;TRIM32;PJA2
cellular response to amino acid starvation (GO:0034198)	0.469706	0.572592	1.27765	0.965452	SEC13;SEH1L
protein N-linked glycosylation via asparagine (GO:0018279)	0.476059	0.575248	1.5858	1.177	UGGT2
alpha-amino acid catabolic process (GO:1901606)	0.476059	0.575248	1.5858	1.177	HSD17B10
cardiac muscle cell action potential (GO:0086001)	0.476059	0.575248	1.5858	1.177	YWHAE
regulation of long-term synaptic potentiation (GO:1900271)	0.476059	0.575248	1.5858	1.177	SQSTM1
regulation of protein localization to membrane (GO:1905475)	0.476059	0.575248	1.5858	1.177	APPL1
estrogen metabolic process (GO:0008210)	0.476059	0.575248	1.5858	1.177	HSD17B10
extrinsic apoptotic signaling pathway via death domain receptors (GO:0008625)	0.476059	0.575248	1.5858	1.177	DIABLO
regulation of type I interferon-mediated signaling pathway (GO:0060338)	0.476059	0.575248	1.5858	1.177	HSP90AB1
response to alcohol (GO:0097305)	0.476059	0.575248	1.5858	1.177	SDF4
Golgi to plasma membrane protein transport (GO:0043001)	0.476059	0.575248	1.5858	1.177	KRT18
termination of RNA polymerase I transcription (GO:0006363)	0.476059	0.575248	1.5858	1.177	ERCC2
negative regulation of cytoskeleton organization (GO:0051494)	0.476059	0.575248	1.5858	1.177	CLASP1
negative regulation of gene expression, epigenetic (GO:0045814)	0.476059	0.575248	1.5858	1.177	RBBP4
peptidyl-lysine trimethylation (GO:0018023)	0.476059	0.575248	1.5858	1.177	BEND3
positive regulation of lipid kinase activity (GO:0090218)	0.476059	0.575248	1.5858	1.177	AMBRA1
positive regulation of small GTPase mediated signal transduction (GO:0051057)	0.476059	0.575248	1.5858	1.177	LRRC59
primary neural tube formation (GO:0014020)	0.476059	0.575248	1.5858	1.177	IFT122
positive regulation of immune response (GO:0050778)	0.476694	0.575422	1.26008	0.933569	DHX9;SIRT1
positive regulation of T cell activation (GO:0050870)	0.476694	0.575422	1.26008	0.933569	ZBTB1;HSPD1
DNA-templated transcription, initiation (GO:0006352)	0.482019	0.58155	1.12184	0.818685	POLR2A;POLR2B;ERCC2;POLRMT
RNA transport (GO:0050658)	0.483625	0.583188	1.24299	0.902962	ALYREF;THOC1
activation of protein kinase B activity (GO:0032148)	0.487236	0.584234	1.53286	1.10214	RICTOR
regulation of cellular senescence (GO:2000772)	0.487236	0.584234	1.53286	1.10214	SIRT1
cellular nitrogen compound biosynthetic process (GO:0044271)	0.487236	0.584234	1.53286	1.10214	CPS1
renal water homeostasis (GO:0003091)	0.487236	0.584234	1.53286	1.10214	PRKACA
triglyceride homeostasis (GO:0070328)	0.487236	0.584234	1.53286	1.10214	SIRT1
tube closure (GO:0060606)	0.487236	0.584234	1.53286	1.10214	IFT122
peptidyl-asparagine modification (GO:0018196)	0.487236	0.584234	1.53286	1.10214	UGGT2
positive regulation of leukocyte cell-cell adhesion (GO:1903039)	0.487236	0.584234	1.53286	1.10214	HSPD1
positive regulation of locomotion (GO:0040017)	0.487236	0.584234	1.53286	1.10214	TRIM32
positive regulation of protein targeting to mitochondrion (GO:1903955)	0.487236	0.584234	1.53286	1.10214	HUWE1
protein acetylation (GO:0006473)	0.487236	0.584234	1.53286	1.10214	SIRT1
purine ribonucleotide metabolic process (GO:0009150)	0.4905	0.587246	1.22635	0.873568	ACOT9;ACLY
regulation of organelle assembly (GO:1902115)	0.4905	0.587246	1.22635	0.873568	NPM1;EVI5
positive regulation of tumor necrosis factor production (GO:0032760)	0.4905	0.587246	1.22635	0.873568	DHX9;ARHGEF2
transmembrane receptor protein tyrosine kinase signaling pathway (GO:0007169)	0.493023	0.589966	1.04794	0.7411	HSP90AA1;POLR2A;APC;POLR2B;HNRNPF;AP2B1;PIK3C2A;SHCBP1;APPL1
regulation of cellular amide metabolic process (GO:0034248)	0.498174	0.590401	1.48334	1.0336	RPL10
regulation of cellular biosynthetic process (GO:0031326)	0.498174	0.590401	1.48334	1.0336	SIRT1
regulation of chemotaxis (GO:0050920)	0.498174	0.590401	1.48334	1.0336	MYCBP2
cardiac muscle tissue morphogenesis (GO:0055008)	0.498174	0.590401	1.48334	1.0336	TNNC1
regulation of dendrite morphogenesis (GO:0048814)	0.498174	0.590401	1.48334	1.0336	CUL7
regulation of intracellular protein transport (GO:0033157)	0.498174	0.590401	1.48334	1.0336	PCM1
ERBB2 signaling pathway (GO:0038128)	0.498174	0.590401	1.48334	1.0336	HSP90AA1
establishment or maintenance of epithelial cell apical/basal polarity (GO:0045197)	0.498174	0.590401	1.48334	1.0336	MTCL1
liver development (GO:0001889)	0.498174	0.590401	1.48334	1.0336	PRKCSH
long-chain fatty acid transport (GO:0015909)	0.498174	0.590401	1.48334	1.0336	CPT1A
transcription initiation from RNA polymerase I promoter (GO:0006361)	0.498174	0.590401	1.48334	1.0336	ERCC2
mitochondrial membrane organization (GO:0007006)	0.498174	0.590401	1.48334	1.0336	TIMM50
negative regulation of cell-matrix adhesion (GO:0001953)	0.498174	0.590401	1.48334	1.0336	MAP4K4
positive regulation of glucose transmembrane transport (GO:0010828)	0.498174	0.590401	1.48334	1.0336	APPL1
positive regulation of interleukin-10 production (GO:0032733)	0.498174	0.590401	1.48334	1.0336	HSPD1
protein K63-linked deubiquitination (GO:0070536)	0.498174	0.590401	1.48334	1.0336	USP13
negative regulation of protein serine/threonine kinase activity (GO:0071901)	0.497317	0.590401	1.21015	0.845327	APC;SIRT1
fatty acid metabolic process (GO:0006631)	0.494063	0.590401	1.1402	0.803948	ACLY;CPT1A;FASN
regulation of tumor necrosis factor production (GO:0032680)	0.494063	0.590401	1.1402	0.803948	DHX9;DICER1;ARHGEF2
protein targeting (GO:0006605)	0.499411	0.591268	1.1308	0.785143	GIPC1;RPL11;SRP14
platelet degranulation (GO:0002576)	0.499411	0.591268	1.1308	0.785143	LGALS3BP;SCCPDH;TUBA4A
regulation of protein phosphorylation (GO:0001932)	0.501207	0.593094	1.06121	0.733016	PPP2CA;NPM1;HSP90AA1;PRKDC;AKAP8L;SIRT1
recombinational repair (GO:0000725)	0.504075	0.595887	1.19438	0.818184	BLM;PARP1
regulation of neuron differentiation (GO:0045664)	0.504075	0.595887	1.19438	0.818184	ARHGEF2;TRIM32
synapse organization (GO:0050808)	0.50473	0.59636	1.12155	0.766839	UNC13B;PPFIBP1;DCTN1
bile acid metabolic process (GO:0008206)	0.50888	0.598848	1.43691	0.970694	HSD17B10
regulation of cholesterol efflux (GO:0010874)	0.50888	0.598848	1.43691	0.970694	SIRT1
vasculogenesis (GO:0001570)	0.50888	0.598848	1.43691	0.970694	CUL7
negative regulation of JNK cascade (GO:0046329)	0.50888	0.598848	1.43691	0.970694	DNAJA1
phosphatidylcholine biosynthetic process (GO:0006656)	0.50888	0.598848	1.43691	0.970694	CSNK2A1
positive regulation of cholesterol transport (GO:0032376)	0.50888	0.598848	1.43691	0.970694	SIRT1
positive regulation of cytokine production involved in immune response (GO:0002720)	0.50888	0.598848	1.43691	0.970694	TRAF2
positive regulation of organelle organization (GO:0010638)	0.50888	0.598848	1.43691	0.970694	PFDN2
lipid biosynthetic process (GO:0008610)	0.510774	0.600473	1.179	0.792087	ACLY;PRKAA1
negative regulation of cell cycle (GO:0045786)	0.510774	0.600473	1.179	0.792087	APC;GMNN
positive regulation of cell migration (GO:0030335)	0.512112	0.601744	1.04894	0.701965	HSPA5;APC;ARHGEF2;TRIM32;CLASP1;MAP4K4
regulation of activated T cell proliferation (GO:0046006)	0.519359	0.6036	1.3933	0.912834	RPS3
cardiac muscle contraction (GO:0060048)	0.519359	0.6036	1.3933	0.912834	TNNC1
regulation of glucose metabolic process (GO:0010906)	0.519359	0.6036	1.3933	0.912834	SIRT1
central nervous system neuron differentiation (GO:0021953)	0.519359	0.6036	1.3933	0.912834	CTNNB1
epithelial tube morphogenesis (GO:0060562)	0.519359	0.6036	1.3933	0.912834	CTNNB1
[truncated: 344 more rows]
