# Supplementary material for: Nuclear myosin VI maintains replication fork stability
Source: Nat Commun. 2023 Jun 24;14:3787. doi: 10.1038/s41467-023-39517-y (PMC10290672; doi:10.1038/s41467-023-39517-y)
Supplement: Supplementary file 8 — Source Data file [file 41467_2023_39517_MOESM8_ESM.xlsx]

## Sheet: 2a
siCtrl					Ratio IdU/CldU		siMyo6					Ratio IdU/CldU
	c	11.236	i	8.09	0.720007			c	11.168	i	9.233	0.826737
	c	7.228	i	6.309	0.872856			c	13.459	i	9.819	0.729549
	c	6.581	i	8.355	1.26956			c	18.822	i	9.99	0.530762
	c	8.752	i	6.412	0.732633			c	9.76	i	8.289	0.849283
	c	5.411	i	5.987	1.10645			c	6.404	i	4.225	0.659744
	c	7.68	i	5.742	0.747656			c	7.63	i	7.545	0.98886
	c	6.943	i	6.125	0.882183			c	8.973	i	5.761	0.642037
	c	12.02	i	10.908	0.907488			c	10.523	i	6.99	0.664259
	c	8.219	i	7.164	0.871639			c	11.776	i	13.498	1.14623
	c	8.213	i	9.105	1.10861			c	19.089	i	10.759	0.563623
	c	10.025	i	8.623	0.86015			c	6.207	i	4.215	0.679072
	c	11.444	i	12.73	1.11237			c	11.194	i	10.976	0.980525
	c	6.702	i	5.203	0.776335			c	3.478	i	2.752	0.791259
	c	17.659	i	10.669	0.604168			c	7.768	i	7.496	0.964985
	c	15.13	i	12.471	0.824256			c	8.503	i	3.247	0.381865
	c	8.503	i	9.438	1.10996			c	9.948	i	8.207	0.82499
	c	7.791	i	9.417	1.2087			c	7.988	i	6.825	0.854407
	c	3.646	i	2.531	0.694185			c	8.264	i	6.97	0.843417
	c	7.132	i	5.052	0.708357			c	6.558	i	5.691	0.867795
	c	5.235	i	5.541	1.05845			c	7.597	i	6.738	0.886929
	c	7.071	i	7.698	1.08867			c	7.992	i	6.456	0.807808
	c	8.6	i	9.188	1.06837			c	9.747	i	8.608	0.883144
	c	8.987	i	8.55	0.951374			c	6.049	i	2.955	0.48851
	c	10.057	i	7.276	0.723476			c	11.436	i	9.27	0.810598
	c	7.289	i	6.477	0.888599			c	4.303	i	3.895	0.905182
	c	10.194	i	9.977	0.978713			c	4.206	i	5.08	1.2078
	c	7.825	i	9.431	1.20524			c	11.887	i	8.019	0.674603
	c	10.082	i	5.178	0.513589			c	7.486	i	5.047	0.674192
	c	11.841	i	7.616	0.643189			c	6.366	i	3.792	0.595664
	c	10.523	i	11.502	1.09303			c	8.904	i	4.612	0.517969
	c	11.988	i	12.955	1.08066			c	4.984	i	2.055	0.412319
	c	7.209	i	6.334	0.878624			c	10.212	i	2.022	0.198002
	c	9.234	i	10.746	1.16374			c	8.659	i	7.224	0.834276
	c	6.401	i	6.275	0.980316			c	6.045	i	5.005	0.827957
	c	9.046	i	5.753	0.635972			c	5.79	i	4.46	0.770294
	c	8.525	i	3.618	0.424399			c	4.355	i	2.152	0.494145
	c	9.049	i	7.566	0.836114			c	5.542	i	5.187	0.935944
	c	9.648	i	7.445	0.771663			c	7.695	i	8.043	1.04522
	c	8.515	i	8.166	0.959014			c	7.102	i	6.45	0.908195
	c	3.653	i	3.892	1.06543			c	6.919	i	5.867	0.847955
	c	6.757	i	4.863	0.719698			c	6.513	i	4.823	0.740519
	c	8.752	i	8.008	0.914991			c	5.037	i	5.226	1.03752
	c	7.977	i	7.56	0.947725			c	6.772	i	7.23	1.06763
	c	7.382	i	8.542	1.15714			c	5.638	i	6.312	1.11955
	c	10.656	i	6.406	0.601164			c	6.506	i	5.501	0.845527
	c	8.564	i	8.189	0.956212			c	7.225	i	6.202	0.858408
	c	6.161	i	1.879	0.304983			c	4.894	i	4.716	0.963629
	c	6.377	i	7.517	1.17877			c	7.747	i	4.099	0.529108
	c	7.481	i	7.9	1.05601			c	12.195	i	11.357	0.931283
	c	6.681	i	5.999	0.897919			c	5.692	i	6.25	1.09803
	c	7.34	i	6.369	0.867711			c	10.37	i	6.117	0.589875
	c	5.281	i	3.638	0.688885			c	7.898	i	7.531	0.953533
	c	7.295	i	6.089	0.834681			c	9.333	i	4.979	0.533483
	c	8.688	i	7.263	0.835981			c	7.637	i	7.88	1.03182
	c	10.913	i	8.424	0.771923			c	4.234	i	3.311	0.782003
	c	10.626	i	8.326	0.78355			c	10.109	i	7.167	0.708972
	c	7.174	i	8.441	1.17661			c	8.517	i	8.693	1.02066
	c	8.561	i	8.363	0.976872			c	7.655	i	5.125	0.669497
	c	7.446	i	5.967	0.80137			c	6.804	i	5.554	0.816285
	c	6.037	i	5.427	0.898956			c	9.41	i	7.062	0.750478
	c	5.668	i	6.221	1.09757			c	5.88	i	7.356	1.25102
	c	5.756	i	5.603	0.973419			c	5.362	i	6.014	1.1216
	c	7.759	i	9.972	1.28522			c	8.549	i	3.242	0.379226
	c	3.484	i	2.613	0.75			c	7.867	i	4.833	0.614338
	c	7.55	i	5.057	0.669801			c	9.867	i	8.266	0.837742
	c	6.356	i	7.693	1.21035			c	9.231	i	4.965	0.537862
	c	7.787	i	7.278	0.934635			c	10.042	i	10.291	1.0248
	c	10.81	i	10.015	0.926457			c	5.787	i	6.168	1.06584
	c	7.877	i	8.509	1.08023			c	3.807	i	2.562	0.672971
	c	6.782	i	6.536	0.963728			c	5.131	i	3.142	0.612356
	c	11.381	i	13.494	1.18566			c	4.14	i	4.715	1.13889
	c	8.982	i	11.732	1.30617			c	7.492	i	5.079	0.677923
	c	7.38	i	8.744	1.18482			c	5.915	i	2.872	0.485545
	c	20.62	i	8.856	0.429486			c	6.052	i	3.333	0.550727
	c	10.793	i	10.227	0.947559			c	4.611	i	3.246	0.703969
	c	6.08	i	6.11	1.00493			c	4.207	i	5.489	1.30473
	c	7.205	i	8.81	1.22276			c	4.928	i	3.528	0.715909
	c	6.438	i	8.111	1.25986			c	6.702	i	4.565	0.68114
	c	7.46	i	7.765	1.04088			c	5.217	i	4.001	0.766916
	c	13.198	i	9.429	0.714426			c	5.715	i	3.132	0.548031
	c	12.811	i	8.917	0.696042			c	5.368	i	5.232	0.974665
	c	9.121	i	8.311	0.911194			c	4.699	i	2.916	0.620558
	c	6.517	i	5.397	0.828142			c	7.396	i	6.476	0.875608
	c	12.5	i	13.58	1.0864			c	6.892	i	5.302	0.769298
	c	11.251	i	11.57	1.02835			c	4.646	i	5.625	1.21072
	c	11.356	i	7.263	0.639574			c	3.835	i	2.576	0.671708
	c	7.306	i	9.647	1.32042			c	3.353	i	3.728	1.11184
	c	11.921	i	9.829	0.824511			c	4.407	i	2.669	0.605627
	c	13.588	i	10.333	0.76045			c	3.697	i	3.798	1.02732
	c	8.544	i	9.508	1.11283			c	5.363	i	4.021	0.749767
	c	5.962	i	4.125	0.691882			c	4.202	i	4.357	1.03689
	c	7.075	i	6.837	0.96636			c	5.13	i	4.551	0.887135
	c	4.817	i	5.052	1.04879			c	2.371	i	2.303	0.97132
	c	7.848	i	10.036	1.2788			c	6.042	i	4.474	0.740483
	c	8.604	i	9.056	1.05253			c	7.309	i	7.999	1.0944
	c	9.662	i	9.892	1.0238			c	2.144	i	2.767	1.29058
	c	10.526	i	5.605	0.532491			c	4.739	i	4.616	0.974045
	c	9.494	i	4.891	0.515167			c	4.555	i	4.194	0.920746
	c	11.787	i	11.467	0.972851			c	4.317	i	5.291	1.22562
	c	7.965	i	8.607	1.0806			c	6.168	i	7.328	1.18807
	c	8.179	i	6.87	0.839956			c	6.701	i	6.979	1.04149
	c	10.631	i	8.412	0.791271			c	9.849	i	8.897	0.90334
	c	15.135	i	10.096	0.667063			c	5.963	i	4.058	0.68053
	c	9.041	i	6.691	0.740073			c	5.273	i	3.577	0.678361
	c	9.629	i	8.762	0.909959			c	3.695	i	3.844	1.04032
	c	10.586	i	9.155	0.864821			c	6.739	i	5.829	0.864965
	c	8.935	i	8.593	0.961724			c	8.253	i	6.396	0.774991
	c	7.617	i	7.55	0.991204			c	9.026	i	10.202	1.13029
	c	10.218	i	6.65	0.650812			c	5.417	i	5.744	1.06037
	c	10.085	i	6.553	0.649777			c	11.106	i	5.57	0.501531
	c	5.518	i	4.765	0.863538			c	8.068	i	9.366	1.16088
	c	8.343	i	8.172	0.979504			c	7.787	i	7.587	0.974316
	c	7.73	i	7.945	1.02781			c	5.585	i	3.945	0.706356
	c	4.472	i	2.585	0.578041			c	7.617	i	9.135	1.19929
	c	4.97	i	2.922	0.587928			c	7.644	i	9.523	1.24581
	c	9.97	i	11.014	1.10471			c	13.424	i	5.9	0.439511
	c	8.946	i	10.001	1.11793			c	6.369	i	4.051	0.63605
	c	8.549	i	7.162	0.837759			c	12.26	i	4.621	0.376917
	c	3.699	i	4.547	1.22925			c	3.95	i	4.059	1.02759
	c	4.001	i	1.928	0.48188			c	6.857	i	4.855	0.708036
	c	9.457	i	8.852	0.936026			c	5.34	i	5.105	0.955993
	c	13.796	i	11.555	0.837562			c	9.954	i	6.921	0.695298
	c	8.947	i	7.991	0.893149			c	4.431	i	5.197	1.17287
	c	4.166	i	5.02	1.20499			c	5.946	i	2.175	0.365792
	c	3.42	i	2.771	0.810234			c	7.263	i	3.664	0.504475
	c	11.51	i	5.243	0.455517			c	5.43	i	1.589	0.292634
	c	5.707	i	6.107	1.07009				6.7205		5.229	0.827347
		8.343		7.698	0.911194

## Sheet: 2b
siCtrl	c	i	Ratio IdU/CldU	siBRCA2	c	i	Ratio IdU/CldU	siWRNIP1	c	i	Ratio IdU/CldU	siMyo6	c	i	Ratio IdU/CldU
	8.013	7.993	0.997504		12.622	11.804	0.935193		19.913	22.056	1.10762		12.597	9.496	0.75383
	13.815	10.748	0.777995		4.043	2.889	0.714568		4.307	5.159	1.19782		16.867	6.609	0.39183
	10.409	9.448	0.907676		4.185	2.184	0.521864		4.307	3.442	0.799164		17.058	15.09	0.884629
	8.745	3.251	0.371755		9.305	12.477	1.34089		5.768	4.018	0.696602		17.918	17.668	0.986048
	9.934	14.315	1.44101		10.041	9.604	0.956478		18.262	15.962	0.874055		17.218	17.264	1.00267
	11.569	10.768	0.930763		5.977	4.945	0.827338		13.846	13.723	0.991117		15.211	16.525	1.08638
	5.3	6.334	1.19509		9.277	6.499	0.70055		14.882	11.932	0.801774		8.204	7.061	0.860678
	8.959	14.88	1.6609		15.993	15.427	0.96461		18.38	10.997	0.598313		18	9.74	0.541111
	4.059	6.26	1.54225		15.442	17.986	1.16475		17.773	22.594	1.27125		10.784	8.049	0.746384
	7.85	7.782	0.991338		9.553	5.642	0.5906		15.886	15.543	0.978409		8.099	5.452	0.67317
	6.547	6.467	0.987781		14.548	17.592	1.20924		22.677	17.985	0.793094		9.754	12.366	1.26779
	15.447	23.697	1.53408		18.402	19.009	1.03299		14.397	17.016	1.18191		6.457	6.919	1.07155
	13.022	17.879	1.37298		6.167	10.98	1.78044		8.021	5.113	0.637452		10.622	9.723	0.915364
	21.667	14.915	0.688374		8.244	8.275	1.00376		13.379	20.236	1.51252		4.731	5.183	1.09554
	17.209	17.912	1.04085		7.817	5.799	0.741845		9.802	13.514	1.3787		5.008	6.294	1.25679
	11.851	15.413	1.30057		9.997	8.813	0.881564		9.037	11.561	1.2793		14.121	11.224	0.794845
	14.359	19.971	1.39084		9.016	4.546	0.504215		14.724	14.942	1.01481		7.635	7.313	0.957826
	18.633	19.539	1.04862		8.584	14.241	1.65902		9.017	7.155	0.793501		10.882	8.469	0.778258
	20.156	24.24	1.20262		3.786	2.977	0.786318		6.934	6.489	0.935823		9.48	10.525	1.11023
	4.544	4.265	0.9386		5.786	3.576	0.618044		12.006	11.945	0.994919		10.453	15.316	1.46523
	13.998	21.489	1.53515		11.433	8.444	0.738564		17.772	14.99	0.843462		12.218	8.04	0.658046
	10.272	6.33	0.616238		7.712	6.344	0.822614		20.158	15.69	0.778351		13.557	10.997	0.811168
	6.313	6.284	0.995406		10.472	4.418	0.421887		14.634	19.126	1.30696		11.517	9.665	0.839194
	7.851	13.84	1.76283		11.075	8.064	0.728126		14.863	15.546	1.04595		9.52	7.285	0.765231
	8.239	10.682	1.29652		11	5.909	0.537182		11.637	13.209	1.13509		16.546	16.655	1.00659
	11.565	12.072	1.04384		10.267	14.464	1.40879		19.039	15.205	0.798624		9.802	10.916	1.11365
	17.583	17.235	0.980208		13.72	8.664	0.631487		18.026	8.615	0.477921		9.383	5.938	0.632847
	13.49	11.951	0.885915		12.533	8.532	0.680763		4.838	5.587	1.15482		14.508	9.837	0.67804
	19.019	17.477	0.918923		14.841	9.567	0.644633		10.848	8.176	0.753687		9.286	7.777	0.837497
	14.548	23.5	1.61534		8.357	5.22	0.624626		6.959	4.907	0.70513		7.324	6.034	0.823867
	12.476	13.992	1.12151		7.017	5.727	0.816161		10.34	7.913	0.76528		8.667	7.669	0.884851
	13.28	19.678	1.48178		7.475	4.908	0.656589		11.859	7.616	0.642213		19.791	25.366	1.28169
	9.534	8.097	0.849276		3.75	5.747	1.53253		14.692	13.122	0.893139		10.899	10.725	0.984035
	13.293	15.207	1.14399		7.114	11.054	1.55384		12.328	5.716	0.46366		7.018	8.875	1.26461
	15.394	23.564	1.53073		5.612	11.726	2.08945		6.775	8.11	1.19705		6.583	4.254	0.64621
	17.06	23.249	1.36278		10.914	4.454	0.4081		9.624	12.184	1.266		10.663	7.332	0.687611
	8.368	14.129	1.68846		12.194	15.368	1.26029		11.117	13.449	1.20977		13.567	13.104	0.965873
	15.509	16.451	1.06074		10.394	12.362	1.18934		10.263	13.591	1.32427		11.25	10.346	0.919644
	8.644	5.127	0.593128		9.916	12.157	1.226		16.445	19.62	1.19307		13.096	7.161	0.546808
	9.918	8.206	0.827385		7.845	5.879	0.749395		12.689	14.392	1.13421		10.167	7.688	0.756172
	16.165	16.428	1.01627		9.55	5.765	0.603665		10.488	7.361	0.70185		10.218	7.917	0.774809
	12.494	20.195	1.61638		8.605	10.397	1.20825		13.03	10.842	0.83208		13.29	9.332	0.702182
	12.972	10.59	0.816374		14.593	8.324	0.57041		7.085	11.219	1.58349		9.753	7.33	0.751564
	16.31	15.899	0.974801		8.548	5.399	0.63161		14.258	14.566	1.0216		11.299	5.418	0.479511
	20.792	20.932	1.00673		10.992	7.234	0.658115		13.969	12.473	0.892906		9.383	6.174	0.657999
	10.799	17.818	1.64997		8.627	6.974	0.808392		8.461	8.124	0.96017		10.932	7.464	0.682766
	14.79	15.486	1.04706		16.002	13.114	0.819523		7.181	5.023	0.699485		11.284	7.299	0.646845
	15.885	16.384	1.03141		14.294	12.398	0.867357		15.788	16.266	1.03028		13.559	9.179	0.676967
	15.6	13.594	0.87141		15.969	17.448	1.09262		6.28	4.317	0.68742		7.816	12.37	1.58265
	17.503	15.179	0.867223		8.119	7.977	0.98251		7.787	4.544	0.583537		5.314	10.485	1.97309
	12.351	9.593	0.776698		9.626	6.288	0.653231		14.328	9.816	0.685092		11.874	15.58	1.31211
	9.736	11.794	1.21138		9.326	11.166	1.1973		3.814	6.333	1.66046		11.019	9.738	0.883746
	11.15	20.225	1.8139		17.311	12.725	0.735082		17.835	21.937	1.23		3.55	3.157	0.889296
	19.554	20.996	1.07374		12.039	10.171	0.844838		7.162	6.141	0.857442		10.56	8.634	0.817614
	15.277	23.598	1.54468		14.105	16.384	1.16157		10.392	8.125	0.781851		13.438	8.099	0.602694
	12.874	18.435	1.43196		12.162	15.701	1.29099		10.595	9.962	0.940255		11.32	9.014	0.79629
	7.567	12.59	1.6638		18.149	14.355	0.790953		7.596	7.181	0.945366		11.624	9.176	0.789401
	11.306	11.281	0.997789		15.312	12.466	0.814133		5.186	3.472	0.669495		10.159	3.718	0.365981
	18.715	18.642	0.996099		15.725	13.948	0.886995		4.32	3.427	0.793287		9.031	13.835	1.53195
	15.148	16.938	1.11817		18.78	21.538	1.14686		10.534	11.784	1.11866		9.702	7.171	0.739126
	19.673	17.635	0.896406		8.386	8.328	0.993084		11.433	11.857	1.03709		12.338	10.854	0.879721
	11.161	22.995	2.0603		14.869	8.852	0.595333		16.379	4.806	0.293425		16.155	11.052	0.684123
	6.832	6.469	0.946868		7.307	13.887	1.90051		6.175	3.578	0.579433		13.311	5.419	0.407107
	13.834	16.646	1.20327		10.809	8.445	0.781293		11.501	11.098	0.96496		10.941	7.277	0.665113
	16.536	17.894	1.08212		14.03	19.669	1.40192		13.524	9.854	0.728631		8.902	10.37	1.16491
	20.943	21.586	1.0307		12.797	7.849	0.613347		9.578	6.831	0.713197		9.082	11.914	1.31183
	18.034	21.877	1.2131		10.752	9.163	0.852214		16.772	9.458	0.563916		15.789	12.106	0.766736
	15.432	19.917	1.29063		14.193	7.212	0.508138		10.593	10.511	0.992259		11.543	17.437	1.51061
	17.863	15.063	0.843251		10.208	9.94	0.973746		4.273	6.129	1.43436		12.597	7.592	0.602683
	19.953	24.243	1.21501		9.822	5.916	0.602321		6.475	6.616	1.02178		11.653	8.822	0.757058
	21.124	20.709	0.980354		14.888	7.162	0.481059		10.339	5.815	0.562434		8.615	6.603	0.766454
	20.033	24.328	1.2144		9.963	9.376	0.941082		5.361	6.1	1.13785		9.462	4.573	0.483302
	15.064	18.645	1.23772		18.422	11.331	0.61508		13.499	9.699	0.718498		9.907	6.617	0.667912
	16.529	15.486	0.936899		13.391	13.796	1.03024		10.932	12.626	1.15496		11.097	7.282	0.656213
	14.326	16.134	1.1262		14.47	13.567	0.937595		11.074	10.386	0.937872		11.771	5.623	0.477699
	15.312	6.696	0.437304		10.352	11.486	1.10954		14.376	15.346	1.06747		10.679	11.352	1.06302
	7.754	8.183	1.05533		12.963	10.941	0.844018		18.435	20.981	1.13811		8.976	9.722	1.08311
	13.771	16.06	1.16622		12.254	8.413	0.686551		10.736	10.738	1.00019		15.889	7.945	0.500031
	10.139	9.911	0.977513		9.044	10.662	1.1789		12.699	7.94	0.625246		11.589	10.648	0.918802
	24.123	22.196	0.920118		8.618	4.678	0.542817		8.622	6.529	0.757249		9.089	6.983	0.768291
	13.498	8.414	0.623352		16.841	11.951	0.709637		11.818	10.141	0.858098		12.688	7.885	0.621453
	19.549	23.148	1.1841		4.599	7.015	1.52533		10.82	7.477	0.691035		11.044	11.35	1.02771
	18.709	23.18	1.23898		8.441	6.796	0.805118		15.309	11.965	0.781566		11.453	7.896	0.689426
	20.982	17.688	0.843008		12.862	7.744	0.602084		4.037	2.853	0.706713		11.41	9.492	0.831902
	13.634	15.749	1.15513		9.687	8.843	0.912873		7.977	5.446	0.682713		11.073	7.122	0.643186
	17.731	22.65	1.27742		11.727	10.163	0.866633		6.205	5.302	0.854472		15.273	10.042	0.6575
	19.959	17.888	0.896237		5.835	6.242	1.06975		10.035	13.758	1.371		11.563	7.607	0.657874
	18.048	23.628	1.30918		9.144	12.607	1.37872		9.478	6.16	0.649926		16.027	9.561	0.596556
	24.255	12.313	0.507648		8.059	8.366	1.03809		13.316	10.368	0.778612		11.683	6.996	0.598819
	16.924	9.836	0.581186		5.406	4.517	0.835553		10.441	7.307	0.699837		10.459	9.221	0.881633
	15.546	8.323	0.535379		9.135	6.465	0.707718		7.106	3.969	0.558542		12.966	9.043	0.697439
	16.233	16.979	1.04596		10.982	10.659	0.970588		11.245	8.95	0.795909		7.096	8.738	1.2314
	16.668	15.361	0.921586		13.284	11.077	0.83386		6.347	4.744	0.74744		5.811	4.116	0.708312
	17.078	26.224	1.53554		4.119	5.146	1.24933		12.452	4.32	0.346932		13.989	8.463	0.604975
	11.642	14.074	1.2089		14.087	8.348	0.592603		5.727	6.649	1.16099		9.982	6.783	0.679523
	8.508	5.025	0.590621		10.718	8.144	0.759843		11.482	11.049	0.962289		13.524	15.687	1.15994
	16.857	19.329	1.14665		7.299	5.19	0.711056		11.637	10.252	0.880983		11.118	6.982	0.627991
	14.663	15.836	1.08		13.326	8.991	0.674696		5.847	3.027	0.517701		11.428	8.6	0.752538
	14.603	14.832	1.01568		14.788	10.854	0.733973		6.215	3.789	0.609654		19.029	14.242	0.748437
	14.094	16.264	1.15397		7.807	5.251	0.672602		18.399	12.454	0.676885		19.056	22.569	1.18435
avg	14.1305	15.4065	1.10842	av	10.7594	9.49087	0.906579	av	11.2298	10.0794	0.903617	av	11.3764	9.45626	0.851361

## Sheet: 2c
siCtrl-DOX					Ratio IdU/CldU		siCtrl+DOX					Ratio IdU/CldU		siMyo6-DOX					Ratio IdU/CldU		siMyo6+DOX					Ratio IdU/CldU
	c	3.924	i	5.301	1.35092			c	6.7	i	6.736	1.00537			c	11.428	i	3.638	0.318341			c	3.392	i	3.568	1.05189
	c	4.57	i	3.586	0.784683			c	8.198	i	8.541	1.04184			c	7.882	i	10.086	1.27962			c	4.68	i	2.392	0.511111
	c	15.032	i	18.675	1.24235			c	3.942	i	4.859	1.23262			c	9.096	i	6.812	0.748901			c	10.904	i	9.247	0.848037
	c	10.971	i	11.168	1.01796			c	7.117	i	7.452	1.04707			c	9.915	i	4.279	0.431568			c	7.372	i	6.957	0.943706
	c	22.452	i	22.962	1.02272			c	9.429	i	8.259	0.875915			c	10.958	i	4.13	0.376894			c	3.55	i	3.198	0.900845
	c	13.611	i	10.518	0.772757			c	8.978	i	8.3	0.924482			c	6.742	i	6.488	0.962326			c	5.368	i	4.629	0.862332
	c	14.961	i	18.217	1.21763			c	7.268	i	7.172	0.986791			c	6.48	i	6.423	0.991204			c	7.033	i	6.267	0.891085
	c	10.626	i	15.156	1.42631			c	4.308	i	2.39	0.554782			c	18.586	i	13.495	0.726084			c	9.254	i	10.407	1.12459
	c	17.061	i	19.422	1.13839			c	6.039	i	6.337	1.04935			c	8.754	i	8.008	0.914782			c	3.444	i	4.908	1.42509
	c	10.662	i	11.021	1.03367			c	4.319	i	5.293	1.22552			c	6.286	i	7.158	1.13872			c	6.158	i	9.375	1.52241
	c	6.535	i	6.742	1.03168			c	8.638	i	9.634	1.1153			c	6.095	i	5.317	0.872354			c	3.254	i	4.262	1.30977
	c	15.07	i	13.387	0.888321			c	8.305	i	4.728	0.569296			c	6.979	i	2.568	0.367961			c	8.684	i	6.968	0.802395
	c	8.355	i	9.753	1.16732			c	9.347	i	10.209	1.09222			c	7.191	i	10.254	1.42595			c	3.878	i	2.473	0.6377
	c	7.812	i	10.712	1.37122			c	2.52	i	3.026	1.20079			c	11.083	i	9.816	0.885681			c	3.888	i	4.219	1.08513
	c	6.578	i	5.691	0.865157			c	6.615	i	6.471	0.978231			c	7.459	i	8.372	1.1224			c	3.587	i	2.805	0.781991
	c	10.025	i	12.106	1.20758			c	7.761	i	4.433	0.571189			c	8.947	i	10.174	1.13714			c	2.884	i	2.795	0.96914
	c	5.253	i	6.449	1.22768			c	7.471	i	8.579	1.14831			c	8.947	i	7.666	0.856824			c	3.055	i	2.18	0.713584
	c	5.157	i	6.785	1.31569			c	5.288	i	4.135	0.781959			c	9.202	i	8.019	0.871441			c	4.262	i	2.931	0.687705
	c	3.758	i	4.079	1.08542			c	6.337	i	9.304	1.4682			c	3.191	i	3.217	1.00815			c	5.537	i	5.065	0.914755
	c	7.817	i	8.274	1.05846			c	4.519	i	3.255	0.720292			c	3.586	i	4.29	1.19632			c	6.292	i	2.342	0.372219
	c	6.784	i	8.839	1.30292			c	4.966	i	6.366	1.28192			c	3.121	i	3.666	1.17462			c	5.536	i	6.25	1.12897
	c	7.029	i	8.661	1.23218			c	8.617	i	5.697	0.661135			c	7.136	i	6.877	0.963705			c	8.027	i	5.705	0.710726
	c	5.89	i	6.721	1.14109			c	4.377	i	2.93	0.669408			c	11.365	i	8.661	0.762077			c	6.179	i	7.005	1.13368
	c	13.072	i	17.145	1.31158			c	9.069	i	7.585	0.836366			c	7.206	i	8.449	1.1725			c	3.395	i	1.754	0.516642
	c	7.95	i	9.239	1.16214			c	5.825	i	5.617	0.964292			c	4.4	i	2.936	0.667273			c	6.313	i	7.689	1.21796
	c	9.311	i	4.391	0.471593			c	4.682	i	3.484	0.744126			c	4.494	i	1.742	0.387628			c	8.08	i	7.97	0.986386
	c	3.425	i	1.836	0.536058			c	5.658	i	5.329	0.941852			c	3.552	i	2.075	0.584178			c	6.283	i	6.396	1.01799
	c	8.484	i	12.296	1.44932			c	4.903	i	3.411	0.695697			c	5.454	i	2.531	0.464063			c	3.371	i	3.198	0.94868
	c	6.2	i	9.531	1.53726			c	5.178	i	2.978	0.575126			c	12.097	i	14.782	1.22196			c	2.112	i	2.827	1.33854
	c	8.721	i	9.447	1.08325			c	6.224	i	3.128	0.502571			c	6.471	i	7.212	1.11451			c	5.374	i	1.523	0.283402
	c	8.443	i	6.117	0.724506			c	9.747	i	10.692	1.09695			c	7.07	i	3.623	0.512447			c	3.095	i	2.178	0.703716
	c	11.234	i	7.885	0.701887			c	4.424	i	4.623	1.04498			c	3.641	i	4.547	1.24883			c	5.941	i	5.832	0.981653
	c	8.314	i	7.697	0.925788			c	5.123	i	5.746	1.12161			c	7.886	i	5.067	0.642531			c	7.833	i	7.141	0.911656
	c	8.638	i	9.243	1.07004			c	7.066	i	9.493	1.34348			c	10.153	i	4.135	0.407269			c	6.241	i	5.682	0.910431
	c	7.057	i	5.841	0.827689			c	6.713	i	1.751	0.260837			c	5.713	i	2.021	0.353755			c	4.468	i	5.531	1.23791
	c	10.86	i	8.725	0.803407			c	8.187	i	11.96	1.46085			c	5.42	i	2.347	0.433026			c	4.491	i	2.94	0.654643
	c	10.939	i	10.842	0.991133			c	6.366	i	5.868	0.921772			c	2.987	i	2.336	0.782056			c	6.041	i	7.286	1.20609
	c	5.591	i	7.152	1.2792			c	5.728	i	3.598	0.628142			c	6.235	i	3.918	0.628388			c	3.673	i	3.883	1.05717
	c	7.365	i	10.425	1.41548			c	5.088	i	6.363	1.25059			c	3.352	i	2.993	0.8929			c	6.076	i	6.34	1.04345
	c	10.052	i	9.873	0.982193			c	7.651	i	10.702	1.39877			c	4.029	i	4.319	1.07198			c	3.467	i	4.099	1.18229
	c	7.314	i	9.162	1.25267			c	7.706	i	7.111	0.922787			c	5.957	i	3.127	0.524929			c	6.494	i	4.643	0.714968
	c	10.549	i	11.916	1.12959			c	6.203	i	6.087	0.981299			c	4.263	i	3.226	0.756744			c	3.879	i	2.578	0.664604
	c	9.553	i	7.413	0.775987			c	4.919	i	5.046	1.02582			c	4.565	i	4.608	1.00942			c	8.216	i	5.462	0.6648
	c	10.661	i	8.947	0.839227			c	7.44	i	7.346	0.987366			c	5.385	i	1.521	0.282451			c	6.003	i	4.877	0.812427
	c	8.261	i	10.144	1.22794			c	8.89	i	9.769	1.09888			c	2.065	i	1.209	0.585472			c	2.645	i	3.921	1.48242
	c	10.771	i	12.707	1.17974			c	6.004	i	4.057	0.675716			c	3.681	i	4.422	1.2013			c	3.369	i	2.695	0.799941
	c	8.808	i	11.626	1.31994			c	9.029	i	11.934	1.32174			c	6.252	i	6.003	0.960173			c	2.684	i	3.707	1.38115
	c	9.009	i	11.518	1.2785			c	6.238	i	6.672	1.06957			c	5.136	i	5.947	1.1579			c	5.698	i	8.892	1.56055
	c	8.81	i	8.102	0.919637			c	8.705	i	12.556	1.44239			c	14.08	i	9.632	0.684091			c	4.663	i	6.302	1.35149
	c	4.464	i	4.27	0.956541			c	6.238	i	8.781	1.40766			c	3.669	i	4.337	1.18207			c	2.36	i	1.541	0.652966
	c	11.51	i	14.851	1.29027			c	3.123	i	1.958	0.626961			c	8.572	i	4.837	0.564279			c	7.364	i	6.286	0.853612
	c	9.643	i	9.017	0.935082			c	17.899	i	17.684	0.987988			c	6.271	i	2.982	0.475522			c	5.834	i	8.344	1.43024
	c	7.927	i	3.812	0.480888			c	6.561	i	6.014	0.916629			c	6.785	i	6.474	0.954164			c	6.908	i	4.919	0.712073
	c	8.912	i	11.097	1.24518			c	10.288	i	8.709	0.84652			c	7.5	i	6.225	0.83			c	8.573	i	6.526	0.761227
	c	13.842	i	12.214	0.882387			c	7.613	i	7.102	0.932878			c	7.891	i	5.205	0.659612			c	5.132	i	5.922	1.15394
	c	6.825	i	6.28	0.920147			c	6.983	i	3.586	0.513533			c	8.833	i	1.691	0.191441			c	7.051	i	7.019	0.995462
	c	16.558	i	11.887	0.717901			c	8.624	i	8.982	1.04151			c	3.443	i	1.494	0.433924			c	2.978	i	2.814	0.944929
	c	8.39	i	6.967	0.830393			c	9.147	i	8.404	0.918771			c	7.811	i	3.497	0.447702			c	5.591	i	4.124	0.737614
	c	6.382	i	8.279	1.29724			c	6.538	i	6.391	0.977516			c	5.473	i	2.884	0.52695			c	2.626	i	3.85	1.46611
	c	7.85	i	7.255	0.924204			c	7.347	i	6.538	0.889887			c	5.731	i	3.842	0.670389			c	8.432	i	6.97	0.826613
	c	6.691	i	5.658	0.845614			c	5.446	i	6.672	1.22512			c	2.985	i	3.298	1.10486			c	2.11	i	2.435	1.15403
	c	20.117	i	15.086	0.749913			c	11.687	i	12.651	1.08248			c	10.716	i	9.411	0.878219			c	4.225	i	4.766	1.12805
	c	10.344	i	10.799	1.04399			c	5.742	i	5.372	0.935563			c	5.177	i	4.323	0.83504			c	3.813	i	3.156	0.827695
	c	5.407	i	7.219	1.33512			c	5.004	i	6.035	1.20604			c	8.249	i	5.545	0.672203			c	5.975	i	1.763	0.295063
	c	12.772	i	10.876	0.85155			c	4.784	i	6.597	1.37897			c	13.331	i	5.892	0.441977			c	2.978	i	2.666	0.895232
	c	7.681	i	9.17	1.19385			c	9.321	i	10.549	1.13175			c	4.753	i	2.102	0.442247			c	2.876	i	2.435	0.846662
	c	6.969	i	7.715	1.10705			c	10.602	i	11.476	1.08244			c	4.457	i	1.62	0.363473			c	3.3	i	3.714	1.12545
	c	12.709	i	12.292	0.967189			c	9.63	i	7.956	0.826168			c	7.977	i	8.082	1.01316			c	7.196	i	4.97	0.690661
	c	12.521	i	11.483	0.917099			c	6.509	i	4.124	0.633584			c	5.554	i	5.943	1.07004			c	3.24	i	2.955	0.912037
	c	10.246	i	9.437	0.921042			c	9.333	i	8.659	0.927783			c	7.754	i	5.042	0.650245			c	9.674	i	7.974	0.824271
	c	10.587	i	11.189	1.05686			c	4.536	i	2.759	0.608245			c	5.105	i	4.058	0.794907			c	1.591	i	1.87	1.17536
	c	9.833	i	12.135	1.23411			c	7.379	i	7.874	1.06708			c	3.987	i	4.463	1.11939			c	4.639	i	2.154	0.464324
	c	10.297	i	10.381	1.00816			c	7.114	i	11.247	1.58097			c	5	i	2.609	0.5218			c	8.157	i	7.613	0.933309
	c	10.328	i	10.744	1.04028			c	6.21	i	8.277	1.33285			c	9.538	i	3.467	0.363493			c	7.011	i	7.702	1.09856
	c	8.982	i	9.38	1.04431			c	8.418	i	8.083	0.960204			c	3.833	i	4.528	1.18132			c	4.353	i	3.585	0.82357
	c	7.48	i	10.526	1.40722			c	6.435	i	5.169	0.803263			c	4.193	i	3.162	0.754114			c	3.521	i	4.008	1.13831
	c	13.414	i	12.177	0.907783			c	6.086	i	7.9	1.29806			c	4.205	i	4.377	1.0409			c	2.303	i	3.183	1.38211
	c	10.247	i	10.803	1.05426			c	5.313	i	7.114	1.33898			c	6.42	i	5.057	0.787695			c	5.8	i	6.38	1.1
	c	11.21	i	10.246	0.914005			c	7.991	i	3.24	0.405456			c	7.702	i	4.345	0.564139			c	8.938	i	6.594	0.737749
	c	8.243	i	7.009	0.850297			c	9.494	i	3.49	0.367601			c	3.97	i	3.451	0.86927			c	10.508	i	12.152	1.15645
	c	8.261	i	5.572	0.674495			c	9.505	i	11.676	1.22841			c	4.569	i	3.529	0.772379			c	8.754	i	5.872	0.670779
	c	10.025	i	5.861	0.584638			c	10.459	i	15.346	1.46725			c	3.242	i	3.402	1.04935			c	7.85	i	7.389	0.941274
	c	6.246	i	5.985	0.958213			c	7.137	i	10.29	1.44178			c	6.907	i	4.011	0.580715			c	8.484	i	6.623	0.780646
	c	7.706	i	8.769	1.13794			c	12.959	i	8.261	0.637472			c	4.22	i	4.629	1.09692			c	7.874	i	6.291	0.798959
	c	8.097	i	7.908	0.976658			c	11.219	i	11.658	1.03913			c	5.451	i	5.713	1.04806			c	6.812	i	7.975	1.17073
	c	6.423	i	6.507	1.01308			c	8.648	i	13.607	1.57343			c	6.641	i	4.063	0.611805			c	8.909	i	8.418	0.944887
	c	8.082	i	8.714	1.0782			c	6.886	i	7.124	1.03456			c	5	i	4.179	0.8358			c	9.87	i	8.753	0.886829
	c	8.128	i	9.928	1.22146			c	14.163	i	13.122	0.926499			c	5.236	i	5.002	0.955309			c	6.419	i	7.335	1.1427
	c	13.013	i	8.957	0.688312			c	9.892	i	12.925	1.30661			c	3.09	i	4.161	1.3466			c	5.572	i	5.237	0.939878
	c	10.587	i	14.352	1.35562			c	5.913	i	2.247	0.38001			c	3.49	i	2.452	0.702579			c	4.473	i	4.995	1.1167
	c	9.947	i	10.292	1.03468			c	9.185	i	6.162	0.670876			c	10.241	i	6.448	0.629626			c	4.171	i	3.725	0.893071
	c	9.88	i	9.581	0.969737			c	7.114	i	4.637	0.651813			c	7.985	i	7.31	0.915466			c	5.087	i	6.169	1.2127
	c	11.821	i	11.492	0.972168			c	8.8	i	4.369	0.496477			c	4.121	i	3.224	0.782334			c	10.894	i	10.044	0.921975
	c	9.669	i	9.494	0.981901			c	8.753	i	8.23	0.940249			c	8.41	i	2.161	0.256956			c	8.445	i	9.472	1.12161
	c	10.459	i	9.636	0.921312			c	8.714	i	8.452	0.969933			c	6.412	i	4.329	0.67514			c	7.608	i	9.176	1.2061
	c	9.066	i	9.256	1.02096			c	8.718	i	6.691	0.767493			c	3.768	i	1.944	0.515924			c	8.753	i	9.697	1.10785
	c	8.719	i	4.06	0.46565			c	7.217	i	8.718	1.20798			c	6.28	i	5.451	0.867994			c	8.205	i	3.467	0.422547
	c	13.251	i	10.29	0.776545			c	6.914	i	4.629	0.669511			c	5.991	i	2.864	0.47805			c	7.993	i	7.378	0.923058
	c	7.522	i	8.528	1.13374			c	6.423	i	3.208	0.499455			c	4.383	i	5.331	1.21629			c	6.921	i	5.061	0.731253
	c	5.92	i	6.337	1.07044			c	6.159	i	5.046	0.819289			c	5.282	i	4.202	0.795532			c	5.391	i	5.184	0.961603
	c	5.293	i	2.48	0.468543			c	8.34	i	8.097	0.970863			c	3.586	i	1.925	0.53681			c	3.955	i	2.217	0.560556
	c	3.526	i	4.78	1.35564			c	5.08	i	4.433	0.872638			c	2.841	i	3.201	1.12672							0.933309
	c	7.158	i	6.866	0.959206			c	8.612	i	9.777	1.13528			c	3.623	i	2.291	0.632349
	c	9.14	i	10.169	1.11258							0.977516							0.782334
					1.03267

## Sheet: 2d
CTRL					Ratio IdU/CldU		siMyo6					Ratio IdU/CldU		siMyo6+siRAD51					Ratio IdU/CldU		siMyo6+siHLTF					Ratio IdU/CldU		siMyo6+siZRANB3					Ratio IdU/CldU		siMyo6+siSMARCAL1					Ratio IdU/CldU
	c	16.323	i	18.166	1.11291			c	2.161	i	2.042	0.944933			c	8.097	i	5.288	0.653081			c	10.599	i	10.142	0.956883			c	6.812	i	7.357	1.08001			c	3.311	i	6.553	1.97916
	c	4.314	i	3.592	0.832638			c	5.975	i	2.139	0.357992			c	7.219	i	3.696	0.511982			c	11.845	i	11.68	0.98607			c	8.924	i	12.338	1.38256			c	2.644	i	3.895	1.47315
	c	3.338	i	4.434	1.32834			c	4.008	i	5.914	1.47555			c	6.027	i	7.616	1.26365			c	8.642	i	7.415	0.858019			c	6.462	i	5.82	0.90065			c	9.326	i	2.339	0.250804
	c	13.683	i	17.335	1.2669			c	5.975	i	1.87	0.312971			c	14.621	i	16.269	1.11271			c	9.884	i	7.758	0.784905			c	12.965	i	11.513	0.888006			c	4.206	i	3.579	0.850927
	c	7.993	i	3.767	0.471287			c	7.207	i	9.396	1.30373			c	6.431	i	5.414	0.84186			c	12.925	i	7.927	0.613308			c	13.025	i	10.68	0.819962			c	5.074	i	4.537	0.894166
	c	4.846	i	6.291	1.29818			c	6.488	i	9.716	1.49753			c	6.417	i	6.462	1.00701			c	7.029	i	7.497	1.06658			c	6.471	i	6.983	1.07912			c	7.793	i	10.314	1.3235
	c	10.782	i	12.755	1.18299			c	11.059	i	3.411	0.308437			c	9.096	i	9.019	0.991535			c	9.432	i	7.698	0.816158			c	8.989	i	11.019	1.22583			c	11.845	i	13.081	1.10435
	c	7.709	i	10.727	1.39149			c	7.745	i	7.471	0.964622			c	4.772	i	4.018	0.841995			c	8.037	i	9.294	1.1564			c	6.977	i	7.24	1.0377			c	7.435	i	5.537	0.744721
	c	2.112	i	3.478	1.64678			c	21.598	i	8.56	0.396333			c	5.579	i	7.172	1.28554			c	5.694	i	4.57	0.802599			c	8.989	i	9.472	1.05373			c	6.28	i	8.351	1.32978
	c	10.758	i	10.794	1.00335			c	5.88	i	4.342	0.738435			c	7.975	i	7.837	0.982696			c	5.242	i	6.57	1.25334			c	6.329	i	4.949	0.781956			c	8.393	i	7.679	0.914929
	c	2.072	i	3.101	1.49662			c	5.349	i	7.276	1.36025			c	5.812	i	8.213	1.41311			c	5.575	i	4.871	0.873722			c	11.897	i	10.362	0.870976			c	15.629	i	17.221	1.10186
	c	5.275	i	6.217	1.17858			c	5.431	i	3.837	0.7065			c	3.623	i	4.718	1.30224			c	8.89	i	6.889	0.774916			c	6.735	i	9.747	1.44722			c	7.687	i	5.072	0.659815
	c	2.493	i	5.317	2.13277			c	2.9	i	2.303	0.794138			c	5.728	i	2.291	0.399965			c	13.198	i	14.901	1.12903			c	15.587	i	9.571	0.614037			c	11.182	i	12.556	1.12288
	c	10.975	i	10.892	0.992437			c	4.766	i	4.353	0.913345			c	4.871	i	6.691	1.37364			c	6.186	i	2.898	0.468477			c	15.184	i	18.186	1.19771			c	11.321	i	9.686	0.855578
	c	4.424	i	5.545	1.25339			c	5.226	i	4.449	0.85132			c	6.146	i	3.38	0.549951			c	7.158	i	8.342	1.16541			c	6.661	i	8.841	1.32728			c	3.996	i	5.377	1.3456
	c	7.421	i	5.771	0.777658			c	4.966	i	4.88	0.982682			c	5.457	i	4.723	0.865494			c	5.41	i	3.852	0.712015			c	10.139	i	8.748	0.862807			c	8.678	i	5.169	0.595644
	c	6.066	i	8.475	1.39713			c	3.208	i	2.531	0.788965			c	7.846	i	5.602	0.713994			c	10.449	i	6.736	0.644655			c	12.259	i	9.742	0.794681			c	6.363	i	3.497	0.549584
	c	3.73	i	4.723	1.26622			c	4.144	i	3.895	0.939913			c	5.003	i	6.742	1.34759			c	8.558	i	10.086	1.17855			c	3.927	i	3.955	1.00713			c	7.497	i	4.797	0.639856
	c	9.017	i	10.637	1.17966			c	6.418	i	1.925	0.299938			c	4.621	i	3.61	0.781216			c	5.492	i	4.731	0.861435			c	6.61	i	6.613	1.00045			c	10.246	i	6.371	0.621804
	c	8.588	i	8.743	1.01805			c	8.179	i	5.275	0.644944			c	4.275	i	3.585	0.838596			c	8.48	i	10.542	1.24316			c	15.553	i	15.398	0.990034			c	4.182	i	4.529	1.08297
	c	6.115	i	8.086	1.32232			c	3.828	i	2.766	0.722571			c	6.902	i	6.999	1.01405			c	4.903	i	3.899	0.795227			c	2.238	i	2.139	0.955764			c	7.051	i	9.514	1.34931
	c	6.742	i	9.343	1.38579			c	8.362	i	4.855	0.580603			c	5.732	i	7.028	1.2261			c	8.613	i	8.952	1.03936			c	7.506	i	10.252	1.36584			c	8.208	i	9.364	1.14084
	c	7.423	i	3.49	0.47016			c	7.48	i	4.308	0.575936			c	5.912	i	9.029	1.52723			c	13.96	i	13.539	0.969842			c	7.887	i	1.618	0.205148			c	12.124	i	12.463	1.02796
	c	3.533	i	2.468	0.698556			c	5.868	i	6.393	1.08947			c	11.198	i	12.775	1.14083			c	8.425	i	11.405	1.35371			c	7.912	i	6.412	0.810415			c	9.625	i	12.54	1.30286
	c	4.221	i	5.251	1.24402			c	5.23	i	7.117	1.3608			c	7.144	i	9.645	1.35008			c	4.152	i	5.194	1.25096			c	11.405	i	7.084	0.621131			c	9.662	i	10.71	1.10847
	c	8.593	i	9.392	1.09298			c	4.519	i	4.029	0.891569			c	9.824	i	12.465	1.26883			c	5.568	i	4.623	0.83028			c	7.767	i	5.124	0.659714			c	5.9	i	2.906	0.492542
	c	10.148	i	6.195	0.610465			c	8.057	i	4.823	0.59861			c	8.151	i	10.345	1.26917			c	6.707	i	7.615	1.13538			c	13.18	i	14.83	1.12519			c	5.617	i	6.791	1.20901
	c	4.424	i	5.841	1.3203			c	3.604	i	4.008	1.1121			c	10.488	i	10.637	1.01421			c	7.793	i	9.625	1.23508			c	13.285	i	13.195	0.993225			c	7.224	i	9.222	1.27658
	c	5.716	i	5.025	0.879111			c	5.89	i	5.575	0.94652			c	12.581	i	18.816	1.49559			c	9.447	i	6.675	0.706574			c	11.155	i	15.044	1.34863			c	8.926	i	6.184	0.692808
	c	7.077	i	3.128	0.441995			c	8.424	i	5.771	0.685066			c	4.216	i	8.01	1.89991			c	4.068	i	2.95	0.725172			c	11.903	i	14.181	1.19138			c	7.945	i	8.772	1.10409
	c	4.202	i	3.533	0.84079			c	6.353	i	6.495	1.02235			c	14.496	i	11.971	0.825814			c	7.252	i	10.208	1.40761			c	11.078	i	10.756	0.970933			c	5.497	i	7.071	1.28634
	c	5.046	i	6.334	1.25525			c	6.128	i	5.986	0.976828			c	4.537	i	2.66	0.586291			c	3.902	i	2.39	0.612506			c	4.406	i	5.127	1.16364			c	8.233	i	8.611	1.04591
	c	2.957	i	2.592	0.876564			c	5.705	i	4.017	0.704119			c	8.731	i	6.566	0.752033			c	3.846	i	6.326	1.64483			c	8.578	i	4.462	0.520168			c	6.915	i	7.825	1.1316
	c	5.627	i	5.996	1.06558			c	4.718	i	6.812	1.44383			c	10.997	i	9.736	0.885332			c	4.275	i	4.731	1.10667			c	20.95	i	7.162	0.341862			c	6.558	i	10.492	1.59988
	c	6.495	i	3.183	0.490069			c	4.935	i	1.62	0.328267			c	6.584	i	2.695	0.409326			c	10.065	i	10.846	1.0776			c	5.074	i	3.368	0.663776			c	8.939	i	10.67	1.19365
	c	2.984	i	4.843	1.62299			c	7.04	i	1.914	0.271875			c	4.149	i	4.961	1.19571			c	9.078	i	10.899	1.20059			c	9.202	i	6.189	0.672571			c	8.233	i	7.991	0.970606
	c	5.237	i	6.169	1.17796			c	5.855	i	3.203	0.547054			c	2.936	i	1.423	0.484673			c	6.452	i	6.615	1.02526			c	10.762	i	13.271	1.23314			c	9.481	i	10.453	1.10252
	c	7.767	i	8.98	1.15617			c	5.779	i	5.742	0.993598			c	3.336	i	4.13	1.23801			c	11.066	i	13.527	1.22239			c	9.432	i	11.394	1.20802			c	8.493	i	9.999	1.17732
	c	9.742	i	7.651	0.785362			c	5.226	i	2.366	0.452736			c	10.417	i	12.139	1.16531			c	7.102	i	9.634	1.35652			c	7.89	i	9.38	1.18885			c	5.409	i	8.865	1.63894
	c	4.363	i	3.579	0.820307			c	10.115	i	6.049	0.598023			c	13.061	i	15.348	1.1751			c	10.036	i	10.727	1.06885			c	10.169	i	8.118	0.798309			c	6.674	i	7.311	1.09545
	c	11.236	i	9.854	0.877002			c	6.356	i	3.485	0.548301			c	6.186	i	6.169	0.997252			c	7.753	i	6.348	0.81878			c	7.377	i	5.431	0.736207			c	5.698	i	7.63	1.33907
	c	7.877	i	7.928	1.00647			c	4.612	i	1.914	0.415004			c	8.947	i	11.585	1.29485			c	3.713	i	6.159	1.65877			c	11.531	i	14.397	1.24855			c	5.283	i	7.634	1.44501
	c	6.731	i	6.251	0.928688			c	4.817	i	2.759	0.572763			c	11.396	i	13.525	1.18682			c	8.424	i	7.051	0.837013			c	6.68	i	3.915	0.586078			c	8.617	i	8.692	1.0087
	c	6.222	i	7.25	1.16522			c	3.502	i	3.521	1.00543			c	9.075	i	12.074	1.33047			c	6.063	i	4.639	0.765133			c	9.227	i	9.427	1.02168			c	10.782	i	6.212	0.576145
	c	4.101	i	3.914	0.954401			c	3.679	i	3.906	1.0617			c	10.876	i	14.761	1.35721			c	6.921	i	6.353	0.917931			c	8.607	i	10.042	1.16672			c	4.28	i	7.686	1.79579
	c	6.948	i	5.822	0.837939			c	5.41	i	7.245	1.33919			c	6.396	i	5.317	0.831301			c	7.892	i	12.515	1.58578			c	9.947	i	11.978	1.20418			c	5.55	i	7.718	1.39063
	c	2.749	i	2.339	0.850855			c	13.018	i	12.55	0.96405			c	12.676	i	14.861	1.17237			c	3.552	i	3.813	1.07348			c	5.262	i	7.782	1.47891			c	6.443	i	5.747	0.891976
	c	9.508	i	10.581	1.11285			c	6.773	i	3.696	0.545696			c	12.484	i	10.351	0.829141			c	9.64	i	13.959	1.44803			c	7.992	i	9.019	1.1285			c	6.814	i	4.356	0.639272
	c	6.003	i	4.804	0.800267			c	2.847	i	2.463	0.865121			c	5.275	i	5.996	1.13668			c	8.525	i	10.96	1.28563			c	5.746	i	3.381	0.588409			c	10.042	i	8.126	0.809201
	c	6.313	i	3.927	0.62205			c	8.076	i	6.338	0.784794			c	3.49	i	3.435	0.984241			c	4.098	i	4.935	1.20425			c	5.93	i	6.149	1.03693			c	9.796	i	7.167	0.731625
	c	4.672	i	7.015	1.5015			c	10.714	i	11.225	1.04769			c	6.165	i	5.379	0.872506			c	5.948	i	6.101	1.02572			c	10.871	i	14.389	1.32361			c	8.126	i	3.743	0.46062
	c	4.301	i	3.641	0.846547			c	7.85	i	3.77	0.480255			c	4.411	i	1.336	0.302879			c	7.646	i	8.502	1.11195			c	8.203	i	6.586	0.802877			c	6.941	i	5.84	0.841377
	c	5.146	i	4.501	0.87466			c	13.218	i	8.579	0.649039			c	7.82	i	7.892	1.00921			c	6.977	i	12.13	1.73857			c	11.934	i	11.911	0.998073			c	7.54	i	7.954	1.05491
	c	6.609	i	10.305	1.55924			c	5.219	i	6.366	1.21977			c	11.687	i	11.134	0.952682			c	4.737	i	3.912	0.825839			c	14.765	i	22.186	1.50261			c	8.058	i	8.701	1.0798
	c	10.9	i	12.364	1.13431			c	17.52	i	13.793	0.787272			c	3.895	i	4.898	1.25751			c	13.093	i	13.339	1.01879			c	8.087	i	8.825	1.09126			c	10.898	i	6.536	0.599743
	c	9.966	i	12.313	1.2355			c	6.766	i	3.857	0.570056			c	8.034	i	6.435	0.800971			c	3.505	i	2.734	0.780029			c	14.694	i	15.595	1.06132			c	12.807	i	9.131	0.712969
	c	7.459	i	10.292	1.37981			c	6.111	i	4.57	0.747832			c	2.799	i	4.081	1.45802			c	4.674	i	1.681	0.359649			c	12.183	i	10.434	0.856439			c	7.525	i	10.859	1.44306
	c	9.826	i	12.74	1.29656			c	10.39	i	13.148	1.26545			c	11.087	i	8.135	0.733742			c	4.855	i	6.586	1.35654			c	18.372	i	18.001	0.979806			c	11.107	i	11.002	0.990547
	c	9.628	i	3.345	0.347424			c	8.85	i	5.169	0.584068			c	14.528	i	17.653	1.2151			c	5.379	i	7.564	1.40621			c	8.038	i	2.69	0.33466			c	11.316	i	13.988	1.23613
	c	5.426	i	6.19	1.1408			c	2.993	i	5.003	1.67157			c	8.877	i	5.544	0.624535			c	5.23	i	4.305	0.823136			c	12.391	i	17.146	1.38375			c	9.263	i	10.683	1.1533
	c	2.759	i	4.212	1.52664			c	6.584	i	3.356	0.509721			c	10.95	i	13.241	1.20922			c	10.37	i	13.138	1.26692			c	10.294	i	6.07	0.589664			c	12.482	i	15.202	1.21791
	c	5.047	i	2.535	0.502279			c	7.924	i	6.969	0.87948			c	2.834	i	0.916	0.323218			c	8.619	i	5.742	0.666203			c	10.448	i	17.165	1.6429			c	5.632	i	6.974	1.23828
	c	9.742	i	14.364	1.47444			c	2.323	i	1.284	0.552734			c	6.61	i	9.418	1.42481			c	9.243	i	5.796	0.627069			c	7.306	i	5.581	0.763893			c	7.641	i	11.258	1.47337
	c	6.131	i	5.71	0.931333			c	8.985	i	9.16	1.01948			c	10.73	i	6.117	0.570084			c	3.216	i	3.598	1.11878			c	11.414	i	4.381	0.383827			c	7.37	i	9.727	1.31981
	c	3.694	i	3.792	1.02653			c	3.502	i	2.586	0.738435			c	12.593	i	13.709	1.08862			c	10.464	i	12.132	1.1594			c	9.174	i	7.035	0.766841			c	9.287	i	6.989	0.752557
	c	7.38	i	8.138	1.10271			c	8.81	i	3.411	0.387174			c	4.194	i	2.684	0.639962			c	1.705	i	2.459	1.44223			c	14.62	i	9.1	0.622435			c	8.449	i	6.665	0.788851
	c	10.456	i	13.262	1.26836			c	11.458	i	8.224	0.717752			c	6.672	i	8.774	1.31505			c	9.08	i	7.811	0.860242			c	15.038	i	14.043	0.933834			c	5.889	i	5.673	0.963321
	c	6.812	i	7.956	1.16794			c	5.341	i	1.62	0.303314			c	5.705	i	3.368	0.590359			c	6.465	i	5.442	0.841763			c	11.375	i	14.857	1.30611			c	9.145	i	10.171	1.11219
	c	11.605	i	9.472	0.8162			c	9.073	i	9.964	1.0982			c	8.895	i	2.224	0.250028			c	9.898	i	6.983	0.705496			c	9.723	i	11.236	1.15561			c	13.636	i	13.57	0.99516
	c	4.623	i	3.557	0.769414			c	6.179	i	7.297	1.18094			c	4.31	i	4.601	1.06752			c	6.629	i	6.229	0.939659			c	13.392	i	18.455	1.37806			c	6.625	i	5.563	0.839698
	c	4.281	i	3.435	0.802383			c	6.254	i	7.91	1.26479			c	9.348	i	5.201	0.556376			c	8.718	i	7.505	0.860863			c	10.275	i	14.505	1.41168			c	2.539	i	4.044	1.59275
	c	13.142	i	16.204	1.23299			c	7.982	i	8.166	1.02305			c	6.603	i	8.641	1.30865			c	5.072	i	2.665	0.525434			c	10.86	i	11.536	1.06225			c	5.756	i	3.669	0.637422
	c	9.847	i	12.699	1.28963			c	7.278	i	9.041	1.24224			c	6.211	i	6.622	1.06617			c	11.224	i	12.196	1.0866			c	18.665	i	21.721	1.16373			c	11.568	i	11.045	0.954789
	c	10.637	i	12.137	1.14102			c	5.654	i	2.512	0.444287			c	2.927	i	4.662	1.59276			c	9.483	i	8.535	0.900032			c	12.484	i	15.33	1.22797			c	5.995	i	4.722	0.787656
	c	13.817	i	8.699	0.629587			c	5.439	i	2.275	0.418275			c	4.297	i	6.111	1.42215			c	3.844	i	5.615	1.46072			c	12.153	i	14.763	1.21476			c	15.775	i	10.745	0.681141
	c	10.466	i	9.742	0.930824			c	3.209	i	1.754	0.546588			c	9.287	i	8.009	0.862388			c	13.155	i	13.575	1.03193			c	11.362	i	14.666	1.29079			c	6.531	i	6.965	1.06645
	c	10.838	i	7.058	0.651227			c	5.861	i	3.116	0.53165			c	5.892	i	4.424	0.750849			c	5.4	i	3.248	0.601481			c	14.525	i	10.796	0.74327			c	8.241	i	11.925	1.44703
	c	8.814	i	12.814	1.45382			c	17.119	i	8.203	0.479175			c	9.737	i	6.821	0.700524			c	2.91	i	4.462	1.53333			c	8.825	i	13.093	1.48363			c	8.729	i	7.106	0.814068
	c	6.686	i	6.812	1.01885			c	6.636	i	3.082	0.464436			c	9.216	i	9.672	1.04948			c	8.492	i	4.689	0.552167			c	6.027	i	7.783	1.29136			c	11.292	i	6.787	0.601045
	c	6.03	i	3.356	0.556551			c	5.638	i	5.796	1.02802			c	4.374	i	2.434	0.55647			c	7.882	i	5.996	0.760721			c	10.851	i	12.601	1.16128			c	14.667	i	6.805	0.463967
	c	8.699	i	10.369	1.19198			c	7.347	i	2.914	0.396624			c	5.415	i	2.961	0.546814			c	13.659	i	15.057	1.10235			c	8.449	i	10.069	1.19174			c	10.399	i	15.278	1.46918
	c	6.813	i	4.001	0.58726			c	5.225	i	5.431	1.03943			c	5.134	i	4.08	0.794702			c	5.353	i	4.565	0.852793			c	14.015	i	13.726	0.979379			c	5.525	i	7.679	1.38986
	c	8.136	i	10.65	1.309			c	6.68	i	2.973	0.44506			c	4.034	i	3.879	0.961577			c	11.387	i	11.082	0.973215			c	9.568	i	12.218	1.27696			c	18.461	i	9.722	0.526624
	c	9.966	i	5.385	0.540337			c	5.153	i	2.957	0.57384			c	3.075	i	3.167	1.02992			c	3.84	i	5.215	1.35807			c	10.984	i	11.072	1.00801			c	5.831	i	3.894	0.66781
	c	5.557	i	6.68	1.20209			c	5.025	i	2.399	0.477413			c	9.554	i	4.829	0.505443			c	6.921	i	4.252	0.614362			c	15.581	i	17.374	1.11508			c	5.445	i	5.595	1.02755
	c	8.452	i	9.073	1.07347			c	4.611	i	3.046	0.660594			c	4.109	i	6.569	1.59869			c	3.79	i	3.428	0.904485			c	15.26	i	14.861	0.973853			c	6.829	i	7.04	1.0309
	c	10.214	i	11.81	1.15626			c	13.072	i	12.303	0.941172			c	7.093	i	6.879	0.969829			c	6.763	i	4.978	0.736064			c	7.995	i	13.382	1.6738			c	9.642	i	12.419	1.28801
	c	14.025	i	13.817	0.985169			c	2.841	i	2.858	1.00598			c	2.256	i	4.001	1.77349			c	6.742	i	6.118	0.907446			c	21.047	i	26.344	1.25167			c	8.022	i	6.373	0.79444
	c	8.422	i	9.85	1.16956			c	4.018	i	3.336	0.830264			c	2.487	i	2.743	1.10294			c	5.894	i	6.755	1.14608			c	22.024	i	18.027	0.818516			c	4.437	i	3.055	0.688528
	c	8.158	i	9.98	1.22334			c	3.813	i	2.841	0.745083			c	3.276	i	3.89	1.18742			c	4.997	i	4.819	0.964379			c	10.32	i	12.051	1.16773			c	3.533	i	4.551	1.28814
	c	9.467	i	9.907	1.04648			c	4.06	i	3.689	0.908621			c	13.414	i	18.879	1.40741			c	9.012	i	10.419	1.15613			c	6.419	i	4.666	0.726905			c	9.206	i	5.154	0.559852
	c	5.169	i	2.914	0.563745			c	4.13	i	1.267	0.30678			c	5.149	i	4.289	0.832977			c	8.578	i	7.949	0.926673			c	12.951	i	13.652	1.05413			c	3.116	i	3.694	1.18549
	c	11.036	i	12.923	1.17099			c	10.727	i	3.406	0.317517			c	5.803	i	6.953	1.19817			c	10.802	i	11.458	1.06073			c	9.89	i	9.075	0.917594			c	6.146	i	7.756	1.26196
	c	6.744	i	6.451	0.956554			c	4.246	i	4.334	1.02073			c	4.58	i	5.91	1.29039			c	11.016	i	10.406	0.944626			c	13.785	i	9.054	0.656801			c	7.485	i	5.957	0.795858
	c	7.501	i	8.151	1.08666			c	4.104	i	5.16	1.25731			c	5.289	i	5.191	0.981471			c	2.43	i	1.718	0.706996			c	13.624	i	13.601	0.998312			c	7.501	i	4.625	0.616584
	c	8.92	i	9.697	1.08711			c	2.768	i	2.876	1.03902			c	10.761	i	10.687	0.993123			c	10.786	i	10.046	0.931393			c	16.213	i	20.777	1.2815			c	8.304	i	6.593	0.793955
	c	9.819	i	10.812	1.10113			c	6.812	i	6.66	0.977686			c	6.821	i	8.046	1.17959			c	7.531	i	7.839	1.0409			c	17.934	i	18.752	1.04561			c	8.169	i	8.114	0.993267
	c	8.53	i	7.003	0.820985			c	9.949	i	7.169	0.720575			c	6.61	i	6.053	0.915734			c	7.85	i	7.123	0.907389			c	15.939	i	16.115	1.01104			c	13.302	i	16.993	1.27748
	c	11.797	i	11.354	0.962448			c	12.262	i	10.942	0.89235			c	11.183	i	7.998	0.715193			c	11.242	i	11.633	1.03478			c	18.005	i	21.898	1.21622			c	5.116	i	2.752	0.53792
	c	12.415	i	12.78	1.0294			c	7.651	i	4.161	0.54385			c	3.736	i	3.74	1.00107			c	12.112	i	12.202	1.00743			c	17.414	i	17.342	0.995865			c	5.902	i	3.623	0.61386
	c	15.421	i	16.138	1.0465			c	5.537	i	4.225	0.763049			c	2.57	i	2.512	0.977432			c	10.513	i	11.044	1.05051							1.03731			c	4.884	i	4.334	0.887387
	c	10.871	i	15.325	1.40971			c	5.262	i	4.55	0.86469			c	3.895	i	4.533	1.1638			c	12.374	i	5.707	0.461209										c	6.566	i	9.041	1.37694
					1.08688			c	4.407	i	3.3	0.748809			c	8.799	i	10.76	1.22287			c	17.064	i	16.375	0.959623										c	7.545	i	4.622	0.612591
								c	5.262	i	3.081	0.585519			c	3.682	i	4.806	1.30527							0.973215										c	5.073	i	5.203	1.02563
								c	6.561	i	4.042	0.616065			c	9.299	i	10.31	1.10872																	c	9.86	i	8.681	0.880426
								c	7.102	i	4.281	0.602788			c	5.89	i	4.824	0.819015																	c	6.903	i	4.863	0.704476
								c	8.351	i	7.275	0.871153			c	3.545	i	5.63	1.58815																	c	8.445	i	6.484	0.767792
								c	9.36	i	4.714	0.503632			c	9.789	i	8.595	0.878026																	c	7.723	i	9.38	1.21455
								c	4.565	i	2.112	0.462651							1.01163																	c	6.204	i	7.631	1.23001
								c	9.837	i	4.629	0.47057																								c	9.865	i	8.515	0.863153
								c	9.608	i	7.097	0.738655																								c	7.815	i	4.842	0.619578
								c	5.492	i	3	0.546249																												1.02563
								c	8.136	i	3.381	0.41556
								c	4.928	i	3.826	0.77638
								c	5.965	i	3.435	0.575859
								c	5.363	i	5.225	0.974268
								c	5.579	i	6.561	1.17602
												0.745083

## Sheet: 2e
		Ratio IdU/CldU	Ratio IdU/CldU	Ratio IdU/CldU	Ratio IdU/CldU	Ratio IdU/CldU	Ratio IdU/CldU
		GFP	WT	MyUb struct	Ubiquitin-bdg	DNA-bgd	Cargo-bdg
		1.00266	1.09732	0.511017	0.678723	0.614328	0.393571
		1.28665	1.34631	1.19314	0.934111	1.09667	0.885076
		1.09498	1.32119	0.637821	1.31053	0.57364	0.513309
		0.757982	0.696346	1.17848	0.576738	0.768814	1.29221
		1.26035	1.2134	0.683916	0.973358	0.50039	0.767958
		1.09095	0.387989	0.965123	0.666323	0.662255	1.0747
		0.82987	0.947155	1.39462	0.540883	0.792641	0.762014
		1.00622	0.91451	1.13103	0.707914	0.530299	0.799902
		0.965933	0.860921	1.40084	1.06148	0.837285	1.15629
		0.856082	1.32796	1.11787	1.11293	0.569493	0.455043
		0.911609	0.724638	0.913737	0.598938	0.625771	1.05211
		0.829149	1.29391	1.00566	1.05332	1.06093	0.750303
		1.32636	0.945078	0.551075	0.379203	1.40803	1.0888
		1.32452	0.903185	1.35243	0.937868	0.936573	0.564013
		0.823114	0.65566	0.810436	0.536058	1.0308	0.854931
		0.727547	0.88284	0.492189	1.35867	0.619134	1.05979
		1.19719	0.91411	0.878921	0.804638	1.02204	0.890375
		1.3311	0.409358	1.33828	0.786775	0.508268	0.456116
		0.990586	0.977568	1.12226	0.517759	0.844537	0.489826
		0.971417	0.712005	0.79085	0.933208	0.628697	1.09759
		1.24162	1.11832	0.986526	1.15039	1.02577	0.873145
		1.33357	0.597866	1.54654	1.30246	1.02574	0.745586
		0.70496	0.78442	0.957361	0.741932	0.922195	0.772127
		1.01338	0.933021	1.1652	0.514608	1.10213	1.04685
		1.19711	0.484727	0.527905	1.08832	1.04983	0.741156
		0.945065	0.620885	1.03119	0.610333	0.748853	0.443223
		0.804935	1.01038	0.945754	0.712615	0.427211	0.950834
		1.27645	0.911789	1.32346	1.04661	0.893592	0.862376
		0.998279	0.711444	1.04451	0.840518	1.37837	1.16474
		0.951482	0.768313	1.433	0.287562	0.579004	0.885232
		0.7934	0.819324	1.13124	0.863696	0.872277	0.897964
		0.79065	0.881578	1.38587	0.625705	1.01221	0.345153
		1.05059	0.903592	1.11505	0.860418	1.08679	0.890685
		1.0072	0.583602	1.31072	0.390343	1.02157	0.400619
		1.27648	0.671481	0.928164	0.92322	1.00376	0.956957
		1.14643	0.538861	0.738041	0.614819	1.22982	0.702668
		0.877619	0.99452	1.15236	0.788979	0.898422	0.773854
		1.19252	1.05322	0.954143	1.22362	0.936581	0.25462
		1.26633	0.603616	1.23101	0.75079	0.385851	1.18113
		1.35789	0.841227	1.17887	0.877748	1.07209	0.822724
		0.967248	1.14025	0.574277	0.397772	0.600451	0.819839
		1.30015	1.14651	1.06874	1.43137	0.563738	0.691035
		0.860053	1.19442	1.22518	1.13925	0.417179	0.470959
		1.15812	0.55909	0.38803	0.789992	1.23525	1.26013
		0.920289	1.1768	1.38444	0.428495	1.21125	1.00895
		1.16924	0.770207	0.983883	0.820075	0.761639	0.415
		0.976314	1.02666	0.919287	1.20508	1.15139	1.1108
		1.2756	0.518972	1.14971	0.717407	1.17907	0.407115
		1.0821	0.591942	1.55776	0.719373	1.0259	0.46214
		1.40046	0.996076	1.26858	0.702012	0.89661	0.355062
		1.19067	0.539079	0.818182	0.665591	0.770269	1.40369
		1.35429	0.404262	1.25299	0.499013	0.815296	1.09692
		1.35604	0.339469	1.4119	0.675728	1.19122	0.564462
		0.980656	0.624023	0.751773	1.1941	0.900354	0.606371
		1.16549	0.571017	1.17072	1.06613	0.897259	0.967366
		1.11966	1.02233	1.497	0.378834	0.88536	0.663673
		1.42404	1.58478	0.890162	1.16582	1.38248	0.261373
		0.970524	0.677616	0.663568	0.639231	0.396704	0.792551
		1.42846	1.22791	1.18338	0.854373	1.17422	0.996758
		1.00098	1.09339	1.3235	0.256021	1.0408	0.795022
		0.720814	1.16636	1.09807	0.426823	0.612196	0.761678
		1.20747	0.651218	1.37731	1.07688	0.985762	0.412183
		1.18179	0.800897	1.06603	0.899002	1.00521	0.489601
		0.76662	0.738381	0.736059	0.648608	1.14896	0.897577
		0.685458	0.954375	1.42373	0.538288	0.922437	0.363351
		0.832466	0.922507	0.773131	1.04944	0.841741	0.52568
		1.23979	1.24589	1.05035	0.482552	1.03107	0.681612
		0.484171	0.95674	1.50488	0.88937	1.22661	0.72957
		1.47503	0.802235	0.994292	0.989569	0.656593	0.87982
		1.22067	0.467504	1.29379	0.844049	0.936751	0.596774
		0.810899	1.09072	0.842253	1.40506	0.923442	0.685134
		1.27799	0.618608	0.450507	0.624365	0.588121	0.322548
		1.41305	1.23321	1.46662	0.597546	1.01646	0.529166
		1.34892	1.29739	1.27518	0.459332	1.46098	1.05504
		0.956356	0.981104	1.35249	0.6848	1.44228	0.654135
		1.25758	1.31432	0.855428	1.12386	0.764442	0.451177
		1.39324	0.84878	1.27658	0.807242	1.18971	1.09147
		0.509552	0.907191	1.08054	1.167	0.622294	0.858654
		0.96636	0.337945	0.886786	1.25862	0.811484	0.695384
		0.973778	0.453495	0.462833	0.846525	0.518191	0.859042
		1.30222	1.20384	0.6932	0.732836	1.0886	0.691011
		1.26615	0.459798	1.31818	0.629176	0.996918	0.956308
		1.32101	0.615269	1.17427	0.740195	0.948547	0.607042
		1.39969	1.13836	1.23925	0.745507	0.857049	0.396174
		0.723814	1.05275	0.544146	0.719792	1.14067	0.898761
		0.97967	0.527092	0.360902	1.06429	0.695108	1.02845
		1.54569	0.942768	1.04716	0.503275	1.02291	0.710181
		1.40176	0.532266	1.1726	0.618317	1.19893	0.523116
		0.880808	0.706885	1.46239	0.565396	0.855692	0.911285
		0.824241	0.408483	1.23897	0.619104	1.24444	0.901698
		1.4984	0.763035	1.28295	0.795486	1.10169	1.02734
		1.05239	0.885312	0.963555	0.583388	1.23337	0.890253
		1.50239	0.752921	1.41568	1.34348	1.20685	0.630558
		1.23153	0.554535	1.03392	1.14735	0.691637	1.48346
		1.26122	0.62134	1.1372	0.782002	0.77293	0.744128
		1.00462	1.268	1.07238	1.14777	1.32934	0.570606
		1.1799	0.929025	1.35795	0.956961	1.0102	0.349073
		1.19115	0.627568	1.12152	1.2965	1.07441	0.582679
		1.06515	0.988355	1.22618	1.29364	1.16322	0.928219
		0.942267	0.654995	1.36362	1.29587	1.16193	0.457251
		0.803241	0.576595	1.05675	0.95697	1.0031	0.789364
		1.11447	0.941568	0.627601	0.837858	1.23561	0.830284
		1.04787	0.462159	1.11931	1.21777	1.07534	0.658803
		1.36125	0.994212	0.93871	1.3875	0.971855	1.34066
		0.813388	1.25322	1.25758	1.03054	1.09829	0.711788
		1.07733	0.752959	0.614673	1.26812	0.858675	0.266509
		1.21932	0.874463	1.10797	0.839468	1.08792	0.697822
		1.19956	0.95247	0.980728	0.834892	0.939512	0.931184
		1.15193	1.01022	0.68008	0.861736	0.708045	0.977427
		0.849639	0.228817	0.610067	1.16664	0.741973	0.809596
		1.20798	0.938393	0.926481	0.77368	1.13521	0.958724
		0.836463	1.06722	1.15432	0.322833	1.22811	0.92608
		1.21999	0.521488	0.713996	1.21512	1.26089	0.50332
		1.10391	0.742189	1.43027	0.95385	0.452549	0.705536
		1.11127	0.919775	0.991782	1.42783	0.450426	0.593948
		0.928147	1.03293	1.15829	0.581719	0.665651	0.93243
		1.14102	0.786067	1.33014	0.981984	0.485184	0.765921
		0.590603	0.387464	1.09106	0.695673	0.743678	0.375763
		1.06417	1.05639	1.37178	1.33997	0.58998	0.813273
		1.06833	1.03794	1.14348	1.14597	0.747098	0.462762
		1.33089	0.796866	0.812658	1.09815	0.995183	0.875181
		1.40699	0.369837	0.466484	1.15894	0.5073	0.918252
		0.598964	0.921939	1.175	1.1711	1.25405	0.58212
		1.3376	0.873491	1.22208	1.0075	0.701886	1.15072
		1.16569	0.621472	1.37398	1.03881	1.23278	1.09584
		1.03061	0.831797	1.11347	1.01324	0.763173	1.06014
		1.07174	0.535948	0.963973	0.778072	0.775988	1.33697
		1.21492	0.902415	0.737442	1.0317	1.02246	0.951519
		0.916343	0.857747	0.951224	1.02112	0.988903	1.13044
		1.2013	0.738339	0.926251	0.98502	1.09788	1.17363
		1.29907	1.07954	1.17457	1.42314	1.2025	0.811968
		1.05671	0.801798	1.08669	0.964076	1.06355	0.503682
		1.10697	1.23776	0.800888	1.02901	0.926577	1.20704
		1.20859	0.69627	1.17003	1.04402	0.928787	1.45574
		1.13535	0.58971	1.68358	1.25036	0.68782	0.925838
		1.02201	0.915845	0.898222	0.770704	0.619992	1.0216
		1.37642	0.792488	1.27714	0.911538	0.548523	0.592245
		0.806212	1.05212	0.655229	0.935783	0.572678	1.26309
		1.31157	1.28464	1.64819	1.27193	0.450097	1.50141
		1.17052	1.03013	0.892472	0.95962	1.04083	1.00605
		1.23579	1.00351	1.46814	0.938533	0.886103	0.449115
		1.16373	0.77292	0.681343	0.772394	0.526538	1.01653
		0.744558	0.827407	0.53181	0.503473	0.390261	0.569552
		1.14169	1.0452	1.16967	0.815193	1.10931	0.805357
		1.00865	1.04584	0.774993	0.810169	0.838661	1.17992
		0.842851	1.32096	1.11578	1.25916	0.541582	0.999482
		0.971763	0.77979	1.13889	1.27112	0.519349	1.01283
		1.37538	1.01366	0.672852	1.02286	1.12681	0.451582
		0.693852	0.614492	1.45166	1.39917	0.862634	0.516623
		1.18641	0.720361	1.08825	0.923358	0.475684	0.623599
		1.08008	0.592986	0.975373	0.826156	0.938958	0.545541
		1.33659	1.0991	0.866221	0.660474	1.04895	1.11095
		0.600244	1.26126	0.700156	0.885613	0.438267	0.887315
		1.0646	0.79455	0.970534	0.965458	1.18797	1.19722
		1.01772	0.930432	1.24304	1.09414	0.572387	0.531183
		1.26011	0.656216	0.986792	1.07571	1.1159	0.557044
		1.15459	0.324334	0.538712	1.04099	0.458873	0.871143
		1.07878	0.957829	1.22109	1.10854	0.469751	0.645731
		1.0716	0.839964	0.992222	1.16219	0.872475	0.754762
		1.23195	1.05119	0.800046	1.17354	0.446831	0.756046
		1.10779	1.36798	1.03836	1.1292	0.591813	0.738894
		0.91974	0.980428	1.18515	0.628556	0.815754	0.805263
		1.10996	1.01321	1.08621	0.970233	0.584687	0.53494
		1.06379	0.221322	0.631569	1	0.465326	0.554296
		1.15507	0.898493	0.954681	1.025	0.737256	1.12402
		1.11978	0.790659	1.1746	0.80549	1.03368	0.741094
		1.2861	1.06381	1.03569	0.80512	0.676424	0.338256
		1.2488	0.335777	1.20978	1.23476	0.602698	0.838704
		0.810835	0.470729	1.12541	1.06775	0.486654	0.537132
		0.927992	0.800337	0.813918	0.830551	0.576026	0.642056
		1.115	1.00505	1.10233	1.08685	0.43552	0.295657
		0.986	1.01078	0.96406	1.05625	0.715352	0.739514
		0.863246	1.16782	0.549429	1.1841	0.401559	1.15373
		1.10531	0.883693	0.472822	1.27058	1.04092	0.657405
		1.08651	0.948784	1.08343	1.4115	0.864624	0.701193
		1.17654	1.01492	1.07882	0.902165	0.720418	0.432455
		1.36903	0.938643	1.0548	0.745376	0.844206	0.987253
		1.29839	0.539108	1.15603	0.799296	0.599449	0.780103
		1.33203	0.855471	0.714621	1.13489	1.21014	0.9636
		1.09147	0.585316	1.33156	1.26915	0.486656	1.09089
		0.976045	0.556291	1.1408	1.1642	0.54569	0.857017
		1.02376	1.18971	0.719663	0.94528	0.995359	1.0192
		1.37016	0.745272	1.06757	1.02484	1.1115	0.839721
		1.08913	1.26373	1.1245	1.0997	0.644793	0.893546
		1.19814	0.525928	1.1465	1.16248	0.82158	0.760611
		0.842782	0.68782	1.2729	0.759855	0.77134	0.535352
		0.838927	1.05206	1.12143	0.990953	1.03711	1.17794
		0.908084	0.421594	0.959358	1.11722	1.09067	0.709131
		1.1656	0.560117	1.08413	1.19195	0.938103	1.25518
		0.890077	0.683437	0.837676	0.762254	0.901623	0.869103
		1.31698	1.01429	0.721496	1.09272	0.935559	0.491964
		0.90834	0.773155	0.462998	1.10952	0.80016	0.707723
		0.917878	1.31845	1.26695	0.889915	0.339446	0.971698
		1.22493	1.38799	1.27665	1.21886	0.936522	0.812246
		1.28425	1.23723	1.09373	0.937548	0.967596	1.00296
		1.31639	0.982119	0.912175	1.0777	0.880478	0.616346
		1.28999	0.917963	1.07388	1.01543	0.89002	0.946238
		1.28136	0.234295	1.14969	1.13277	0.46489	1.06296
		1.23209	0.628969	0.83216	0.507769	0.334812	0.718587
		1.32756	0.633773	1.10915	0.925635	0.701699	0.87318
		0.978996	0.85908	1.23489	1.16882	1.02901	1.04043
		0.870136	0.838915	1.23654	1.07198	0.457102	0.939974
		1.05131	1.09791	0.566083	0.843822	1.033	0.700321
		0.783752	0.901455	1.38216	1.12873	0.901186	1.11473
		1.02083	1.13009	1.20148	1.16515	0.748635	0.740292
		1.39014	1.31941	1.15063	0.702074	0.744239	0.655019
		0.983799	1.3133	1.03097	0.942432	0.664843	1.09009
		1.16763	0.871429	1.28041	0.649772	1.08618	0.588743
		1.08804	1.19822	1.07974	0.698951	1.28239	1.14339
		1.12285	0.757692	1.04542	0.290748	1.25375	0.976151
		1.34016	0.778374	1.48024	0.653314	0.823818	1.11536
		0.721587	1.12065	0.929232	1.049	0.504537	0.397737
		1.21801	0.984804	1.29715	0.929576	0.492306	1.11055
		0.877227	0.910642	1.00487	0.615477	0.627791	0.391555
		0.824981	0.300507	1.14981	0.934265	1.05973	0.638564
		1.27181	0.943458	1.15554	0.763522	0.697543	0.485242
		1.01657	0.651086	1.04077	1.18642	0.564914	0.651442
		1.05788	0.630416	0.973235	0.991413	1.21322	0.538175
		1.2224	1.15184	0.928732	0.808758	0.498964	0.760435
		1.03234	1.08081	1.11286	0.938936	0.830095	0.542971
		1.08275	1.00014	1.28765	0.684515	0.99294	0.552266
		1.0405	0.861673	1.15473	1.02258	0.676228	0.91748
		1.21156	1.05182	0.460207	0.506346	0.61337	0.881696
		0.995021	0.592193	0.926901	0.677442	0.521084	0.97457
		0.724467	0.898595	0.666878	0.771024	0.602001	1.05564
		1.49546	1.19699	1.16044	0.900532	0.575982	0.758455
		0.985361	0.712319	0.956691	0.432486	0.501334	1.13773
		0.522575	0.879933	0.927842	0.884578	0.725286	0.539641
		0.605305	1.05011	1.1325	0.577495	0.44449	0.82133
		0.795691	0.841572	1.33256	1.22967	0.46828	0.893683
		0.822253	1.17286	0.902067	1.06416	0.62614	0.76038
		1.02989	1.30387	0.794952	1.05057	0.658594	0.553088
		0.577118	0.833861	0.993889	0.687466	0.683629	0.7759
		0.904815	0.912132	1.12544	0.337838	0.75167	1.35371
		0.573956	1.12214	0.626314	0.86596	0.546952	0.648563
		0.320632	1.18896	1.01241	1.3506	0.73428	0.60615
		0.689358	1.16049	1.41152	1.4045	0.982037	1.07663
		0.967171	0.99292	1.09014	0.953074	1.12032	0.819182
		1.04673	0.738802	1.00266	0.752101	0.876543	0.590103
		1.3953	1.07973	1.25104	0.954394	0.433639	0.681458
		0.672242	0.907359	0.938038	0.636235	0.505995	0.783964
		0.865711	0.964887	1.39685	0.934993	0.308989	0.310315
		1.44009	0.922182	0.702236	1.57192	1.28447	1.22115
		1.19177	1.00234	0.858241	0.939001	0.586288	1.05443
		0.63754	0.770715	1.06138	0.508215	0.823996	0.731323
		1.28452	1.29712	1.02366	0.430206	0.915647	1.13162
		1.0183	1.0078	0.849213	0.698952	0.384355	0.510179
		0.628137	1.41168	0.937007	0.760847	0.75258	0.532394
		1.27792	0.978991	1.07225	1.04491	0.555896	1.15633
		0.963168	1.03768	1.21956	0.808701	0.383648	0.764361
		0.633125	0.725676	1.10101	1.08932	0.927214	0.717648
		0.835337	1.15594	1.12442	0.683333	0.462688	0.606502
		1.24657	0.521547	0.519548	0.721423	0.976133	0.553283
		0.707379	1.17371	1.09526	0.732059	0.470062	0.569364
		0.947997	1.25634	0.939538	1.13918	1.29001	1.1653
		1.03891	1.02986	1.03921	0.715803	0.482044	0.544161
		0.673859	0.379265	1.09263	1.57381	0.834314	0.32366
		0.806966	0.88191	0.907378	0.706411	0.726537	0.497728
		0.902417	1.06249	0.631782	1.47663	0.829616	0.503806
		1.04883	0.35368	1.15959	0.633663	0.549084	1.00889
		0.964437	0.80914	0.74919	0.620721	0.745513	0.688116
		1.14669	0.591841	0.93818	1.17884	1.15124	0.576501
		1.17054	1.54798	0.719526	1.24763	1.09253	0.758969
		1.49388	1.13366	1.01327	0.927162	0.841912	0.619971
		0.809172	0.458525	0.93617	1.14907	0.830677	0.680896
		1.23682	1.34155	1.15215	0.944797	0.870793	0.584827
		1.14997	1.00667	1.11076	0.593987	0.794369	0.720351
		1.01134	1.41195	0.942154	0.585917	1.10212	0.611764
		0.527924	1.02593	1.02616	0.942139	1.06115	0.85694
		1.26961	1.24612	0.843137	0.670208	1.1948	0.466813
		0.923309	1.13042	0.755556	0.877458	0.926535	0.443503
		1.30562	0.94836	1.21523	0.874373	0.797019	0.676087
		1.17767	1.03796	0.965377	0.806756	0.760864	0.395665
		1.44772	1.05024	0.702563	0.454755	0.369453	1.18169
		0.882302	0.342041	0.635696	0.821531	0.953498	0.757202
		1.02687	1.18666	0.541944	0.730704	0.700733	0.693951
		0.598782	0.966333	1.0616	0.629514	0.651579	0.966083
		1.29306	0.9027	0.953985	1.31511	0.451613	0.908859
		0.983845	0.884002	0.929682	1.11509	1.16619	0.704591
		1.30531	0.848499	1.13486	1.21829	0.783626	0.962012
		1.35707	0.881269	1.16508	1.18526	0.738415	0.867988
		1.1322	0.755665	1.26844	0.822474	0.674189	0.534633
		1.2105	1.10158	1.11144	0.799871	0.50223	0.489015
		1.26084	0.851602	1.33417	1.05501	0.596459	0.899844
		0.503453	1.15698	0.616203	0.762223	1.05619	0.731221
		0.829143	0.921033	0.738484	1.22466	0.518654	1.0332
		1.28699	1.28451	0.983378	1.12657	0.939398	0.604426
		0.887544	0.968785	0.395234	1.03202	0.832019	0.752685
		0.911061	1.06701	0.815767	1.40661	0.896766	1.1375
		0.958146	1.22231	1.10887	0.730056	0.91142	0.787292
		1.05183	0.902808	1.01789	0.534878	0.629648	0.701256
		0.83638	0.710769	0.717451	1.01401	0.61771	0.776111
		1.29442	0.968735	1.12141	1.08958	0.524495	0.359256
		1.15795	0.664356	1.14909	1.384	0.482118	0.995451
		0.412346	1.07115	1.08609	0.605223	0.493671	0.391929
		1.05012	0.818966	1.2437	1.04017	0.691488	0.649308
		0.525775	0.683477	1.25312	0.972609	0.337825	0.587069
		1.20881	0.970401	0.921346	1.06575	0.865204	0.898153
		0.958013	1.01821	1.0533	0.999538	0.960468	0.446366
		1.19048	1.37707	0.84664	0.596207	0.347042	0.534589
		1.10976	0.815466	0.864544	1.18076	1.19611	1.04618
		0.972501	1.04935	1.21279	1.0562	0.785449	1.1913
		1.26481	1.18653	1.02316	0.666334	1.18727	0.853361
		0.908071	1.03735	1.07267	1.16625	0.617502	0.843258
		0.515372	0.605233	0.778585	1.10997	1.11796
		0.542294	1.05817	1.15664	0.79389	1.33746
		0.622992	0.969818	1.07398	0.894201	0.393766
		0.762177	0.849437	1.11192	1.0773	0.859263
		0.52363	1.15248	0.792806	1.19387	1.10534
		0.872176	0.630332	0.996592	1.39685	1.02079
		0.917985	1.36819	0.439411	1.01754	0.746471
		0.861743	0.780697	0.616552	1.25385	0.834298
		0.55889	0.913078	0.701493	1.11507	0.298003
		0.659452	0.825972	0.640879	0.515956	1.24919
		0.970811	1.0529	0.846641	1.16532	1.06914
		1.1339	0.708407	0.265336	1.05126	1.01847
		0.451906	1.03928	0.870106	1.21998	0.951139
		0.800716	1.10327	0.904537	1.30778	1.16353
		0.391714	0.93963	1.09596	1.01053	0.905772
		0.980551	1.35515	0.701752	1.31409	0.59888
		1.19977	1.1911	0.752253	0.819425	1.42923
		0.637049	0.557089	0.569134	1.25158	0.754065
		0.707238	0.933693	1.50505	1.13557	0.728676
		1.16106	0.795219	0.910865	0.463492	0.513919
		0.586251	0.793342	1.20685	0.963572	0.854018
		1.04665	0.703958	0.973456	1.15212	0.428301
		0.549387	0.82704	0.622881	1.51486	0.884938
		1.21834	0.744047	1.2382	0.900208	0.748731
		0.888315	0.54804	0.510239	1.06373	0.225594
		1.32826	0.800172	0.577705	1.05486	0.472072
		0.790367	1.22706	0.848062	0.630854	0.635995
		0.90205	0.83272	0.432626	1.01567	0.309114
		1.45552	0.854792	1.35726	1.07971	1.26544
		0.433873	1.14935	0.484677	1.21835	0.712118
		1.04573	0.648649	0.653898	0.585126	0.935416
		0.880505	0.871517	0.907157	0.980918	0.516296
		0.721192	0.917254	1.20894	1.32834	0.744463
		0.852635	0.931219	0.564896	1.09232	0.768557
		0.918906	1.01353	1.10176	0.961882	0.405898
		0.66816	0.828395	1.23157	1.07014	0.924013
		0.729109	0.789428	0.918673	1.06606	0.629157
		0.847483	1.07376	0.697179	1.59891	0.318819
		0.491013	0.584359	0.426875	0.916345	1.42188
		1.28339	0.909996	1.09453	0.918787	1.08836
		1.51002	0.666884	1.16597	0.720014	0.710519
		0.912421	0.570278	0.210137	0.717768	1.13264
		0.635149	0.786487	1.11949	0.884347	0.703144
		1.36131	0.769944	0.562393	0.991208	0.577368
		0.642336	1.15264	0.635611	0.291233	0.656317
		0.606648	1.27329	0.643335	0.713264	1.27573
		0.609508	0.572567	0.690793	1.33928	0.50666
		0.983346	0.850811	1.17536	0.971549	0.98954
		0.356563	0.727419	1.01622	1.07751	0.846938
		1.07494	0.946846	0.947345	0.339702	0.524321
		1.16596	0.535388	0.738877	0.842439	0.838758
		0.759764	0.449494	0.867829	0.797876	0.75647
		0.814491	1.05678	1.01367	0.787	0.498352
		0.357318	0.66647	0.591561	1.23467	0.620983
		1.01086	0.55617	0.841905	1.27562	0.52156
		0.989011	0.774593	0.511449	1.37743	0.506831
		1.17083	1.08792	0.846093	1.33139	1.52805
		0.621253	0.592964	0.481044	1.06609	0.795942
		0.749269	1.22783	0.665278	0.968921	1.00869
		0.62023	0.866356	0.984013	0.986401	0.958935
		0.149578	0.848094	0.803437	0.798694	0.86711
		1.06225	0.953056	0.748902	1.23976	1.17128
		0.425068	0.656658	1.07076	1.02939	0.857014
		0.609771	0.256243	0.583832	1.31221	0.6563
		0.829164	0.989526	0.81502	1.27503	0.460201
		0.744309	0.85397	0.777259	0.373675	1.03389
		0.954405	0.607834	1.0578	0.945055	0.911857
		1.1844	0.668407	0.405815	0.341845	0.750819
		0.694319	0.845813	1.05649	0.848398	0.613607
		0.856457	0.800635	0.288753	1.16949	0.793921
		1.12774	0.573141	1.07852	0.771192	0.813678
		0.639044	0.946145	0.52604	0.507852	1.1339
		0.750334	0.998504	1.08066	0.928165	1.09874
		0.335536	0.519899	0.623653	1.03837	0.601232
		0.536296	0.792791	0.573386	1.26297	0.50726
		0.835163	0.827267	1.41175	0.870897	0.421532
		1.1686	0.885223	0.925815	1.08855	0.552806
		0.569894	0.795416	0.83697	0.524719	0.680391
		0.559414	0.774346	0.954847	1.04548	0.552375
		0.599213	0.520184	0.779735	0.673613	0.654486
		0.641633	0.980742	1.04315	1.24741	1.11446
		0.815188	0.769231	1.31058	0.818737	0.690447
		1.3166	0.961146	1.16682	1.07548	0.709204
		1.21747	0.587907	0.961942	0.973196	0.88258
		1.05313	0.631233	0.570831	0.973788	0.57449
		0.929892	0.738825	0.574893	1.33031	0.445321
		1.15131	0.878266	1.05011	0.983585	0.747109
		1.46381	1.57233	0.781469	0.939867	0.654864
		1.23842	0.302169	0.489871	0.692473	0.379413
		0.895898	0.846322	0.783458	1.1329	0.924737
		1.13284	0.641247	0.79714	0.951141	0.638484
		0.828407	0.664811	1.14298	1.33966	0.997776
		0.908207	1.20158	0.829693	1.06423	1.32139
		0.710007	0.850354	0.92392	1.45646	0.463415
		0.838867	0.563768	0.855958	1.09347	0.924659
		0.855201	1.37192	1.04963	1.16476	0.708495
		0.734639	0.824369	0.979152	1.02668	0.72953
		1.10323	1.16878	0.726137	1.33161	0.745495
		0.722421	0.931107	1.32563	1.21007	0.64501
		0.505961	0.758325	0.888584	0.733385	0.463693
		0.550335	1.12315	0.727449	0.811983	0.788256
		1.33357	0.750637	0.843387	1.22034	1.10603
		0.69027	0.734729	0.519436	1.23223	0.967669
		0.992439	1.14404	0.803637	0.928703	1.1539
		0.474289	0.834045	0.865854	0.943647	0.567711
		0.499409	1.05696	1.19523	1.16794	0.71044
		0.380858	0.767796	1.46305	0.944653	0.443336
		1.32268	0.725932	0.685378	1.14139	0.778346
		0.500262	0.752676	1.05624	1.26375	0.482615
		1.04207	0.968526	1.22043	1.0724	0.532846
		0.528514	0.578887	1.10569	0.810513	0.612362
		0.849285	0.646018	0.987667	1.01832	0.58351
		0.635422	0.483997	1.10332	0.486446	0.837097
		1.46246	1.16712	0.943714	0.985832	0.824363
		1.00288	0.608752	1.03744	1.2397	1.07691
		1.02673	0.788905	1.21911	1.21128	0.630874
		0.742931	0.889214	0.65082	1.48451
		1.12353	1.01304	0.869962	0.840289
			0.489275	1.18842	0.989808
			0.286047	0.791378	0.966021
			0.375381	0.949988	1.10211
			0.46308	0.570095	0.661726
			0.552515	0.965967	0.816965
			0.809366	1.04603	0.885903
			0.656846	0.896709	1.01907
			1.14895	1.07213	1.04901
			1.14722	0.78917	0.339364
			0.976594	1.06108	0.760159
			0.627963	1.19615	1.23336
			0.426647	1.01846	0.431942
			0.469752	0.53513	0.510451
			0.796525	0.970693	1.23679
			1.161	1.06912	1.10322
			1.01135	0.747843	1.36001
			0.565764	0.967346	0.606962
			1.08615	0.949582	0.952543
			1.1466	0.578725	0.944175
			0.846805	1.0197	0.399831
			0.780568	1.22496	0.705099
			0.876579	1.03243	0.419873
			0.572445	0.652878	0.830381
			0.879287	0.974174	0.957235
			0.681171	1.25669	1.12608
			0.757075	0.934076	0.395315
			0.905923	0.99742	0.626318
			0.529972	1.29562	1.10825
			0.803907	0.795077	0.878355
			0.987441	0.943712	0.956568
			1.04773	1.04177	0.984588
			1.05115	1.02699	1.03636
			0.512152	1.30427	1.06283
			0.641222	1.37101	0.914792
			1.09088	1.05282	1.08959
			0.95314	1.10307	1.05035
			0.451918	1.05906	1.45339
			0.192209	1.09063	1.36074
			0.578853	1.01733	1.11513
			0.92517	0.80589	0.759356
			0.888729	1.29626	0.860871
			0.787867	0.895731	0.755556
			0.866115	1.29438	1.00771
			0.849829	1.20518	0.895458
			0.782178	1.38317	1.13862
			0.567986	1.48982	0.944292
			1.06099	0.824429	0.818462
			1.32505	0.928135	1.01003
			0.574802	1.01868	1.38519
			0.536526	0.730833	0.703055
			1.33973	0.593913	1.12377
			0.520132	1.16531	0.464462
			1.22051	1.09216	1.21088
			0.655237	0.380607	1.2081
			0.818389	1.14553	1.33582
			0.574668	0.748772	0.8375
			0.787643	0.51984	0.455975
			1.00465	1.1758	0.751053
			0.635435	0.841417	0.626971
			0.592448	0.806249	0.503419
			0.599099	0.810583	0.803571
			0.684522	0.800512	1.14888
			0.487072	1.03301	1.10428
			0.901278	1.10211	1.0911
			1.03776	1.12722	0.994001
			0.676467	0.753791	0.742363
			0.320799	0.932271	1.18424
			0.459467	0.892991	1.10234
			0.380606	1.11927	1.14292
			1.00958	0.888399	1.22965
			0.334071	1.27927	0.703967
			0.505623	0.934763	0.833091
			1.3688	0.971231	0.785143
			0.637469	1.01719	0.993705
			1.13639	0.807107	1.19209
			0.6366	0.852113	0.906427
			0.841725	0.793392	0.930815
			0.275119	0.865923	1.2463
			1.10936	0.879938	1.73681
			0.511191	0.929148	1.03787
			0.556324	1.02174	1.05389
			0.886987	1.08264	0.676185
			1.15921	1.09296	1.37693
			0.590538	1.24996	1.10913
			0.88443	1.13953	1.05882
			0.430588	1.11232	1.32104
			0.549667	0.896225	0.949921
			0.611893	0.814004	1.01565
			0.705516	0.315378	0.989932
			0.521335	0.722497	0.82161
			0.647388	0.938176	1.34782
			0.548146	0.998477	1.07182
			0.688325	1.12529	1.34287
			0.737159	1.17011	0.982054
			0.929721	1.32231	1.22724
			0.886873	0.891491	0.803929
			0.859291	1.23593	0.993162
			0.616091	1.23581	0.513863
			0.738701	1.20342	1.28199
			0.74673	1.32198	0.650882
			0.500405	0.960953	0.715058
			1.23895	1.03758	1.10172
			0.946984	1.14	1.18702
			0.542923	1.24071	1.04537
			1.1199	1.02768	1.00584
			0.489211	0.561671	1.24296
			0.870413	1.38344	1.37212
			1.20018	1.00548	1.04007
			1.0046	1.20341	1.12527
			0.991031	1.16422	1.10647
			0.302391	0.927757	1.15223
			0.804664	1.02496	1.09575
			1.0466	1.12231	1.04104
			1.08959	1.08785	0.852298
			1.07019	0.807709	0.94882
			0.70102	1.41539	1.08019
			0.388113	1.22425	0.963323
			0.564305	1.13847	0.969957
			0.509274	1.20481	1.20044
			0.690654	1.07788	1.19652
			1.0585	1.13092	1.21062
			0.762761	1.21023	1.24256
			0.306847	0.910939	1.19841
			0.693601	1.23451	1.05803
			0.497376	0.666667	0.975074
			0.475825	1.23609	1.22214
			0.51008	1.30753	1.08657
			0.499756	0.963708	1.21348
			0.777267	1.16358	1.00965
			0.87054	1.33087	1.24728
			1.00915	0.661898	1.15514
			0.29552	1.1501	0.967801
			1.22564	1.04594	1.05609
			0.86963	0.946523	1.10656
			0.816474	1.27882	1.28045
			0.951983	1.26543	1.12227
			0.610653	1.23943	1.00817
			1.24473	0.927563	1.05165
			0.47491	1.18066	1.16266
			1.01259	1.36193	1.26166
			1.09642	1.28498	1.14296
			0.710085	0.931906	1.26322
			0.421725	1.32953	1.19382
			0.216947	1.45886	0.935105
			1.14029	1.23521	1.14114
			0.924514	1.34977	1.03485
			0.48879	1.1714	1.19828
			1.25579	1.13202	1.17096
			1.04259	0.928708	1.26494
			0.348846	0.619897	0.821993
			1.00309	1.19166	1.02691
			0.820729	0.870496	0.914529
			1.06968	1.03626	1.14087
			0.739844	1.05897	1.10926
			1.22292	0.9485	1.26234
			1.11441	0.757755	0.967532
			0.236175	1.06257	1.12681
			1.14475	1.186	0.454751
			1.30329	0.925078	1.36855
			0.975302	0.993142	1.35905
			0.934454	1.11425	1.19928
			0.602971	1.03276	1.21192
			0.625859	1.2561	1.10823
			1.13138	0.86147	1.27746
			0.695696	0.919761	1.15046
			0.713642	1.26506	1.14377
			1.17378	1.28319	1.24501
			0.931709	0.946063	1.17101
			0.754192	0.973113	0.847452
			0.856506	1.05516	0.587262
			1.08241	1.13223	1.04643
			0.720554	1.25606	1.01254
			0.667125	0.946292	1.1024
			1.11498	0.654079	1.16898
			0.928315	1.04761	1.31657
			0.86046	0.872529	1.0941
			0.699876	1.04501	1.21966
			1.04838	1.12956	1.21716
			1.24641	1.16144	0.954314
			0.323657	1.16875	1.13236
			0.664785	1.20745	1.14258
			0.910173	1.21317	0.856076
			0.770378	1.21688	1.14754
			0.799147	0.728633	1.16538
			0.404275	1.05345	1.10974
			1.08813	1.07454	1.27878
			0.28147	0.947139	1.00441
			0.892914	0.817804	0.778605
			1.23698	1.11233	1.29013
			0.861987	1.10926	0.64401
			0.99766	1.06059	1.13595
			0.686809	1.30309	0.998555
			0.985351	1.28544	1.33767
			0.556138	1.21643	1.34314
			0.694065	1.18016	1.25285
			0.772595	1.17448	1.1642
			0.544351	1.22921	1.15458
			0.276831	0.987375	0.831192
			0.374342	0.870007	1.23093
			0.866301	0.249672	1.08731
			0.644204	0.986777	1.20008
			0.757855	1.1581	0.939431
			0.91003	0.994181	1.08852
			0.910632	1.19107	1.11229
			0.240726	1.14687	1.12149
			1.06094	0.614472	1.17309
			1.07637	0.742644	1.35738
			0.429584	0.95284	0.381192
			0.391784	0.943114	0.667532
			0.62946	1.19007	0.773707
			0.289557	1.34151	0.803596
			0.497267	1.09588	0.742748
			0.354986	1.15791	1.17913
			1.29383	1.401	0.623201
			1.08204	1.36096	1.23916
			0.833573	0.902952	0.26375
			1.00305	1.29388	0.661935
			0.907626	1.06777	0.568545
			1.08817	1.45649	0.775871
			1.13239	1.1989	1.09913
			1.10011	1.22566	0.680868
			0.691417	1.17248	0.828226
			0.999352	0.957481	1.02824
			0.315533	1.11617	0.274248
			1.47391	1.28952	0.914212
			0.567304	0.939052	1.16749
			1.11961	0.652028	0.900398
			0.491922	1.0875	0.543059
			0.977856	0.879738	0.798058
			0.910502	0.324454	1.16986
			0.551107	1.21745	1.28231
			0.419538	1.2817	0.622958
			0.722273	1.00293	1.43366
			0.418522	1.21979	0.671204
			0.979657	0.984802	1.12548
			0.869306	1.22962	1.27987
			1.21688	0.94957	0.6185
			0.358344	1.30216	0.852681
			0.89876	1.21722	0.293925
			1.13333	0.362158	0.801849
			0.636747	1.2269	0.761472
			0.44618	0.777778	0.901996
			0.943231	0.84968	0.256399
			0.604311	0.477496	0.462201
			1.43018	1.17993	0.851719
			0.331557	0.752862	1.69953
			1.18925	0.982369	1.1325
			0.485208	1.22899	0.855126
			0.497658	0.707112	1.37249
			0.419341	1.16419	0.378467
			0.612386	1.01112	1.17353
			0.560089	1.47593	0.956461
			0.704898	1.27929	0.498525
			0.569044	1.22995	0.450694
			1.02353	0.74665	0.62634
			1.07544	1.27662	0.357976
			0.451012	1.03137	1.14434
			0.986247	0.826475	0.390047
			0.776733	1.08689	0.683867
			0.852495	1.10774	0.56898
			0.861392	1.19186	0.447345
			0.737948	1.43786	0.525656
			1.14383	0.854584	0.290993
			0.891743	1.05158	0.687829
			0.452168	0.744844	0.770346
			1.20249	1.13375	0.751849
			0.576832	0.962155	0.74938
			0.522842	0.957684	0.912172
			0.672956	1.0134	0.291314
			0.893107	0.363892	0.839568
			0.611916	0.557726	0.65754
			0.747607	0.994634	0.568485
			1.27341	1.31757	0.910756
			1.11232	1.42241	0.900154
			0.741795	0.856853	1.07366
			0.482863	1.1801	0.821923
			0.915142	1.12453	0.888314
			0.586865	1.46122	1.06275
			0.350375	1.08153	1.36213
			0.994851	1.11936	1.12624
			0.907003	1.03018	0.472482
			0.822638	1.28851	0.306613
			0.925422	0.860877	0.951565
			0.505559	0.99036	0.826641
			1.09929	0.867373	0.736084
			0.352155	1.41349	0.724168
			1.07658	1.4022	0.410123
			0.447205	1.23267	0.890156
			0.659916	1.30634	1.11687
			0.782744	1.18091	0.581644
			0.856597	1.35783	0.614702
			0.563741	1.32406	0.936271
			0.894093	1.00365	0.632967
			0.97185	1.02395	0.593212
			0.556617	1.03183	0.655
			0.276349	1.17436	0.744771
			0.356092	0.928117	0.587475
			0.716584	1.21518	0.554306
			0.966846	1.2765	0.406484
			1.04588	1.4544	0.966246
			0.481308		0.867597
			0.716345		0.994996
			0.419401		0.790645
			1.16052		0.924504
			0.627981		0.475362
			0.47723		0.627826
			0.810167		0.503459
			1.2049		1.01954
			0.673039		0.622388
			1.34461		0.609448
			0.327505		1.00952
			1.0122		0.177038
			0.717378		0.60409
			0.960024		0.74514
			0.311145		0.958181
			0.795026		0.454045
			0.508296		0.684342
			0.467641		1.18391
			0.443731		0.308996
			0.534185		0.756838
			1.09837		0.828267
			0.768279		0.330215
			0.96454		0.805824
			0.569906		0.33697
			0.36501		0.512909
			0.473873		0.670177
			0.681454		0.32841
			0.392669		0.376102
			0.337887		1.43267
			1.2113		1.00143
			0.385945		0.543424
			0.69515		0.570962
			1.16108		0.865227
			0.602982		0.822463
			0.384177		0.726772
			0.916117		1.085
			0.556253		1.0153
			0.847035		0.605215
			0.388786		1.05879
			1.00856		1.14091
			0.412526		0.760814
			0.615524		0.750478
			1.23512		0.593149
			0.268154		0.474146
			0.956244		0.895545
			1.0001		0.796785
			0.705562		0.354592
			0.478702		0.61476
			0.557315		0.897663
			1.33681		0.600725
			0.574523		0.53715
			0.535322		0.387078
			0.521581		0.452665
			0.552215		1.02167
			0.804914		0.317242
			0.920755		0.800156
			0.83919		0.958132
			1.02943		0.61286
			0.403683		1.05227
			0.614271		0.417094
			0.781123		0.456895
			0.42597		0.339405
			1.05564		0.448948
			0.785149		0.56979
			0.738479		0.653102
			0.900575		0.36036
			0.514387		0.653171
			0.437013		0.962755
			0.930514		1.0341
			1.2633		0.438813
			0.844238		0.544177
			0.614273		0.547035
			0.618806		0.301904
			0.805621		0.624971
			0.949071		0.824866
			1.24971		0.443371
			0.593014		0.6042
			0.586544		0.713139
			0.776353		0.77967
			0.828289		0.697008
			0.695652		0.557143
			0.78821		0.340124
			0.986328		0.613581
			0.864757		1.06278
			1.14275		0.595301
			0.839491		0.374501
			0.709176		1.08904
			1.14292		0.581343
			1.09812		1.02049
			0.989664		0.565316
			0.647407		0.501671
			0.629082		0.557777
			0.620276		0.506703
			0.724784		0.636142
			0.378378		0.672428
			1.25766		0.794748
			0.552156		0.809214
			0.791881		0.923077
			1.14894		0.519966
			0.36631		0.541236
			0.398605		0.459162
			1.21063		0.987421
			0.465566		0.636186
			0.315206		0.68283
			0.908683		0.684015
			0.960701		0.649021
			1.07037		0.521243
			0.649048		0.470049
			0.59935		0.800777
			0.56495		0.605811
			0.973539		0.548068
			1.0836		0.717625
			1.04317		0.301406
					0.315468
					0.863942

## Sheet: 3b
		1x Myo6					1x WRNIP1					1x PCNA					1x Biotin					Myo6+Biotin CTRL					Myo6+Biotin +HU					WRNIP1+Biotin CTRL					WRNIP1+Biotin +HU					PCNA+Biotin CTRL					PCNA+Biotin +HU
		Area	IntDent	int/area			Area	IntDent	int/area			Area	IntDent	int/area			Area	IntDent	int/area			Area	IntDent	int/area			Area	IntDent	int/area			Area	IntDent	int/area			Area	IntDent	int/area			Area	IntDent	int/area			Area	IntDent	int/area
	1	240.8	926667	3848.29		1	223.236	912878	4089.29		1	165.383	534838	3233.94		1	401.895	2.06771e+06	5144.91		1	133.302	4.83908e+06	36301.6		1	189.132	1.04695e+06	5535.55		1	135.952	591689	4352.19		1	97.956	1.52021e+06	15519.4		1	248.443	1.72395e+06	6939.03		1	126.949	738397	5816.49
	2	192.153	821251	4273.94		2	226.364	1.04793e+06	4629.42		2	206.306	803132	3892.92		2	283.841	1.64556e+06	5797.47		2	149.507	985733	6593.23		2	199.506	3.91539e+06	19625.4		2	233.312	782331	3353.16		2	150.019	2.20512e+06	14698.9		2	237.973	3.38253e+06	14213.9		2	204.73	1.6659e+06	8137.06
	3	191.855	662949	3455.47		3	205.168	1.33004e+06	6482.7		3	168.448	610408	3623.72		3	249.675	1.09466e+06	4384.36		3	163.105	1.08482e+06	6651.07		3	140.644	885188	6293.82		3	183.185	1.0046e+06	5484.08		3	70.737	1.03235e+06	14594.1		3	252.976	1.95425e+06	7725.04		3	119.129	792185	6649.8
	4	198.409	917530	4624.44		4	111.331	642332	5769.57		4	197.858	814157	4114.85		4	207.146	1.17816e+06	5687.58		4	242.195	1.99831e+06	8250.85		4	250.761	1.52866e+06	6096.07		4	226.64	1.3885e+06	6126.46		4	178.418	5.89495e+06	33040.1		4	247.145	1.16938e+06	4731.56		4	266.114	2.31577e+06	8702.19
	5	151.964	617933	4066.31		5	143.901	777975	5406.32		5	136.069	524627	3855.6		5	155.54	1.20203e+06	7728.14		5	70.96	451514	6362.93		5	241.674	1.8381e+06	7605.71		5	239.026	1.34627e+06	5632.3		5	209.318	3.19966e+06	15286.1		5	91.071	1.40793e+06	15459.7		5	158.849	1.67292e+06	10531.5
	6	247.333	957479	3871.21		6	314.829	1.75037e+06	5559.75		6	231.62	926489	4000.04		6	270.434	1.2812e+06	4737.57		6	133.451	818635	6134.35		6	155.147	835169	5383.08		6	140.996	515988	3659.59		6	219.937	4.48212e+06	20379.1		6	175.099	1.9995e+06	11419.3		6	187.684	1.83143e+06	9758.05
	7	176.065	736292	4181.93		7	261.339	1.4954e+06	5722.08		7	222.703	792551	3558.78		7	197.378	1.09549e+06	5550.21		7	219.989	7.8435e+06	35654		7	115.32	1.08302e+06	9391.43		7	109.064	478274	4385.26		7	235.27	3.85046e+06	16366.1		7	257.753	2.44672e+06	9492.51		7	156.465	1.81512e+06	11600.8
	8	119.224	576438	4834.91		8	261.488	1.22788e+06	4695.75		8	137.633	582315	4230.93		8	225.617	1.15226e+06	5107.14		8	247.983	2.56009e+06	10323.6		8	172.916	1.29685e+06	7499.89		8	205.562	1.44118e+06	7010.91		8	174.886	5.52552e+06	31595		8	225.704	4.52929e+06	20067.4		8	155.827	1.68516e+06	10814.3
	9	197.398	779904	3950.92		9	172.896	912146	5275.69		9	224.672	764966	3404.81		9	456.087	2.68306e+06	5882.78		9	328.275	6.66017e+06	20288.4		9	243.355	2.14195e+06	8801.75		9	195.283	715771	3665.3		9	216.139	6.2835e+06	29071.6		9	168.076	714652	4251.96		9	195.888	1.81554e+06	9268.28
	10	177.288	735870	4150.7		10	201.221	962577	4783.68		10	185.919	778617	4187.93		10	241.429	1.38108e+06	5720.44		10	206.571	1.41475e+06	6848.73		10	173.065	1.44279e+06	8336.72		10	189.601	1.36433e+06	7195.81		10	238.856	6.31328e+06	26431.3		10	76.047	455142	5985.01		10	172.309	1.4529e+06	8431.96
	11	204.006	1.0709e+06	5249.34		11	150.945	864409	5726.65		11	302.857	1.10279e+06	3641.29		11	288.959	1.90603e+06	6596.19		11	324.391	2.63534e+06	8123.97		11	284.799	2.17303e+06	7630.05		11	187.516	1.08396e+06	5780.6		11	217.703	5.83865e+06	26819.3		11	155.02	695091	4483.88		11	62.448	318378	5098.29
	12	114.021	562814	4936.06		12	166.395	971553	5838.84		12	281.842	1.00758e+06	3574.96		12	67.343	376217	5586.58		12	196.856	1.64694e+06	8366.2		12	312.379	2.05086e+06	6565.28		12	165.511	723286	4370.02		12	201.072	5.37031e+06	26708.4		12	154.967	767530	4952.86		12	230.692	926155	4014.68
	13	180.268	955195	5298.75		13	171.662	972420	5664.74		13	154.477	697654	4516.23		13	164.467	1.01827e+06	6191.32		13	112.862	1.6564e+06	14676.3		13	182.822	2.15238e+06	11773.1		13	111.235	599252	5387.26		13	114.331	2.32549e+06	20340		13	149.966	774105	5161.87		13	127.779	806171	6309.1
	14	184.907	743274	4019.72		14	240.09	1.08561e+06	4521.68		14	218.553	812963	3719.75		14	315.72	1.88136e+06	5958.97		14	217.084	1.84675e+06	8507.09		14	209.795	2.73655e+06	13043.9		14	116.981	541454	4628.56		14	152.498	3.40283e+06	22313.9		14	178.408	1.4023e+06	7860.07		14	173.437	824210	4752.22
	15	227.117	903909	3979.93		15	186.516	1.43416e+06	7689.2		15	82.527	346885	4203.29		15	183.737	908388	4943.96		15	180.141	2.37577e+06	13188.4		15	215.233	2.50181e+06	11623.7		15	189.857	766517	4037.34		15	190.9	5.55075e+06	29076.7		15	245.485	4.06201e+06	16546.9		15	100.019	503215	5031.2
	16	240.672	1.14354e+06	4751.43		16	179.77	980421	5453.75		16	102.211	410152	4012.8		16	327.924	1.84037e+06	5612.18		16	142.463	1.33032e+06	9338		16	237.375	2.41277e+06	10164.4		16	161.053	1.58988e+06	9871.76		16	117.268	3.2366e+06	27600		16	93.104	1.54671e+06	16612.7		16	120.895	961246	7951.08
	17	189.301	1.06484e+06	5625.11		17	145.061	981103	6763.38		17	172.8	606822	3511.7		17	270.892	1.55645e+06	5745.65		17	315.847	2.02591e+06	6414.2		17	192.601	3.32882e+06	17283.5		17	193.166	681860	3529.92		17	277.47	4.57019e+06	16470.9		17	252.039	5.19172e+06	20598.9		17	144.506	1.36562e+06	9450.27
	18	96.72	393618	4069.67		18	236.6	1.50778e+06	6372.68		18	214.127	896726	4187.82		18	274.903	1.40725e+06	5119.08		18	179.013	2.01376e+06	11249.2		18	210.753	1.45702e+06	6913.41		18	218.777	1.10668e+06	5058.49		18	168.268	3.72784e+06	22154.2		18	86.602	1.27668e+06	14742		18	207.826	1.03991e+06	5003.76
	19	110.733	426714	3853.54		19	327.022	1.45921e+06	4462.11		19	221.171	925370	4183.96		19	324.732	1.45355e+06	4476.16		19	214.934	1.17397e+06	5461.98		19	124.205	781764	6294.14		19	125.269	668643	5337.66		19	212.51	6.36614e+06	29956.9		19	188.378	3.91493e+06	20782.3		19	170.287	990861	5818.77
	20	150.698	783288	5197.74		20	163.926	826527	5042.07		20	177.269	771454	4351.88		20	260.262	1.39539e+06	5361.48		20	151.539	2.02318e+06	13350.9		20	200.208	3.36178e+06	16791.4		20	160.542	709104	4416.94		20	252.008	7.28398e+06	28903.8		20	222.874	4.33886e+06	19467.8		20	230.107	1.37038e+06	5955.42
	21	166.361	752847	4525.38		21	122.024	779204	6385.67		21	249.868	892797	3573.08		21	170.032	923071	5428.81		21	178.332	1.39688e+06	7833.05		21	111	674919	6080.35		21	172.119	1.72962e+06	10049		21	154.19	2.42249e+06	15711.1		21	196.316	2.80261e+06	14276		21	158.051	1.55674e+06	9849.6
	22	193.536	1.01946e+06	5267.53		22	120.641	761489	6312.02		22	202.242	729884	3608.96		22	336.755	1.59797e+06	4745.21		22	272.115	2.12498e+06	7809.13		22	213.615	3.09741e+06	14500		22	217.66	915259	4204.99		22	207.637	4.94294e+06	23805.7		22	158.383	1.93238e+06	12200.7		22	84.601	437511	5171.47
	23	186.662	730412	3913.02		23	167.565	840007	5013.02		23	230.194	860539	3738.32		23	61.107	322230	5273.21		23	232.331	1.87167e+06	8056.03		23	256.581	5.0044e+06	19504.2		23	201.114	1.57705e+06	7841.59		23	89.858	1.33516e+06	14858.5		23	184.281	2.51528e+06	13649.2		23	99.029	586160	5919.07
	24	237.842	1.08227e+06	4550.36		24	150.572	769282	5109.07		24	219.149	706656	3224.54		24	405.864	2.09534e+06	5162.67		24	158.86	2.15989e+06	13596.2		24	215.137	2.53677e+06	11791.4		24	170.544	1.00585e+06	5897.89		24	128.387	2.06811e+06	16108.4		24	91.774	953692	10391.7		24	115.234	533281	4627.81
	25	282.68	1.24535e+06	4405.52		25	183.058	938768	5128.25		25	192.261	777291	4042.9		25	91.613	523705	5716.49		25	297.737	1.92153e+06	6453.79		25	199.059	1.0438e+06	5243.66		25	262.286	1.56762e+06	5976.75		25	126.227	4.20724e+06	33330.8		25	189.08	1.84949e+06	9781.51		25	236.587	1.51306e+06	6395.37
	26	193.185	797513	4128.24		26	240.186	1.42326e+06	5925.64		26	165.298	544640	3294.9		26	381.126	1.63262e+06	4283.68		26	193.175	1.80358e+06	9336.48		26	317.891	2.91409e+06	9166.95		26	108.075	487537	4511.1		26	246.06	6.04943e+06	24585.2		26	114.374	1.38105e+06	12074.9		26	227.085	1.10228e+06	4854.04
	27	174.224	959292	5506.08		27	190.357	884663	4647.39		27	242.398	815837	3365.69		27	315.23	1.41584e+06	4491.44		27	199.506	2.0144e+06	10097		27	186.025	2.43367e+06	13082.5		27	89.975	379299	4215.6		27	251.231	4.34801e+06	17306.8		27	187.027	654884	3501.55		27	285.67	1.77458e+06	6211.98
	28	167.85	719164	4284.56		28	96.136	472957	4919.67		28	181.12	745935	4118.46		28	123.406	776016	6288.32		28	122.012	1.53047e+06	12543.6		28	241.418	2.23207e+06	9245.68		28	136.091	601490	4419.77		28	242.346	8.28554e+06	34188.9		28	154.946	681540	4398.57		28	233.48	1.43811e+06	6159.46
	29	193.6	747705	3862.11		29	199.082	880172	4421.15		29	226.044	812100	3592.66		29	105.02	679747	6472.54		29	158.732	2.12189e+06	13367.8		29	234.045	2.06405e+06	8819.04		29	70.322	328361	4669.39		29	220.299	4.59232e+06	20845.9		29	178.663	707834	3961.84		29	140.973	1.27317e+06	9031.32
	30	174.852	689917	3945.72		30	274.948	1.36408e+06	4961.21		30	175.907	799388	4544.38		30	348.928	1.88101e+06	5390.82		30	186.865	2.54305e+06	13609		30	181.492	1.73216e+06	9544		30	181.717	792254	4359.83		30	256.136	6.33067e+06	24716.1		30	125.036	749608	5995.14		30	211.082	1.91504e+06	9072.49
	31	169.446	710090	4190.66		31	81.857	381594	4661.71		31	159.042	491866	3092.68		31	287.257	1.64845e+06	5738.57		31	201.176	6.80325e+06	33817.4		31	195.388	1.75823e+06	8998.68		31	211.797	823793	3889.54		31	113.895	2.24592e+06	19719.2		31	140.922	545590	3871.57		31	89.868	890676	9910.94
	32	175.479	906120	5163.7		32	184.345	952326	5166		32	208.2	656231	3151.93		32	335.489	1.66813e+06	4972.24		32	220.499	3.35236e+06	15203.5		32	173.225	857706	4951.4		32	234.77	1.82022e+06	7753.21		32	225.566	3.93256e+06	17434.2		32	179.823	2.48286e+06	13807.2		32	57.702	299666	5193.34
	33	276.988	966779	3490.33		33	182.132	1.07242e+06	5888.15		33	87.964	442558	5031.13		33	688.184	3.75486e+06	5456.18		33	225.553	2.35397e+06	10436.4		33	136.824	1.12161e+06	8197.44		33	262.765	1.32149e+06	5029.16		33	142.741	2.50961e+06	17581.6		33	136.665	827915	6057.99		33	167.808	821674	4896.51
	34	209.316	784206	3746.52		34	204.881	972151	4744.95		34	93.944	440956	4693.82		34	247.579	1.5993e+06	6459.77		34	182.428	1.39988e+06	7673.58		34	168.234	1.00259e+06	5959.52		34	319.701	1.6749e+06	5238.97		34	63.13	934665	14805.4		34	136.697	777683	5689.1		34	100.072	674980	6744.94
	35	199.122	938304	4712.21		35	222.8	1.24306e+06	5579.27		35	196.762	859094	4366.16		35	294.492	1.57033e+06	5332.33		35	221.233	1.56457e+06	7072.03		35	145.645	976808	6706.77		35	236.93	1.72052e+06	7261.7		35	98.488	3.72184e+06	37789.8		35	188.197	6.99174e+06	37151.2		35	244.141	1.70371e+06	6978.37
	36	134.493	595293	4426.2		36	160.149	804838	5025.56		36	238.281	1.0239e+06	4297.04		36	236.236	1.34227e+06	5681.89		36	247.004	2.64736e+06	10717.9		36	183.769	3.5445e+06	19287.8		36	176.769	911001	5153.62		36	266.287	4.53617e+06	17034.9		36	226.396	2.14005e+06	9452.66		36	72.535	401860	5540.22
	37	189.588	877627	4629.13		37	199.412	1.2756e+06	6396.81		37	125.503	532511	4243.02		37	288.193	1.92316e+06	6673.16		37	239.726	1.79563e+06	7490.33		37	184.418	990634	5371.68		37	164.841	743127	4508.14		37	214.202	4.56746e+06	21323.2		37	123.312	650366	5274.15		37	221.382	962216	4346.41
	38	250.483	984329	3929.72		38	181.76	1.12801e+06	6206.06		38	153.041	726715	4748.5		38	273.009	1.72944e+06	6334.73		38	168.255	2.13644e+06	12697.6		38	92.273	1.24187e+06	13458.7		38	164.469	736215	4476.31		38	216.192	3.93899e+06	18219.9		38	97.19	1.66747e+06	17156.8		38	203.432	1.4534e+06	7144.39
	39	110.361	605908	5490.24		39	196.624	1.16214e+06	5910.48		39	181.206	1.0609e+06	5854.64		39	155.732	934485	6000.6		39	204.496	5.08463e+06	24864.2		39	211.274	2.81963e+06	13345.9		39	138.985	754857	5431.21		39	152.552	2.12709e+06	13943.4		39	85.006	1.45147e+06	17074.9		39	95.848	658859	6874
	40	225.021	918246	4080.71		40	154.626	931916	6026.91		40	272.426	952893	3497.81		40	143.772	852556	5929.92		40	150.837	1.96467e+06	13025.1		40	219.031	3.20326e+06	14624.7		40	234.344	868707	3706.97		40	118.013	1.57442e+06	13341.1		40	118.119	616930	5222.95		40	89.9	417014	4638.65
	41	193.015	962408	4986.18		41	200.38	1.36015e+06	6787.86		41	154.051	604115	3921.52		41	285.171	1.57968e+06	5539.4		41	145.166	1.49612e+06	10306.3		41	145.549	1.66867e+06	11464.6		41	263.339	1.50233e+06	5704.94		41	239.941	4.82641e+06	20115		41	157.01	3.86145e+06	24593.7		41	100.604	540763	5375.17
	42	188.003	1.01078e+06	5376.41		42	161.819	801073	4950.42		42	117.885	478086	4055.53		42	100.285	540322	5387.87		42	143.644	2.43956e+06	16983.3		42	145.634	1.34796e+06	9255.83		42	184.866	739830	4001.98		42	57.299	876134	15290.6		42	228.258	5.20228e+06	22791.2		42	198.186	1.44666e+06	7299.48
	43	172.905	1.0628e+06	6146.74		43	226.651	1.27001e+06	5603.38		43	282.885	1.10507e+06	3906.44		43	191.494	1.25815e+06	6570.2		43	176.161	2.46108e+06	13970.6		43	273.765	2.22155e+06	8114.8		43	139.049	715257	5143.92		43	124.514	2.16621e+06	17397.4		43	195.826	1.2343e+06	6303.05		43	185.928	1.57799e+06	8487.09
	44	203.655	723049	3550.36		44	162.245	703170	4334		44	192.836	744189	3859.18		44	113.639	447936	3941.75		44	194.239	1.32162e+06	6804.07		44	148.486	1.38392e+06	9320.19		44	196.369	800648	4077.26		44	240.037	5.66523e+06	23601.5		44	225.449	4.54582e+06	20163.4		44	117.511	524229	4461.11
	45	198.877	1.0282e+06	5170.03		45	214.543	1.09078e+06	5084.19		45	547.139	2.32138e+06	4242.75		1	393.284	1.74941e+06	4448.22		45	78.781	571416	7253.22		45	152.806	1.5239e+06	9972.76		45	308.465	1.55438e+06	5039.08		45	157.744	6.76338e+06	42875.7		45	163.948	1.9967e+06	12178.9		45	204.368	969412	4743.46
	46	206.113	1.03459e+06	5019.53		46	270.575	1.48368e+06	5483.42		46	205.774	995931	4839.92		2	216.422	890312	4113.78		46	221.01	2.02826e+06	9177.23		46	281.384	2.53176e+06	8997.51		46	178.45	659744	3697.08		46	65.119	1.29891e+06	19946.7		46	190.57	2.09078e+06	10971.2		46	182.098	1.56465e+06	8592.37
	47	224.723	1.0227e+06	4550.95		47	233.802	1.41892e+06	6068.91		47	237.695	934845	3932.96		3	292.053	1.27132e+06	4353.06		47	185.546	1.45947e+06	7865.82		47	229.586	1.46394e+06	6376.45		47	181.738	1.54132e+06	8481.03		47	105.5	2.00773e+06	19030.6		1	206.839	2.64935e+06	12808.8		47	230.181	1.65626e+06	7195.49
	48	107.68	660468	6133.62		48	209.989	1.0009e+06	4766.46		48	276.245	1.02081e+06	3695.3		4	274.241	1.6094e+06	5868.55		48	138.101	1.74694e+06	12649.7		48	169.266	1.05111e+06	6209.83		48	161.394	760495	4712.04		48	96.094	2.11302e+06	21989.1		2	67.641	600691	8880.58		48	114.021	477391	4186.86
	49	63.884	263561	4125.61		49	189.782	845976	4457.62		49	165.107	1.0382e+06	6288.02		5	313.131	1.3662e+06	4363.02		49	233.608	3.21696e+06	13770.8		49	158.935	1.00249e+06	6307.55		49	191.676	1.45229e+06	7576.8		49	229.407	5.55341e+06	24207.7		3	154.808	1.23067e+06	7949.68		49	169.521	1.43491e+06	8464.49
	50	92.709	402441	4340.91		50	254.902	1.24651e+06	4890.15		50	208.041	921276	4428.34		6	266.538	1.17438e+06	4406.05		50	163.467	2.23787e+06	13690.1		50	213.2	1.51066e+06	7085.63		50	184.121	1.22166e+06	6635.12		50	253.508	7.66753e+06	30245.7		4	227.152	2.32008e+06	10213.8		50	288.054	1.54247e+06	5354.78
	51	261.336	962782	3684.08		51	186.739	982366	5260.63		51	304.485	1.03383e+06	3395.33		7	309.812	1.33839e+06	4320.01		1	190.804	1.0427e+06	5464.78		1	100.722	1.68079e+06	16687.5		51	264.765	1.45428e+06	5492.7		51	187.484	7.74273e+06	41298.1		5	151.413	1.77647e+06	11732.6		51	220.094	1.92014e+06	8724.18
	52	210.752	1.04493e+06	4958.11		52	198.124	1.51486e+06	7646.03		52	125.322	546665	4362.09		8	266.793	1.42695e+06	5348.52		2	134.016	844514	6301.59		2	239.759	2.74974e+06	11468.8		52	112.32	440704	3923.65		52	211.531	6.0875e+06	28778.3		6	150.328	1.38962e+06	9243.9		52	129.95	891931	6863.64
	53	207.049	1.34966e+06	6518.58		53	230.833	1.17407e+06	5086.25		53	157.946	539950	3418.58		9	307.79	1.62877e+06	5291.83		3	237.515	1.85189e+06	7796.94		3	226.608	2.59965e+06	11472		53	290.706	1.46899e+06	5053.18		53	91.954	3.32343e+06	36142.3		7	258.094	3.44359e+06	13342.4		53	171.383	1.71246e+06	9992.01
	54	148.815	637254	4282.19		54	172.747	1.77552e+06	10278.2		54	53.819	182268	3386.69		10	224.402	1.14734e+06	5112.87		4	121.918	1.51093e+06	12393		4	176.907	2.95001e+06	16675.5		54	199.05	1.53899e+06	7731.65		54	98.871	3.07673e+06	31118.6		8	190.815	2.24999e+06	11791.4		54	189.876	1.82997e+06	9637.69
	55	257.197	990617	3851.59		55	177.067	811097	4580.74		1	103.147	365312	3541.66		11	288.148	1.50409e+06	5219.86		5	187.229	2.43704e+06	13016.4		5	147.029	1.04946e+06	7137.76		55	220.299	1.55106e+06	7040.69		55	239.739	6.46822e+06	26980.3		9	160.362	3.18349e+06	19851.9		55	181.055	983460	5431.83
	56	109.637	635757	5798.75		56	209.042	1.2496e+06	5977.76		2	178.513	631715	3538.76		12	283.147	1.83574e+06	6483.35		6	210.403	2.61905e+06	12447.8		6	172.353	2.76275e+06	16029.6		56	201.795	848824	4206.37		56	154.063	4.09882e+06	26604.8		10	264.585	2.51174e+06	9493.13		56	237.044	1.50799e+06	6361.63
	57	148.208	647924	4371.72		57	143.656	1.49472e+06	10404.8		3	110.894	446392	4025.39		13	290.851	1.11908e+06	3847.61		7	199.337	1.1025e+06	5530.81		7	168.501	2.64558e+06	15700.7		57	238.058	1.66937e+06	7012.47		57	166.831	6.8384e+06	40990		11	168.694	1.09385e+06	6484.25		57	162.584	997731	6136.71
	58	228.128	1.13013e+06	4953.95		1	116.193	591521	5090.85		4	190.537	711618	3734.8		14	153.645	803130	5227.18		8	121.428	1.39075e+06	11453.3		8	83.389	1.65524e+06	19849.6		58	331.172	1.51249e+06	4567.08		58	105.883	4.35901e+06	41168.2		12	170.087	2.63194e+06	15474.1		58	125.609	822272	6546.29
	59	139.898	682818	4880.83		2	232.491	915320	3937.01		5	256.847	936332	3645.49		15	271.411	1.47698e+06	5441.85		9	153.796	2.14638e+06	13956		9	84.218	1.79646e+06	21331.1		59	146.157	766224	5242.47		59	132.58	4.10315e+06	30948.5		13	231.164	1.17577e+06	5086.32		59	193.111	1.77451e+06	9189.07
	60	214.019	961915	4494.53		3	78.919	615677	7801.38		6	220.574	951202	4312.39		16	171.574	764548	4456.08		10	99.435	1.19031e+06	11970.7		10	144.645	2.18602e+06	15113		60	208.669	743289	3562.05		60	242.144	7.10774e+06	29353.4		14	207.371	1.50562e+06	7260.5		60	139.856	773787	5532.74
	61	229.99	830026	3608.96		4	178.8	1.10732e+06	6193.04		7	186.961	973211	5205.42		17	140.951	682472	4841.91		11	160.51	2.01343e+06	12543.9		11	212.637	1.52258e+06	7160.47		61	205.956	867342	4211.3		61	117.513	4.76966e+06	40588.4		15	112.661	454401	4033.35		61	189.695	1.95405e+06	10301
	62	188.429	834003	4426.09		5	93.752	655683	6993.8		8	133.462	570261	4272.84		18	174.925	910565	5205.46		12	295.761	2.5612e+06	8659.68		12	211.403	3.50665e+06	16587.5		62	141.187	913768	6472.04		62	185.25	3.54471e+06	19134.7		16	260.201	2.77637e+06	10670.1		62	192.632	1.59711e+06	8290.97
	63	145.389	661917	4552.73		6	195.857	1.22817e+06	6270.75		9	166.596	926137	5559.18		19	276.21	1.13821e+06	4120.83		13	262.073	2.26078e+06	8626.53		13	165.096	3.03318e+06	18372.2		63	188.803	1.68767e+06	8938.8		63	274.257	7.39965e+06	26980.7		17	206.786	627636	3035.19		63	226.617	2.04693e+06	9032.55
	64	205.421	791669	3853.88		7	290.992	1.27869e+06	4394.23		10	166.096	791356	4764.45		20	254.514	1.53055e+06	6013.63		14	135.516	1.66808e+06	12309.1		14	179.099	1.86411e+06	10408.2		64	140.528	1.26218e+06	8981.67		64	167.81	4.04329e+06	24094.5		18	235.675	2.49697e+06	10595		64	211.71	1.31757e+06	6223.45
	65	194.93	871212	4469.36		8	192.941	1.00971e+06	5233.23		11	228.331	874438	3829.7		21	250.109	1.16922e+06	4674.83		15	224.896	2.16523e+06	9627.67		15	82.197	860611	10470.1		65	198.582	1.57619e+06	7937.23		65	159.468	5.8195e+06	36493.2		19	104.904	422462	4027.13		65	181.289	1.87561e+06	10345.9
	66	280.808	1.11974e+06	3987.56		9	203.497	990933	4869.52		12	237.609	995283	4188.74		22	180.948	1.01076e+06	5585.94		16	252.401	2.8422e+06	11260.7		16	174.96	2.86502e+06	16375.3		66	222.012	1.66278e+06	7489.59		66	103.744	3.85315e+06	37141		20	330.407	2.57895e+06	7805.39		66	307.845	1.54414e+06	5015.97
	67	119.788	628447	5246.33		10	241.046	1.18465e+06	4914.64		13	190.696	1.17164e+06	6144.01		23	309.716	1.37236e+06	4431.02		17	227.375	2.78782e+06	12260.9		17	218.096	2.29487e+06	10522.3		67	213.553	1.39994e+06	6555.48		1	223.15	2.48328e+06	11128.3		21	225.226	1.36984e+06	6082.07		67	142.154	1.13061e+06	7953.42
	68	242.928	1.02409e+06	4215.62		11	205.412	996979	4853.56		14	168.713	765710	4538.54		24	293.628	1.22979e+06	4188.26		18	302.198	2.69637e+06	8922.54		18	163.649	1.55941e+06	9528.97		68	187.335	962225	5136.38		2	134.984	982602	7279.4		22	170.545	481121	2821.08		68	220.222	1.33375e+06	6056.4
	69	263.155	1.09231e+06	4150.83		12	225.98	1.06103e+06	4695.22		15	139.857	544225	3891.29		25	267.006	1.29678e+06	4856.76		19	157.106	3.04595e+06	19387.9		19	209.881	3.08597e+06	14703.4		69	92.423	444836	4813.05		3	105.436	646494	6131.62		23	244.89	1.82379e+06	7447.37		69	144.293	1.29513e+06	8975.72
	70	137.111	672937	4907.97		13	144.07	848991	5892.91		16	281.554	1.13403e+06	4027.74		26	186.076	870078	4675.93		20	223.746	2.359e+06	10543.2		20	150.997	4.1214e+06	27294.6		70	67.045	356575	5318.45		4	177.641	2.62517e+06	14777.9		24	66.79	175057	2621.01		70	305.014	2.13197e+06	6989.76
	71	207.688	895422	4311.38		14	177.832	993228	5585.2		17	189.068	791527	4186.47		27	255.802	1.04199e+06	4073.42		21	174.981	3.30226e+06	18872.1		21	153.274	2.6197e+06	17091.6		71	155.882	1.76381e+06	11315		5	176.216	1.97409e+06	11202.7		25	256.977	1.18053e+06	4593.92		71	189.738	919666	4847.03
	72	172.011	832153	4837.79		15	226.852	1.24864e+06	5504.2		18	256.081	1.13127e+06	4417.63		28	226.126	1.67669e+06	7414.86		22	197.89	2.37528e+06	12003		22	173.151	3.08827e+06	17835.7		72	193.208	963762	4988.21		6	216.096	1.34804e+06	6238.18		26	269.161	1.70821e+06	6346.41		72	173.745	1.24514e+06	7166.48
	73	182.928	898436	4911.42		16	64.257	500741	7792.78		19	214.988	900525	4188.72		29	101.093	445124	4403.12		23	151.839	3.03324e+06	19976.7		23	138.697	961660	6933.53		1	119.344	739210	6193.94		7	200.295	3.15336e+06	15743.6		27	237.016	2.02175e+06	8530.03		73	183.29	877063	4785.11
	74	165.456	703162	4249.84		17	107.733	844083	7834.95		20	202.539	875265	4321.47		30	207.963	1.16996e+06	5625.81		24	281.715	2.24978e+06	7986		24	226.182	2.83791e+06	12547		2	73.898	334648	4528.51		8	78.952	751578	9519.44		28	243.294	4.30427e+06	17691.6		74	231.671	1.45124e+06	6264.24
	75	96.167	398154	4140.23		18	188.302	896199	4759.37		21	201.007	891346	4434.4		31	134.226	601124	4478.45		25	257.679	3.17272e+06	12312.7		25	160.84	1.13535e+06	7058.85		3	144.317	611535	4237.44		9	66.651	654940	9826.4		29	172.556	1.64051e+06	9507.13		75	239.896	1.99889e+06	8332.31
	76	112.159	468238	4174.77		19	138.218	960256	6947.4		22	250.431	976840	3900.63		32	254.94	1.00435e+06	3939.54		26	145.635	1.41992e+06	9749.89		26	223.097	1.5607e+06	6995.6		4	215.565	786203	3647.17		10	193.772	2.70462e+06	13957.8		30	232.462	3.62823e+06	15607.8		76	239.087	1.914e+06	8005.47
	77	56.255	225601	4010.33		20	65.864	382638	5809.52		23	117.395	507028	4318.99		33	272.954	1.24064e+06	4545.24		27	202.444	1.63349e+06	8068.85		27	166.745	4.97953e+06	29863.1		5	186.836	812328	4347.81		11	131.813	836408	6345.41		31	151.062	889300	5886.99		77	203.41	981192	4823.72
	1	162.53	580241	3570.06		21	82.782	487656	5890.85		24	237.418	1.02536e+06	4318.78		34	163.423	1.39639e+06	8544.66		28	101.701	622047	6116.43		28	180.333	2.9642e+06	16437.3		6	135.496	620932	4582.66		12	144.656	5.03729e+06	34822.5		32	348.74	1.80076e+06	5163.61		78	240.662	1.7014e+06	7069.69
	2	137.217	492718	3590.79		22	176.385	1.15399e+06	6542.43		25	162.925	883787	5424.5		35	489.706	2.62174e+06	5353.71		29	231.674	2.39572e+06	10340.9		29	180.769	2.23263e+06	12350.7		7	147.647	713229	4830.64		13	222.235	3.39113e+06	15259.2		33	139.294	1.2075e+06	8668.7		79	128.694	1.11719e+06	8681
	3	178.852	732887	4097.73		23	252.932	1.42054e+06	5616.31		26	215.744	895978	4152.97		36	204.814	1.41323e+06	6900.06		30	81.08	432542	5334.76		30	161.936	1.14686e+06	7082.15		8	172.982	1.63662e+06	9461.22		14	183.494	2.12661e+06	11589.5		34	203.541	2.51102e+06	12336.7		80	139.281	824724	5921.3
	4	193.238	573472	2967.7		24	127.812	599291	4688.85		27	199.826	976300	4885.75		37	364.46	1.70651e+06	4682.31		31	129.217	1.25675e+06	9725.89		31	190.569	2.31076e+06	12125.6		9	185.591	1.96753e+06	10601.4		15	176.173	2.40178e+06	13633.1		35	144.093	476040	3303.7		1	221.944	815118	3672.63
	5	152.369	520086	3413.33		25	206.274	1.38772e+06	6727.56		28	149.805	578409	3861.08		38	206.995	1.3213e+06	6383.26		32	273.501	2.08505e+06	7623.54		32	116.193	771490	6639.73		10	204.584	824320	4029.25		16	215.085	3.12109e+06	14511		36	193.39	722122	3734.02		2	161.337	558088	3459.15
	6	162.701	741918	4560.01		26	225.543	1.32701e+06	5883.61		29	269.871	946644	3507.77		39	151.421	620226	4096.04		33	222.363	831639	3740.01		33	143.656	1.08381e+06	7544.48		11	258.457	1.8173e+06	7031.36		17	139.336	944261	6776.86		37	206.648	653199	3160.93		3	173.35	662477	3821.62
	7	197.547	685267	3468.88		27	308.038	1.71351e+06	5562.66		30	231.917	924459	3986.16		40	148.155	669370	4518.04		34	234.408	2.28829e+06	9761.98		34	157.797	2.9635e+06	18780.5		12	245.486	1.56284e+06	6366.31		18	248.506	1.88976e+06	7604.47		38	224.832	2.43402e+06	10825.9		4	102.774	556943	5419.1
	8	66.034	210042	3180.82		28	208.37	897616	4307.8		31	68.066	322207	4733.75		41	162.072	1.23763e+06	7636.31		35	158.638	1.1128e+06	7014.69		35	210.881	2.58408e+06	12253.7		13	101.957	841691	8255.35		19	142.496	1.52599e+06	10709		39	182.984	2.93117e+06	16018.7		5	289.903	1.32727e+06	4578.34
	9	89.251	304736	3414.37		29	210.094	1.1004e+06	5237.67		32	242.089	945796	3906.81		1	230.418	810186	3516.16		36	198.71	2.33748e+06	11763.3		36	74.812	629952	8420.47		14	83.943	712673	8489.96		20	160.191	883191	5513.36		1	119.471	330544	2766.73		6	132.481	435043	3283.82
	10	93.379	331217	3547.02		30	139.122	613750	4411.6		33	191.037	815923	4271.02		2	148.21	443565	2992.81		37	152.285	746919	4904.75		37	182.216	1.58422e+06	8694.2		15	154.67	1.96944e+06	12733.2		21	181.185	1.26047e+06	6956.8		2	74.377	290010	3899.18		7	164.242	868543	5288.19
	11	142.292	552799	3884.96		31	176.64	932472	5278.94		34	69.716	302691	4341.77		3	91.443	251762	2753.21		38	184.792	2.79912e+06	15147.4		38	196.794	1.1116e+06	5648.52		16	165.481	890578	5381.75		22	175.747	1.18808e+06	6760.18		3	74.441	327356	4397.52		8	159.06	646405	4063.91
	12	80.441	284329	3534.62		32	191.59	887121	4630.31		35	161.052	598615	3716.91		4	210.382	547936	2604.48		39	64.683	299110	4624.24		39	163.617	3.09336e+06	18906.1		17	77.941	438149	5621.54		23	145.401	938625	6455.42		4	164.47	619223	3764.96		9	107.785	379416	3520.12
	13	172.67	650299	3766.14		33	141.463	637872	4509.11		36	153.402	644959	4204.37		5	207.626	686429	3306.08		40	162.117	1.89493e+06	11688.6		40	285.609	1.88487e+06	6599.49		18	76.505	877631	11471.6		24	133.686	1.16242e+06	8695.14		5	226.078	1.53399e+06	6785.22		10	177.255	704370	3973.77
	14	214.593	665602	3101.7		34	182.971	1.22619e+06	6701.55		37	221.394	919192	4151.84		6	299.101	964003	3223		41	196.209	938404	4782.68		41	142.134	1.23292e+06	8674.34		19	95.264	1.15421e+06	12115.9		25	218.437	2.48747e+06	11387.6		6	263.298	2.57735e+06	9788.72		11	180.149	630150	3497.94
	15	229.947	753829	3278.27		35	193.675	970581	5011.39		38	236.599	847139	3580.48		7	119.279	321916	2698.85		42	176.822	2.65964e+06	15041.4		42	152.987	1.15497e+06	7549.48		20	156.681	1.75825e+06	11221.9		26	147.433	2.84039e+06	19265.6		7	167.651	1.83663e+06	10955.1		12	260.823	1.24419e+06	4770.23
	16	183.385	615136	3354.34		36	281.767	1.63735e+06	5811.01		39	232.023	974229	4198.85		8	322.095	850479	2640.46		43	177.216	883335	4984.51		43	139.708	1.04401e+06	7472.77		21	90.167	500999	5556.34		27	125.993	1.04193e+06	8269.74		8	127.377	403360	3166.66		13	172.574	1.72748e+06	10010.1
	17	230.554	831934	3608.41		37	140.516	852710	6068.42		40	244.76	985684	4027.15		9	263.073	827699	3146.27		44	157.999	1.08352e+06	6857.79		44	212.999	2.26103e+06	10615.2		22	264.107	1.63472e+06	6189.61		28	218.373	1.35497e+06	6204.85		9	136.581	458618	3357.85		14	204.239	811172	3971.68
	18	233.799	669911	2865.33		38	166.17	1.02928e+06	6194.12		41	327.967	1.09023e+06	3324.2		10	422.945	1.48974e+06	3522.3		45	257.721	1.95973e+06	7604.07		45	161.223	996930	6183.55		23	145.764	757373	5195.88		29	111.128	1.04621e+06	9414.43		10	259.404	2.8459e+06	10970.9		15	124.448	675014	5424.06
	19	189.78	562853	2965.82		39	155.189	1.32257e+06	8522.32		42	173.161	905930	5231.72		11	117.236	417808	3563.82		46	178.152	2.29731e+06	12895.2		46	133.111	983291	7387		24	247.317	1.38948e+06	5618.21		30	112.458	1.13305e+06	10075.3		11	221.917	1.58721e+06	7152.26		16	157.209	1.69909e+06	10807.9
	20	187.758	597244	3180.92		40	152.242	675812	4439.06		43	136.547	567328	4154.82		12	135.101	488876	3618.6		47	146.103	1.18036e+06	8078.96		47	79.271	1.63724e+06	20653.7		25	199.892	1.629e+06	8149.4		31	147.263	2.55221e+06	17331		12	108.352	402946	3718.86		17	235.957	2.26833e+06	9613.33
	21	160.338	574664	3584.08		41	196.527	1.35298e+06	6884.47		44	280.086	1.05525e+06	3767.61		13	125.312	436305	3481.75		48	133.995	1.43143e+06	10682.7		48	236.152	2.21846e+06	9394.21		26	202.69	1.567e+06	7731.01		32	257.104	2.42339e+06	9425.72		13	56.82	345390	6078.68		18	156.879	1.11282e+06	7093.46
	22	207.485	636202	3066.25		42	156.19	970137	6211.26		45	241.631	928476	3842.54		14	233.482	794936	3404.7		49	192.932	1.26872e+06	6575.98		49	197.506	2.81904e+06	14273.2		27	216.449	1.08388e+06	5007.54		33	170.629	3.51859e+06	20621.3		14	105.255	580454	5514.74		19	210.133	1.74792e+06	8318.14
	23	215.008	598137	2781.93		43	165.383	1.28084e+06	7744.7		46	215.892	901997	4178		15	337.907	1.06693e+06	3157.46		50	238.866	3.24731e+06	13594.7		50	64.842	1.5578e+06	24024.5		28	77.005	975037	12662		34	172.151	3.39341e+06	19711.8		15	99.605	335106	3364.35		20	121.671	663455	5452.86
	24	199.346	605101	3035.43		44	175.161	1.36299e+06	7781.33		47	193.09	1.25309e+06	6489.68		16	64.257	183389	2853.99		51	177.897	1.46765e+06	8249.98		51	182.163	1.41866e+06	7787.87		29	184.836	955235	5168.01		35	99.445	1.62697e+06	16360.5		16	161.671	1.28038e+06	7919.65		21	170.36	1.14948e+06	6747.38
	25	236.278	675634	2859.49		45	78.089	612993	7849.93		48	158.754	670938	4226.28		17	192.144	608366	3166.2		52	92.018	609351	6622.09		52	130.781	2.89119e+06	22107.1		30	170.801	1.69365e+06	9915.95		36	169.895	2.48638e+06	14634.8		17	174.546	2.00825e+06	11505.6		22	232.904	1.55678e+06	6684.2
	26	112.287	402837	3587.56		46	158.115	1.14248e+06	7225.61		49	139.399	577313	4141.44		18	136.569	416357	3048.69		53	176.801	867360	4905.86		1	122.704	858869	6999.52		31	231.505	1.99702e+06	8626.23		37	268.425	2.69016e+06	10022		18	193.348	1.402e+06	7251.18		23	248.566	2.02819e+06	8159.56
	27	104.275	337124	3233.03		47	89.315	621256	6955.79		50	134.739	595003	4415.97		19	211.371	716558	3390.05		54	87.464	736644	8422.25		2	141.718	2.55842e+06	18052.9		32	229.792	1.799e+06	7828.81		38	226.906	2.19776e+06	9685.77		19	205.797	2.19398e+06	10660.9		24	187.47	1.08741e+06	5800.47
	28	189.737	555082	2925.53		48	166.34	1.07598e+06	6468.54		51	202.507	887600	4383.06		20	128.025	450697	3520.38		55	183.334	1.814e+06	9894.48		3	155.731	1.62035e+06	10404.8		33	75.292	879885	11686.3		39	177.631	1.60504e+06	9035.81		20	97.052	334208	3443.59		25	179.447	887373	4945.04
	29	85.91	249517	2904.4		49	216.425	1.41065e+06	6517.96		52	214.254	959171	4476.79		21	239.313	791550	3307.59		56	179.972	1.27903e+06	7106.82		4	138.536	880669	6356.97		34	214.565	1.34827e+06	6283.74		40	166.841	2.66996e+06	16003		21	195.093	644673	3304.44		26	197.504	1.03429e+06	5236.83
	30	243.524	794268	3261.56		50	199.443	1.11065e+06	5568.75		53	176.736	739453	4183.94		22	286.461	905152	3159.78		57	255.955	2.2087e+06	8629.27		5	243.482	2.14661e+06	8816.28		35	263.448	1.91975e+06	7287.01		41	158.627	2.76307e+06	17418.7		22	124.334	477871	3843.44		27	99.263	671925	6769.14
	31	105.147	309324	2941.83		51	149.678	1.28131e+06	8560.46		54	187.047	1.05335e+06	5631.46		23	200.103	608060	3038.74		58	173.353	5.08368e+06	29325.6		6	136.493	2.03921e+06	14940.1		36	223.801	1.30773e+06	5843.28		42	57.937	303312	5235.2		23	74.196	267446	3604.59		28	175.372	875077	4989.83
	32	156.87	662443	4222.88		52	197.378	1.06355e+06	5388.39		55	165.415	635915	3844.36		24	202.965	621208	3060.67		59	166.331	955365	5743.76		7	368.398	1.96822e+06	5342.66		37	168.364	1.64679e+06	9781.14		43	174.268	2.80556e+06	16099.1		24	119.226	307380	2578.13		29	247.608	2.12704e+06	8590.35
	33	144.101	454017	3150.68		53	114.341	663498	5802.8		56	171.682	1.01027e+06	5884.52		25	207.849	628060	3021.71		60	198.082	2.44159e+06	12326.1		8	141.324	2.54058e+06	17977		38	72.259	288614	3994.16		44	213.372	1.03316e+06	4842.08		25	206.776	699049	3380.71		30	195.833	1.96242e+06	10020.9
	34	179.044	536170	2994.63		54	136.782	804979	5885.13		57	228.64	1.04461e+06	4568.79		26	140.017	428319	3059.05		61	239.856	2.40188e+06	10013.8		9	142.346	835207	5867.44		39	73.345	356406	4859.31		45	159.148	1.126e+06	7075.15		26	104.053	1.01669e+06	9770.88		31	230.69	1.07654e+06	4666.61
	35	166.435	625110	3755.88		55	115.203	688833	5979.29		58	144.091	597958	4149.86		27	139.485	412648	2958.37		62	131.409	1.71012e+06	13013.7		10	173.139	2.72285e+06	15726.4		40	140.412	1.03124e+06	7344.37		46	141.241	1.07229e+06	7591.93		27	108.565	345331	3180.87		32	167.158	758381	4536.91
	36	194.589	654416	3363.07		56	147.252	1.24488e+06	8454.08		1	144.74	499845	3453.4		28	217.926	601574	2760.45		63	174.992	1.87105e+06	10692.2		11	246.195	2.53704e+06	10305		41	217.076	1.45423e+06	6699.19		47	191.282	3.3346e+06	17432.9		28	173.812	562231	3234.71		33	205.718	1.06524e+06	5178.16
	37	175.001	804010	4594.31		57	95.103	614090	6457.1		2	146.9	454133	3091.44		29	357.921	1.11554e+06	3116.73		64	292.888	1.74984e+06	5974.43		12	161.136	951437	5904.56		42	148.892	706628	4745.91		48	174.439	1.23512e+06	7080.52		29	83.176	339904	4086.57		34	200.515	1.9691e+06	9820.22
	38	60.054	187367	3119.97		1	187.547	790017	4212.37		3	170.947	441995	2585.57		30	243.973	755287	3095.78		65	172.162	1.35168e+06	7851.19		13	149.975	1.49951e+06	9998.38		43	142.38	1.10978e+06	7794.52		49	179.855	1.24613e+06	6928.53		30	58.246	272803	4683.64		35	123.756	786010	6351.29
	39	296.63	857411	2890.51		2	251.314	777810	3094.97		4	239.853	697379	2907.53		31	379.968	1.07782e+06	2836.61		66	89.103	557808	6260.26		14	190.238	2.09643e+06	11020.1		44	193.593	1.88385e+06	9730.98		50	184.121	2.3881e+06	12970.3		31	70.344	350079	4976.67		36	169.158	850030	5025.06
	40	148.921	462119	3103.11		3	51.297	201619	3930.42		5	203.091	555896	2737.18		32	291.855	875525	2999.86		67	86.113	647598	7520.33		15	154.986	1.11061e+06	7165.9		45	187.336	783890	4184.41		51	181.621	1.4722e+06	8105.89		32	171.513	737244	4298.48		37	190.577	684773	3593.16
	41	193.345	785563	4063.01		4	228.852	918127	4011.88		6	178.416	607869	3407.03		33	287.12	892687	3109.11		68	237.813	1.47918e+06	6219.92		16	173.777	1.097e+06	6312.66		46	84.73	639365	7545.91		52	234.387	2.89442e+06	12348.9		33	184.367	853599	4629.89		38	104.753	783413	7478.67
	42	56.425	175615	3112.36		5	206.838	663362	3207.16		7	64.884	204352	3149.5		34	349.877	1.00897e+06	2883.79		69	181.759	2.55809e+06	14074.1		17	126.981	1.04058e+06	8194.8		47	198.104	1.52058e+06	7675.64		53	207.286	4.35871e+06	21027.5		34	112.768	414088	3672.03		39	168.147	701952	4174.63
	43	149.358	533660	3573.02		6	252.814	900687	3562.65		8	71.524	233946	3270.88		35	239.473	806616	3368.3		70	175.088	2.69715e+06	15404.6		18	165.116	1.65442e+06	10019.7		48	226.61	827644	3652.28		54	178.45	1.65723e+06	9286.83		35	234.952	2.69488e+06	11469.9		40	169.828	803516	4731.35
	44	131.61	437865	3326.99		7	176.811	747222	4226.11		9	225.936	672605	2976.97		36	274.213	882009	3216.51		71	195.049	1.08141e+06	5544.29		19	160.913	1.0235e+06	6360.56		49	224.557	1.34715e+06	5999.13		55	196.156	1.51931e+06	7745.41		36	152.573	644289	4222.82		41	208.708	787304	3772.28
	45	199.931	697417	3488.29		8	184.514	624455	3384.32		10	111.531	332114	2977.78		37	370.062	1.12616e+06	3043.16		1	94.88	285414	3008.16		20	158.625	854103	5384.41		50	195.253	1.51328e+06	7750.36		56	242.356	2.38168e+06	9827.19		37	137.092	612575	4468.35		42	104.732	425588	4063.59
	46	70.588	223373	3164.46		9	300.43	1.08328e+06	3605.75		11	160.583	575460	3583.57		38	165.916	500007	3013.61		2	92.007	669146	7272.77		21	131.876	1.96893e+06	14930.2		51	195.168	745703	3820.83		57	282.907	4.89385e+06	17298.5		38	123.674	425867	3443.46		43	155.624	918806	5904.02
	47	261.4	784632	3001.65		10	181.609	645666	3555.26		12	219.849	666834	3033.15		39	179.067	586104	3273.1		3	271.744	1.73514e+06	6385.22		22	180.065	1.19172e+06	6618.29		52	229.451	1.94665e+06	8483.93		58	202.008	3.53648e+06	17506.6		39	219.342	3.8583e+06	17590.4		44	181.852	1.30314e+06	7165.95
	48	237.651	775523	3263.29		11	268.903	919532	3419.57		13	65.065	210419	3233.98		40	218.447	606226	2775.16		4	88.858	661595	7445.54		23	116.373	1.88224e+06	16174.2		53	165.076	833690	5050.34		59	232.727	3.44023e+06	14782.3		40	168.247	481069	2859.3		45	215.251	2.04521e+06	9501.52
	49	100.689	311181	3090.51		12	176.193	706242	4008.34		14	202.176	564517	2792.2		41	198.56	610867	3076.49		5	168.937	832146	4925.78		24	119.033	902850	7584.87		54	172.44	1.98677e+06	11521.5		60	194.677	2.58412e+06	13273.9		41	145.561	417565	2868.66		46	219.922	1.97793e+06	8993.76
	50	113.851	333042	2925.24		13	63.363	206850	3264.52		15	139.132	408672	2937.3		42	235.323	728581	3096.09		6	164.809	1.11524e+06	6766.87		25	141.239	1.20238e+06	8513.1		55	362.649	3.06562e+06	8453.41		61	241.09	3.36783e+06	13969.2		42	62.13	407023	6551.15		47	184.863	680472	3680.96
	51	207.709	653003	3143.84		14	146.89	475221	3235.22		16	84.973	243318	2863.47		43	247.698	852138	3440.23		7	129.387	1.01734e+06	7862.8		26	150.815	4.08102e+06	27059.7		56	294.273	1.72506e+06	5862.12		62	231.407	3.10269e+06	13407.9		43	224.62	3.61775e+06	16106.1		48	99.518	371885	3736.86
	52	204.687	597427	2918.73		15	135.941	485536	3571.67		17	79.77	240344	3012.96		44	221.299	689418	3115.32		8	248.144	2.66103e+06	10723.8		27	85.973	506796	5894.82		57	173.727	1.45908e+06	8398.72		63	182.238	2.86726e+06	15733.6		44	131.58	498438	3788.1		49	158.646	611370	3853.68
	53	207.092	641097	3095.71		16	183.78	619044	3368.4		18	186.758	628010	3362.69		45	337.556	1.06956e+06	3168.54		9	186.855	1.98575e+06	10627.2		28	82.079	398947	4860.52		58	234.388	946715	4039.09		64	291.345	2.72391e+06	9349.42		45	110.373	367278	3327.61		50	251.471	2.06662e+06	8218.11
	54	150.422	631557	4198.57		17	206.933	811722	3922.63		19	212.997	619101	2906.62		46	269.181	810541	3011.14		10	138.569	3.25245e+06	23471.7		29	230.426	3.47007e+06	15059.4		59	233.803	1.78314e+06	7626.68		65	100.882	1.62095e+06	16067.8		46	84.251	297549	3531.69		51	162.008	1.42349e+06	8786.55
	55	208.305	590267	2833.67		18	127.014	454540	3578.66		20	116.33	424046	3645.2		47	92.529	347497	3755.54		11	150.359	821529	5463.78		30	189.652	1.09367e+06	5766.72		60	249.902	1.77773e+06	7113.72		66	228.056	3.19791e+06	14022.5		47	54.575	425874	7803.47		52	222.827	1.35404e+06	6076.63
	56	165.233	570584	3453.21		19	197.474	732785	3710.79		21	192.642	594855	3087.88		48	315.232	936458	2970.69		12	129.983	1.33323e+06	10257		31	196.313	1.06032e+06	5401.18		61	217.683	1.69364e+06	7780.29		67	327.341	5.6032e+06	17117.3							53	237.458	1.21779e+06	5128.46
	57	56.659	305439	5390.84		20	286.927	960761	3348.45		22	189.386	509442	2689.97		49	294.302	881274	2994.45		13	227.587	2.99017e+06	13138.6		32	174.894	1.27766e+06	7305.35		62	161.459	2.09707e+06	12988.2		68	291.972	4.15504e+06	14231							54	208.08	1.19339e+06	5735.24
	1	312.157	809936	2594.64		21	149.22	603325	4043.19		23	165.467	676502	4088.44		50	237.642	756689	3184.15		14	126.354	1.7919e+06	14181.6		33	180.204	2.54619e+06	14129.5		63	136.049	1.30782e+06	9612.89		69	79.494	1.12232e+06	14118.3							55	195.578	2.04415e+06	10451.8
	2	224.832	582349	2590.15		22	181.875	718724	3951.74		24	82.292	252125	3063.78		51	118.023	388746	3293.81		15	187.536	2.83089e+06	15095.2		34	215.955	866830	4013.94		64	51.191	490677	9585.22		70	162.362	1.31824e+06	8119.12							56	175.904	708748	4029.17
	3	301.921	770984	2553.6		23	214.318	847828	3955.93		25	163.105	573986	3519.12		52	217.798	733916	3369.71		16	166.415	1.29248e+06	7766.61		35	271.614	1.70175e+06	6265.33		65	99.063	976176	9854.09		71	161.617	3.06269e+06	18950.3							57	212.73	1.87636e+06	8820.38
	4	226.172	636248	2813.12		24	304.409	1.06962e+06	3513.77		26	82.111	269631	3283.74		53	254.954	709950	2784.62		17	147.933	665753	4500.37		36	207.4	2.53297e+06	12213		66	97.807	917760	9383.38		72	133.782	1.38666e+06	10365.1							58	219.539	1.23099e+06	5607.17
	5	243.878	653664	2680.29		25	114.288	506897	4435.26		27	77.206	285419	3696.85		54	324.053	887062	2737.4		18	168.075	1.27135e+06	7564.16		37	220.616	3.3189e+06	15043.8		67	177.345	1.5699e+06	8852.23		73	145.752	1.37734e+06	9449.92							59	240.298	2.00084e+06	8326.47
	6	157.318	438056	2784.53		26	137.835	534815	3880.11		28	162.701	451659	2776.01		55	107.649	294637	2737.01		19	71.567	395270	5523.08		38	223.946	3.72552e+06	16635.8		68	187.932	1.25631e+06	6684.94		74	104.116	1.16145e+06	11155.3							60	199.014	995471	5002.02
	7	197.23	595261	3018.11		27	350.344	1.19689e+06	3416.33		29	57.606	167347	2905.03		56	94.753	326849	3449.48		20	131.589	977064	7425.12		39	170.883	3.93767e+06	23043.1		69	85.56	760272	8885.83		75	52.106	573661	11009.5							61	173.818	2.02922e+06	11674.4
	8	191.793	501753	2616.12		28	126.663	593633	4686.71		30	110.819	338123	3051.13							21	168.139	3.73497e+06	22213.6		40	165.361	2.37271e+06	14348.7		70	88.178	806865	9150.42		1	75.205	1.62315e+06	21583							62	215.166	1.14363e+06	5315.1
	9	296.622	859340	2897.09		29	124.801	570593	4572.03		31	58.224	179231	3078.29							22	133.494	894565	6701.17		41	132.961	1.82958e+06	13760.3		71	225.429	1.75785e+06	7797.82		2	149.624	1.77375e+06	11854.7							63	206.612	2.2697e+06	10985.3
	10	207.339	649357	3131.86		30	153.923	546243	3548.8		32	133.163	368219	2765.17							23	153.019	986898	6449.52		42	182.853	2.21948e+06	12138.1		72	211.852	1.36742e+06	6454.61		3	167.201	1.57786e+06	9436.88							64	211.006	843852	3999.19
	11	141.581	419173	2960.66		31	161.01	677707	4209.1		33	179.118	506178	2825.95							24	116.576	1.15413e+06	9900.22		43	108.978	1.45672e+06	13367.1		73	204.265	1.62826e+06	7971.32		4	194.781	1.50103e+06	7706.26							65	206.803	2.07835e+06	10049.9
	12	182.132	656538	3604.74		32	140.378	551624	3929.56		34	86.771	291135	3355.21							25	58.447	448113	7666.99		44	71.364	375896	5267.31		74	173.025	1.56634e+06	9052.66		5	190.908	1.34784e+06	7060.14							66	223.338	802007	3591
	13	243.357	678564	2788.35		33	193.697	756217	3904.13		35	135.674	367657	2709.85							26	95.359	848281	8895.66		45	64.852	308980	4764.38		75	147.477	1.89511e+06	12850.2		6	235.32	3.70226e+06	15732.9							67	156.113	1.37655e+06	8817.67
	14	129.845	409397	3152.97		34	146.198	455868	3118.15		36	213.455	649267	3041.71							27	168.15	971647	5778.45		46	151.901	4.45678e+06	29340.1		76	169.396	1.05149e+06	6207.29		7	229.489	1.9929e+06	8684.1							68	253.907	1.20702e+06	4753.77
	15	160.372	490162	3056.4		35	91.986	276465	3005.51		37	149.943	423143	2822.03							28	197.943	1.73779e+06	8779.22		47	176.629	4.48009e+06	25364.4		77	121.323	1.36814e+06	11276.8		8	191.206	1.91047e+06	9991.67							69	217.39	2.01999e+06	9292.01
	16	261.967	821058	3134.2		36	62.906	243155	3865.37		38	171.415	468171	2731.21							29	146.518	897752	6127.25							78	248.998	2.14703e+06	8622.69		9	253.483	2.83735e+06	11193.4							70	261.59	1.27979e+06	4892.37
	17	205.807	602390	2926.97		37	73.195	262940	3592.32		39	175.235	591538	3375.68							30	202.763	2.12589e+06	10484.6							79	259.181	1.96676e+06	7588.38		10	132.397	1.56728e+06	11837.7							71	232.531	2.11191e+06	9082.29
	18	204.679	687613	3359.47		38	59.341	216709	3651.94		40	85.761	243046	2833.99							31	76.494	1.00248e+06	13105.3							80	254.712	1.62211e+06	6368.41		11	304.578	3.53641e+06	11610.8							72	52.701	420836	7985.34
	19	271.394	746953	2752.28		39	72.567	264221	3641.06		41	188.269	659722	3504.14							32	146.858	752585	5124.58							81	226.972	1.64219e+06	7235.21		12	144.208	1.6137e+06	11190.1							73	256.855	2.31533e+06	9014.16
	20	275.384	734899	2668.63		40	194.75	888367	4561.58		42	94.028	277667	2953.02							33	208.413	1.45975e+06	7004.11							82	313.022	1.60676e+06	5133.06		13	117.926	1.90803e+06	16179.9							74	164.391	1.40415e+06	8541.55
	21	148.923	408918	2745.84		41	244.217	905695	3708.57		43	137.717	449964	3267.31							34	57.873	1.02112e+06	17644.2							83	128.409	1.02053e+06	7947.52		14	220.083	2.74349e+06	12465.7							75	131.428	808103	6148.64
	22	226.864	611497	2695.44		42	399.077	1.25908e+06	3154.99		44	134.631	527585	3918.75							35	100.817	794028	7875.93							84	102.915	862727	8382.9		15	251.036	2106729	8392.14							76	234.84	1.38938e+06	5916.29
	23	179.238	470589	2625.5		43	183.184	807430	4407.75		45	186.301	628103	3371.44							36	204.774	923680	4510.73							85	92.54	787987	8515.09		16	90.602	1.21309e+06	13389.2							77	265.228	1.96205e+06	7397.59
	24	305.986	805520	2632.54		44	224.979	954804	4243.97		46	84.59	226100	2672.89							37	82.729	832946	10068.4							1	160.391	1.34233e+06	8369.14		17	113.702	1.75261e+06	15414.1							78	202.068	2.10497e+06	10417.1
	25	77.824	190373	2446.2		45	89.006	425154	4776.69		47	79.589	212628	2671.58							38	260.295	3.06309e+06	11767.8							2	52.042	148369	2850.94		18	190.078	2.95711e+06	15557.4							79	122.831	751979	6122.06
	26	229.13	682895	2980.38		46	166.755	800849	4802.55		48	69.736	184135	2640.46							39	197.336	2.22414e+06	11270.8							3	292.331	893583	3056.75		19	317.719	5.11096e+06	16086.4							80	234.563	1.37206e+06	5849.42
	27	292.717	731179	2497.9		47	143.751	625831	4353.58		49	184.205	637995	3463.5							40	241.132	3.0376e+06	12597.3							4	270.209	2.4606e+06	9106.29		20	128.013	1.86286e+06	14552.1							81	145.09	748417	5158.29
	28	187.548	480449	2561.74		48	229.193	964335	4207.53		50	61.182	218728	3575.05							41	192.207	1.65308e+06	8600.5							5	178.395	977140	5477.4		21	142.548	3.83757e+06	26921.3							82	242.395	2.18518e+06	9014.94
	29	97.913	254087	2595.03		49	221.17	746130	3373.56		51	135.121	563726	4172.01							42	144.762	1.04194e+06	7197.61							6	191.397	1.09333e+06	5712.35		22	70.428	971734	13797.5							83	164.168	1.66782e+06	10159.2
	30	139.857	374937	2680.86		50	166.585	682955	4099.74		52	109.01	313640	2877.17							43	159.137	1.12026e+06	7039.6							7	231.202	1.99608e+06	8633.47		23	55.351	821794	14847							84	64.065	202124	3154.99
	31	267.393	674268	2521.64		51	356.568	1.46162e+06	4099.14		53	190.972	616049	3225.86							44	113.426	717203	6323.09							8	202.92	684901	3375.23		24	216.008	3.69324e+06	17097.7							85	250.822	2.15437e+06	8589.26
	32	207.19	589975	2847.51		52	184.855	642408	3475.2		54	158.466	554821	3501.2							45	184.951	957107	5174.92							9	140.558	810562	5766.75		25	98.508	1.16669e+06	11843.6							86	349.744	2.08279e+06	5955.18
	33	261.147	763463	2923.5		53	152.125	442257	2907.2		55	147.655	408878	2769.15							46	204.231	1.27696e+06	6252.51							10	344.808	2.07619e+06	6021.29		26	59.607	875225	14683.3							87	241.182	1.21602e+06	5041.93
	34	222.757	623191	2797.63		54	71.78	381859	5319.85		56	137.909	479465	3476.68							47	209.083	2.41162e+06	11534.3							11	153.858	635132	4128.04		27	142.761	3.19211e+06	22359.8							88	293.021	1.8666e+06	6370.21
	35	180.653	478211	2647.12							57	118.256	367437	3107.13							48	177.322	696467	3927.7							12	166.052	814387	4904.41		28	211.348	3.34707e+06	15836.8							89	170.328	715576	4201.16
	36	115.001	303218	2636.65																	49	253.017	1.963e+06	7758.39							13	213.763	2.17606e+06	10179.8		29	277.051	4.85018e+06	17506.5							90	235.819	2.03286e+06	8620.44
	37	257.966	754907	2926.38																	50	183.642	2.54259e+06	13845.4							14	280.69	1.80471e+06	6429.55		30	250.695	3.45096e+06	13765.6							91	191.907	1.64737e+06	8584.22
	38	103.648	296612	2861.72																	51	216.436	2.32333e+06	10734.5							15	215.104	1.39399e+06	6480.54		31	167.031	4.13004e+06	24726.2							92	134.875	621446	4607.57
	39	269.947	781714	2895.81																	52	164.915	862778	5231.65							16	170.436	1.5849e+06	9299.1		32	205.868	4.14072e+06	20113.4							93	213.847	803647	3758.05
	40	57.011	167239	2933.45																	53	277.266	2.22116e+06	8010.92							17	128.641	544354	4231.57		33	101.583	1.46307e+06	14402.7							94	186.927	1.78824e+06	9566.53
	41	176.982	567566	3206.91																	54	158.754	905436	5703.39							18	320.793	2.12543e+06	6625.53		34	138.547	2.95848e+06	21353.6							95	175	803097	4589.12
	42	180.972	562045	3105.7																	55	170.842	774849	4535.47							19	67.47	282288	4183.9		35	113.627	1.89823e+06	16705.8							96	133.556	653720	4894.72
	43	181.259	595201	3283.71																	56	177.396	910539	5132.8							20	211.209	2.23379e+06	10576.2		36	258.005	4.28713e+06	16616.5							97	310.343	2.73527e+06	8813.72
	44	247.698	744132	3004.19																	57	133.047	1.11057e+06	8347.23							21	99.518	512946	5154.3		37	273.721	4.36298e+06	15939.5							98	162.806	1.45904e+06	8961.83
	45	320.968	1.06656e+06	3322.96																	58	213.658	3.34974e+06	15678							22	187.013	1.71913e+06	9192.57		38	205.421	1.71249e+06	8336.49							99	223.487	1.0537e+06	4714.8
	46	290.909	794699	2731.78																	59	285.715	2.51299e+06	8795.43							23	118.979	1.4064e+06	11820.6		39	246.961	3.64726e+06	14768.6							100	105.37	552490	5243.33
	47	278.619	744159	2670.88																	60	148.114	1.26932e+06	8569.87							24	139.664	1.73098e+06	12393.9		40	177.192	4.85895e+06	27421.9							101	65.81	278594	4233.31
	48	174.524	522861	2995.93																	61	150.923	1.21165e+06	8028.29							25	193.408	2.10456e+06	10881.5		41	187.237	3.47372e+06	18552.5							1	124.365	564775	4541.27
	49	263.627	752974	2856.21																	62	185.579	799946	4310.54							26	166.116	1.00067e+06	6023.95		42	155.316	2.03294e+06	13089.1							2	118.651	370225	3120.29
	50	247.762	785255	3169.39																	63	121.843	605773	4971.75							27	239.725	2.38168e+06	9935.05		43	228.457	2.71609e+06	11888.8							3	73.142	678824	9280.91
	51	108.894	323931	2974.74																	64	192.814	2.41876e+06	12544.5							28	56.489	732240	12962.5		44	182.534	2.34271e+06	12834.4							4	84.623	481903	5694.71
	52	256.838	771027	3002																	65	164.362	1.57568e+06	9586.62							29	113.936	1.2612e+06	11069.3		45	213.859	2.45515e+06	11480.2							5	165.916	765238	4612.2
	53	286.493	783634	2735.26																	66	191.824	1.40838e+06	7342.03							30	201.484	2.23297e+06	11082.6		46	249.504	3.67655e+06	14735.4							6	197.475	890721	4510.55
	54	116.012	339420	2925.73																	67	246.367	1.87684e+06	7618.09							31	200.079	2.82625e+06	14125.7		47	179.438	3.1452e+06	17528.1							7	91.55	539896	5897.28
	55	305.731	793535	2595.53																	68	146.135	992255	6789.99							32	217.391	2.78351e+06	12804.2		48	153.741	2.16645e+06	14091.6							8	213.638	954938	4469.89
	56	282.003	740499	2625.85																	69	216.138	1.26702e+06	5862.07							33	234.064	2.02649e+06	8657.83		49	108.978	1.62262e+06	14889.4							9	230.578	1.03083e+06	4470.65
	57	230.312	617655	2681.82																	70	175.608	1.18497e+06	6747.83							34	343.095	2.22048e+06	6471.92		50	88.655	1.1803e+06	13313.4							10	190.836	572664	3000.82
	58	132.356	413822	3126.58																	71	142.187	3.3288e+06	23411.4							35	234.511	2.15526e+06	9190.45		51	98.848	1.36685e+06	13827.7							11	124.163	394281	3175.51
	59	211.212	628085	2973.72																	72	228.778	2.02246e+06	8840.29							36	261.144	2.70453e+06	10356.5		52	101.764	1.23924e+06	12177.6							12	193.421	555844	2873.75
	60	339.152	1.098e+06	3237.49																	73	117.087	3.42988e+06	29293.4							37	223.488	2.28821e+06	10238.6		53	257.016	3.95154e+06	15374.7							13	186.345	612612	3287.51
	61	122.088	382989	3136.99																	74	120.491	1.83549e+06	15233.4							38	200.133	2.20668e+06	11026.1		54	56.521	666803	11797.4							14	185.09	615419	3324.97
	62	123.524	407902	3302.21																	75	179.471	858377	4782.82							39	124.076	599965	4835.46		55	97.167	1.05245e+06	10831.4							15	166.629	515839	3095.73
	63	185.962	633529	3406.76																	76	110.787	1.4532e+06	13117.1							40	208.794	1.98959e+06	9528.98		56	124.332	1.53909e+06	12378.9							16	98.669	285728	2895.82
	64	198.656	504919	2541.67																	77	259.699	2.29151e+06	8823.7							41	267.464	2.1268e+06	7951.74		57	245.535	3.81033e+06	15518.5							17	177.45	572065	3223.81
	65	237.175	643112	2711.55																	78	247.112	2.67623e+06	10830							42	198.281	840065	4236.74		58	125.162	1.50585e+06	12031.2							18	99.573	312969	3143.11
	66	119.694	357732	2988.72																	79	170.969	1.69479e+06	9912.84							43	181.576	916331	5046.54		59	98.263	2.75493e+06	28036.2							19	193.283	832234	4305.78
	67	190.687	587943	3083.29																	80	196.293	2.2868e+06	11649.9							44	99.497	388839	3908.04		60	115.128	1.54384e+06	13409.7							20	147.348	971670	6594.39
	68	179.035	528017	2949.24																	81	55.053	195509	3551.29							45	241.428	2.20322e+06	9125.8		61	138.813	1.98397e+06	14292.4							21	241.005	1.09731e+06	4553.07
	69	197.88	850062	4295.84																	82	220.66	1.80729e+06	8190.4							46	86.175	284792	3304.81		62	229.426	3.37823e+06	14724.7							22	220.129	653957	2970.79
	70	58.182	152571	2622.3																	83	135.409	1.07942e+06	7971.52							47	172.745	1.98908e+06	11514.5		63	121.427	2.59895e+06	21403.4							23	145.912	452636	3102.12
																					84	234.694	2.78056e+06	11847.6							48	193.951	664692	3427.11		64	123.427	1.16042e+06	9401.65							24	206.371	827858	4011.5
																					85	153.104	2.38469e+06	15575.6							49	69.598	291344	4186.1		65	219.339	1.72577e+06	7868.06							25	316.988	1.72049e+06	5427.6
																					86	123.29	1.01983e+06	8271.76							50	126.747	443678	3500.5		66	154.933	1.40918e+06	9095.4							26	175.29	1.18599e+06	6765.85
																															51	181.714	716694	3944.08		67	264.209	2.84119e+06	10753.6							27	160.511	603368	3759.04
																															52	206.602	2.64055e+06	12780.9		68	196.419	1.66972e+06	8500.8							28	101.818	374265	3675.82
																															53	508.413	2.18235e+06	4292.48		69	143.346	4.09211e+06	28547.1							29	153.041	1.19836e+06	7830.32
																															54	56.638	187316	3307.25		70	278.626	3.95863e+06	14207.7							30	172.96	507243	2932.72
																															55	222.041	801153	3608.13		71	205.602	4.31543e+06	20989.3							31	241.75	1.49113e+06	6168.07
																															56	198.43	1.4827e+06	7472.16		72	167.435	3.31471e+06	19797							32	214.617	680476	3170.65
																															57	184.843	743079	4020.06		73	250.664	3.53584e+06	14105.9							33	130.685	546323	4180.46
																															58	235.639	1.24941e+06	5302.23		74	161.062	3.22184e+06	20003.7							34	218.331	876465	4014.39
																															59	171.67	674854	3931.11		75	217.296	4.27317e+06	19665.2							35	67.747	242669	3581.99
																															60	139.685	526311	3767.84		76	272.221	4.51966e+06	16602.9							36	159.947	1.07421e+06	6716.05
																															61	137.249	951512	6932.74		77	155.72	1.93566e+06	12430.4							37	61.331	176713	2881.3
																															62	113.553	687981	6058.68		78	162.36	1.90236e+06	11716.9							38	119.375	357009	2990.65
																															63	154.124	656306	4258.3		79	239.938	4.21853e+06	17581.8							39	159.649	1.75636e+06	11001.4
																															64	179.278	653211	3643.56		80	242.322	4.18646e+06	17276.5							40	161.394	1.42565e+06	8833.37
																															65	103.147	979960	9500.62		81	146.304	1.896e+06	12959.3							41	164.799	498773	3026.56
																															66	173.16	628228	3628.02		82	242.077	4.2431e+06	17527.9							42	187.069	1.55409e+06	8307.55
																															67	154.816	1.84364e+06	11908.6		83	252.994	2.05595e+06	8126.49							43	164.926	539036	3268.35
																															68	163.509	1.75989e+06	10763.3		84	255.686	4.15865e+06	16264.7							44	164.267	1.37555e+06	8373.85
																															69	175.096	861736	4921.51		85	151.869	3.81399e+06	25113.7							45	238.207	1.8477e+06	7756.69
																															70	213.348	1.33206e+06	6243.6		86	201.974	3.35111e+06	16591.8							46	81.612	244740	2998.82
																															71	96.082	293508	3054.76		87	107.743	2.26584e+06	21030.1							47	187.367	1.52481e+06	8138.08
																															72	123.299	755608	6128.25		88	109.18	2.33376e+06	21375.4							48	112.15	357873	3191.02
																															73	231.085	2.1085e+06	9124.36		89	193.164	3.09947e+06	16045.8							49	203.455	756910	3720.28
																															74	149.379	669439	4481.48		90	93.879	1.83436e+06	19539.6							50	182.153	1.68363e+06	9242.93
																															75	168.254	1.67191e+06	9936.85		91	87.474	2.10044e+06	24012.1							51	232.695	1.76591e+06	7588.95
																															76	163.051	842019	5164.14		92	167.872	4.7514e+06	28303.7							52	182.749	883523	4834.62
																															77	200.143	2.30821e+06	11532.8		93	176.097	4.18568e+06	23769.2							53	120.396	742706	6168.86
																															78	228.702	2.33217e+06	10197.4		94	162.892	4.35374e+06	26727.8							54	151.477	621421	4102.41
																															79	110.616	536217	4847.56		95	117.671	3.05667e+06	25976.4							55	69.886	322253	4611.13
																															80	166.658	650611	3903.87		96	187.088	2.43269e+06	13002.9							56	113.874	438271	3848.74
																															81	138.898	1.758e+06	12656.8		97	219.934	2.90734e+06	13219.2							57	79.122	345470	4366.3
																															82	197.409	1.18338e+06	5994.57		98	163.424	1.98751e+06	12161.7							58	144.071	1.33898e+06	9293.86
																															83	175.905	553154	3144.62		99	127.619	1.65371e+06	12958.2							59	188.591	780478	4138.47
																															84	152.198	2.64688e+06	17391		100	104.519	1.70479e+06	16310.8							60	78.952	376440	4767.96
																															85	203.155	2.16074e+06	10635.9		101	85.91	780132	9080.81							61	244.57	1.58148e+06	6466.38
																															86	221.722	1.89662e+06	8554.06												62	166.299	1.36868e+06	8230.24
																															87	175.777	1.6563e+06	9422.71												63	80.974	380061	4693.61
																															88	122.235	601875	4923.91												64	169.512	1.37507e+06	8111.92
																															89	192.163	1.88996e+06	9835.21												65	166.852	546733	3276.76
																															90	375.644	2.19586e+06	5845.6												66	276.98	908114	3278.63
																															91	178.724	1.33233e+06	7454.68												67	203.891	844581	4142.31
																															92	166.563	1.63556e+06	9819.48												68	157.967	1.20522e+06	7629.57
																															93	192.344	1.61291e+06	8385.53												69	192.762	524793	2722.49
																															94	212.656	1.45933e+06	6862.4												70	170.842	531515	3111.15
																															95	192.025	833399	4340.06												71	112.842	670368	5940.77
																															96	186.385	1.17471e+06	6302.59												72	385.225	1.41283e+06	3667.54
																															97	183.396	2.09743e+06	11436.6												73	104.202	594614	5706.36
																															98	133.291	2.29285e+06	17201.8												74	160.128	499752	3120.96
																															99	131.514	1.27276e+06	9677.74												75	246.028	859315	3492.75
																															100	180.704	3.57055e+06	19759.1												76	173.109	1.25982e+06	7277.63
																															101	205.006	1.8e+06	8780.24												77	178.131	518816	2912.55
																															102	105.168	827227	7865.77												78	198.38	1.3631e+06	6871.17
																															103	115.713	946765	8182.01												79	209.456	597297	2851.66
																															104	130.322	2.4758e+06	18997.6												80	247.102	1.60433e+06	6492.58
																															105	171.83	1.60656e+06	9349.7												81	137.261	492183	3585.75
																															106	183.332	783450	4273.39												82	175.013	566897	3239.17
																															107	190.663	2.9725e+06	15590.3												83	156.169	509491	3262.43
																															108	216.827	1.32128e+06	6093.72												84	236.728	1.79418e+06	7579.09
																															109	184.832	843343	4562.75												85	163.277	565200	3461.6
																															110	233.086	1.58478e+06	6799.12												86	266.585	1.69458e+06	6356.6
																															111	65.406	774724	11844.8												87	193.123	1.19859e+06	6206.35
																															112	230.159	1.97908e+06	8598.75												88	256.444	1.60238e+06	6248.45
																															113	74.461	638359	8573.07												89	126.557	1.08328e+06	8559.62
																															114	233.458	1.53771e+06	6586.67												90	281.29	1.75437e+06	6236.88
																															115	292.788	2.23558e+06	7635.48												91	199.933	672480	3363.53
																															116	201.793	808968	4008.9												92	149.881	698085	4657.6
																															117	144.888	616045	4251.87												93	217.777	740823	3401.75
																															118	101.806	1.30388e+06	12807.5												94	262.935	2.28171e+06	8677.86
																															119	156.433	698900	4467.73												95	164.362	541874	3296.83
																															120	100.199	1.0286e+06	10265.6												96	238.111	1.8208e+06	7646.85
																															121	258.995	2.49263e+06	9624.26												97	76.505	258831	3383.18
																															122	199.079	851498	4277.19												98	121.152	364985	3012.62
																															123	285.138	1.80498e+06	6330.2												99	138.666	473474	3414.49
																															124	173.607	2.20808e+06	12718.8												100	205.168	603978	2943.82
																															125	229.457	1.8994e+06	8277.79												101	187.665	1.52968e+06	8151.12
																															126	237.033	2.18715e+06	9227.2												102	126.695	446976	3527.97
																															127	74.546	310064	4159.36												103	159.234	589021	3699.09
																															128	246.694	2.54363e+06	10310.9												104	238.377	2.23104e+06	9359.27
																															129	149.73	601030	4014.09												105	152.839	505806	3309.4
																															130	123.533	511441	4140.11												106	212.17	1.8896e+06	8906.05
																															131	208.166	2.24005e+06	10760.9												107	178.876	588572	3290.39
																															132	202.92	2.79171e+06	13757.7												108	167.533	1.69459e+06	10114.9
																															133	152.464	659281	4324.18												109	172.598	501412	2905.09
																															134	185.545	728611	3926.87												110	167.789	457607	2727.28
																															135	73.035	477880	6543.16												111	221.586	1.91724e+06	8652.34
																															136	135.344	693382	5123.11
																															137	169.574	833665	4916.23
																															138	201.846	1.63443e+06	8097.43
																															139	56.691	345268	6090.35
																															140	220.86	1.88533e+06	8536.3
																															141	86.058	481757	5598.05
																															142	180.874	2.82384e+06	15612.2
																															143	207.655	1.7943e+06	8640.78
																															144	185.524	1.24047e+06	6686.29
																															145	51.51	575444	11171.5

## Sheet: 3c
		1x WRNIP					1x Myo6					Myo6 + WRNIP					Myo6 + WRNIP HU
		Area	IntDent	int/area			Area	IntDent	int/area			Area	IntDent	int/area			Area	IntDent	int/area
	1	144.39	67631.4	468.394		1	184.547	84728.6	459.117		1	183.661	87790	478		1	114.098	68963.1	604.42
	2	246.748	116163	470.774		2	222.069	101198	455.706		2	108.656	56381.6	518.9		2	138.177	79147.6	572.798
	3	137.328	64037.2	466.308		3	201.734	92148.5	456.782		3	216.036	103865	480.778		3	122.266	71569	585.355
	4	164.087	75531	460.311		4	154.002	71101.3	461.691		4	144.563	75376.3	521.408		4	106.951	65124.7	608.92
	5	298.225	138806	465.44		5	143.537	65509.5	456.394		5	143.883	72063.9	500.851		5	125.797	70675.3	561.821
	6	140.391	65670.9	467.771		6	156.257	73245.1	468.747		6	138.692	67733.2	488.371		6	104.526	69949.7	669.209
	7	236.921	111305	469.799		7	161.872	75312.6	465.26		7	214.888	108516	504.989		7	170.041	101970	599.677
	8	167.789	77985.6	464.784		8	164.935	76221.6	462.131		8	178.173	87173.7	489.264		8	135.369	92619.9	684.203
	9	254.916	118309	464.112		9	218.326	99790.3	457.07		9	231.65	114813	495.631		9	116.778	66818.5	572.184
	10	167.916	78670.9	468.513		10	128.945	59283.4	459.757		10	196.254	95604.6	487.147		10	122.777	77533.6	631.499
	11	242.451	113506	468.161		11	152.045	70515.4	463.78		11	161.368	81985.8	508.067		11	145.324	95424.5	656.633
	12	217.862	102178	469.003		12	149.195	69177.9	463.674		12	232.288	114451	492.711		12	103.59	63543.5	613.413
	13	201.653	94521.8	468.735		13	282.777	130104	460.092		13	230.884	111048	480.967		13	154.853	101013	652.314
	14	223.052	105365	472.38		14	175.741	80601.7	458.639		14	102.615	50616.6	493.267		14	128.137	77458.4	604.497
	15	291.886	136124	466.36		15	131.455	60255.5	458.374		15	184.554	91184.5	494.08		15	142.941	92813.6	649.314
	16	145.709	67407.3	462.616		16	182.122	83245.4	457.086		16	264.238	129830	491.338		16	184.76	116855	632.467
	17	138.307	64299.9	464.907		17	191.439	89564.5	467.849		17	150.051	74470.9	496.304		17	138.177	84832.7	613.942
	18	296.013	141636	478.479		18	116.523	54551.6	468.161		18	152.008	75463.8	496.446		18	112.609	74183.1	658.767
	19	256.193	120470	470.231		19	191.864	90455.8	471.458		19	260.58	127162	487.995		19	104.909	67375.5	642.228
	20	161.067	74826.4	464.567		20	128.732	59626.8	463.186		20	138.479	68283.1	493.094		20	118.692	74611.4	628.613
	21	156.345	73820.2	472.162		21	235.215	108413	460.91		21	159.666	77896	487.868		21	126.903	72644.1	572.438
	22	217.436	101457	466.606		22	196.501	89621.7	456.088		22	135.416	67054.9	495.177		22	133.667	76418.8	571.71
	23	229.561	109464	476.842		23	189.822	86681.4	456.645		23	134.778	67372.2	499.875		23	114.268	70350.5	615.663
	24	192.464	90064.1	467.953		24	200.841	91303.3	454.605		24	205.528	100477	488.873		24	138.772	87902.6	633.432
	25	187.911	88387.3	470.368		25	180.676	82869.6	458.664		25	211.101	104925	497.038		25	149.408	98599.8	659.937
	26	130.351	60574.3	464.701		26	203.946	94230.1	462.034		26	225.524	110513	490.028		26	121.245	77170.2	636.482
	27	194.165	90759.3	467.434		27	324.34	150020	462.54		27	130.609	63436.2	485.695		27	128.945	81840.7	634.694
	28	239.899	112038	467.024		28	181.654	83020.5	457.026		28	133.715	64721.1	484.023		28	179.783	104295	580.115
	29	241.473	112683	466.647		29	222.58	103219	463.74		29	146.988	74386.2	506.07		29	102.739	70776.3	688.894
	30	113.462	53398.8	470.632		30	285.584	131123	459.141		30	205.698	103181	501.612		30	156.342	99313.7	635.234
	31	179.573	83780.8	466.555		31	158.639	73150.8	461.115		31	174.003	87342.1	501.957		31	117.459	67476.3	574.467
	32	222.754	105336	472.88		32	185.611	85293.8	459.53		32	239.776	117821	491.378		32	168.765	104055	616.565
	33	193.74	89900.5	464.026		33	254.997	116860	458.281		33	168.303	81741.3	485.679		33	131.625	88240.9	670.396
	34	203.014	94147.3	463.748		34	103.122	48190.6	467.317		34	105.295	53543.7	508.511		34	190.504	126246	662.697
	35	200.674	92818.9	462.536		35	196.927	91384.9	464.055		35	172.599	85237.7	493.848		35	121.798	78182.1	641.899
	36	228.795	109928	480.464		36	141.324	64234.4	454.518		36	156.773	79818.7	509.135		1	126.01	66327.3	526.365
	37	138.221	65860.3	476.485		37	102.186	47943.5	469.179		37	148.179	72255.9	487.626		2	134.263	68038.3	506.754
	38	194.25	90826	467.573		38	239.129	110903	463.78		38	184.129	88525.6	480.781		3	134.306	90101.8	670.87
	39	164.811	76833	466.189		39	145.749	66387.6	455.493		39	125.801	67731.9	538.405		4	137.624	68116.8	494.948
	40	198.249	92099.8	464.566		40	156.895	74621	475.611		40	147.626	73932.7	500.811		5	100.485	62990.9	626.869
	41	187.018	87078.2	465.614		41	248.913	113583	456.317		41	100.956	50094.9	496.205		6	106.781	69007.6	646.254
	42	142.561	67974.2	476.808		42	209.519	97250	464.158		42	101.552	51047.7	502.676		7	190.887	107536	563.349
	43	147.496	68936.8	467.381		43	234.577	106676	454.76		43	276.236	137536	497.893		8	214.455	117058	545.84
	44	225.051	106113	471.507		44	145.919	67909.2	465.39		44	164.644	79488.1	482.788		9	206.074	117169	568.579
	45	210.885	98527.4	467.209		45	148.089	67956.6	458.89		45	276.959	138369	499.602		10	183.101	96512	527.097
	46	131.117	60872.9	464.264		46	204.925	95278	464.941		46	160.687	78961.6	491.4		11	108.057	62548.8	578.85
	47	177.574	82913.1	466.922		47	198.671	91001.3	458.05		47	137.629	68228.6	495.743		12	133.54	73413.9	549.752
	48	300.607	141656	471.233		48	171.529	79476.6	463.342		48	120.186	63461.1	528.024		13	143.963	83769.1	581.879
	49	136.903	64123.9	468.389		49	181.399	83010.9	457.615		49	211.186	100802	477.316		14	117.757	72399.9	614.825
	50	107.974	51720.4	479.008		50	164.765	76440.2	463.935		50	172.855	83917.3	485.478		15	135.029	74255.4	549.922
	51	218.5	102191	467.691		51	115.204	53609.3	465.342		51	151.54	74242.6	489.921		16	172.423	93333.4	541.305
	52	253.512	119294	470.565		52	229.982	106644	463.705		52	153.242	77999.2	508.993		17	113.205	65791.4	581.171
	53	151.41	71238.2	470.499		53	101.548	47209.6	464.899		53	161.155	75387.5	467.795		18	131.2	80201	611.288
	54	155.324	71867.8	462.696		54	144.005	65973.3	458.132		54	237.01	116525	491.645		19	141.836	84722.7	597.329
	55	196.803	90219.8	458.427		55	196.416	93550.7	476.289		55	180.981	90606.9	500.643		20	134.944	73985.9	548.271
	56	286.058	133101	465.294		56	125.712	58971.3	469.099		56	199.998	99504.7	497.529		21	200.927	114678	570.746
	57	182.211	85362	468.479		57	225.473	103119	457.344		57	190.085	96901.5	509.78		22	127.882	82349.8	643.951
	58	278.187	131548	472.876		58	109.673	50696.7	462.253		58	175.365	83817.8	477.962		23	144.388	88630.5	613.836
	59	208.119	96905.9	465.627		59	158.384	74565.5	470.789		59	218.164	107911	494.633		24	128.35	78709.4	613.24
	60	262.787	120814	459.742		60	120.394	56035.6	465.435		60	220.291	111068	504.186		25	167.446	89566.2	534.896
	61	304.223	142682	469.005		61	230.96	105652	457.448		61	200.125	99400.2	496.69		26	221.9	124205	559.734
	1	144.052	70108	486.685		62	242.83	111842	460.576		62	126.695	62104.7	490.191		27	130.009	74631.2	574.047
	2	146.051	70265.5	481.103		63	184.42	84238	456.772		63	158.688	78960.9	497.586		28	143.707	84485.1	587.899
	3	114.867	56022.2	487.713		64	109.205	51735.6	473.747		64	156.518	75405.6	481.769		29	176.337	102607	581.877
	4	145.924	67791.3	464.566		65	134.858	61961.5	459.457		65	147.797	72860.6	492.977		30	196.332	104835	533.968
	5	104.104	49640.4	476.835		66	124.988	56817	454.579		66	222.843	110675	496.652		31	201.692	112876	559.643
	6	129.544	61777.1	476.881		67	171.827	77739	452.426		67	102.275	53351.9	521.652		32	102.569	63109.3	615.286
	7	262.237	123366	470.438		68	196.459	89686.1	456.513		68	140.436	68519.2	487.903		33	173.657	101340	583.564
	8	196.508	92897.8	472.743		69	379.177	177641	468.491		69	107.04	52640.3	491.782		34	168.424	96798.2	574.729
	9	265.173	121825	459.416		70	111.205	51419.6	462.385		70	165.324	80279.7	485.59		35	163.319	95200.7	582.913
	10	186.425	87554.1	469.648		71	151.024	70136.8	464.408		71	137.629	69703	506.456		36	203.479	112783	554.271
	11	128.651	60913.9	473.482		72	237.469	107802	453.964		72	195.19	96248.5	493.101		37	248.106	132390	533.604
	12	188.68	89812.2	476.003		73	107.333	48665	453.402		73	159.368	80542.8	505.389		38	113.205	62015.4	547.815
	13	295.676	139610	472.171		74	130.476	59582.4	456.654		74	165.069	79683.6	482.729		39	116.821	66572.4	569.867
	14	204.718	96219.1	470.008		75	164.808	75823.4	460.071		75	154.391	76825.6	497.604		1	115.581	63635.5	550.57
	15	161.282	78680.4	487.843		76	145.409	67286.2	462.738		76	164.431	81290.3	494.373		2	172.797	90951.1	526.346
	16	210.292	100299	476.951		77	123.882	57459	463.82		77	123.419	60711.1	491.911		3	110.732	53276.4	481.129
	17	147.242	69791.1	473.989		78	276.183	128059	463.674		78	142.776	74745.3	523.514		4	100.947	51924.6	514.375
	18	278.276	131640	473.057		79	121.032	55868.1	461.597		79	155.454	75923.2	488.396		5	173.053	90189.2	521.165
	19	145.158	68071.2	468.946		80	188.291	86082.2	457.176		80	226.119	109112	482.543		6	136.085	70609.5	518.863
	20	197.188	92382.2	468.498		81	112.694	52641.2	467.117		81	132.183	67911.9	513.772		7	255.282	129439	507.042
	21	165.196	78063.6	472.551		82	112.694	51682.9	458.612		82	143.074	70205.4	490.693		8	111.625	62770.6	562.334
	22	224.118	106812	476.587		83	119.543	55134.2	461.208		83	135.842	66667	490.769		9	111.072	59049.4	531.632
	23	218.46	102597	469.636		84	134.348	61793.6	459.951		84	182.895	91510.6	500.345		10	200.448	118263	589.993
	24	170.258	81647.8	479.553		85	114.31	53130.1	464.79		85	172.897	84491.8	488.683		11	201.087	107652	535.351
	25	151.497	72382.5	477.782		86	119.5	56238.1	470.612		86	252.879	126723	501.12		12	225.547	115462	511.921
	26	174.896	85048.7	486.282		87	106.312	49348.5	464.185		87	175.79	89335.1	508.192		13	217.209	117691	541.832
	27	246.751	117917	477.877		88	119.458	55649.9	465.853		88	232.075	114662	494.072		14	101.032	55680.6	551.118
	28	147.71	71804.3	486.117		89	164.85	75126.7	455.728		89	243.094	120032	493.769		15	174.839	104824	599.548
	29	198.975	94363.6	474.249		90	106.738	50167.7	470.008		90	191.659	93642.6	488.59		16	249.284	126159	506.085
	30	106.231	49759.6	468.41		91	240.362	110209	458.513		91	140.522	71286.4	507.297		17	217.975	111001	509.239
	31	138.479	64746	467.551		92	213.433	99922.8	468.17		92	179.024	87211.7	487.151		18	150.039	80024	533.354
	32	248.496	117230	471.76		93	195.991	91396.5	466.33		93	166.218	82824.5	498.288		19	150.251	78010	519.198
	33	121.589	55711.8	458.198		94	131.2	60937.8	464.465		94	241.988	123551	510.566		20	103.159	55296.7	536.034
	34	150.22	72342.6	481.578		95	229.472	105358	459.131		95	192.425	92828.7	482.415		21	168.969	85634.1	506.804
	35	225.309	110354	489.791		96	287.669	131282	456.365		96	184.129	91558.6	497.253		22	132.81	75022	564.882
	36	259.216	121938	470.412		97	266.526	124774	468.149		97	157.496	79217	502.978		23	214.274	107392	501.192
	37	167.195	78336.8	468.536		98	185.398	84894.2	457.902		98	230.203	112418	488.341		24	207.382	104506	503.932
	38	294.74	141144	478.876		99	191.609	87555.4	456.948		99	151.413	70820.2	467.729		25	201.64	106584	528.585
	39	168.344	79640.1	473.079		100	211.093	99594.3	471.803		100	377.234	205008	543.449		26	223.463	118470	530.154
	40	204.208	96993.6	474.974		101	117.544	54130.6	460.514		101	139.075	70212.1	504.85		27	232.438	114628	493.156
	41	186.85	86926.6	465.221		102	171.359	78773.8	459.7		102	104.189	54824.1	526.198		28	449.563	244341	543.507
	42	179.49	87089.4	485.205		103	234.066	109335	467.113		103	134.608	68302	507.414		29	149.698	75426.7	503.859
	43	198.38	91424.2	460.854		104	172.125	79557.2	462.206		104	201.146	99337.3	493.857		30	170.968	85345.6	499.19
	44	171.747	83808.7	487.978		105	182.505	85304.7	467.41		105	208.379	106011	508.74		31	231.885	118127	509.419
	45	159.92	75783.9	473.886		106	227.174	104878	461.662		106	213.611	102229	478.578		1	204.716	95860.1	468.259
	46	181.617	88778.2	488.821		107	178.591	82427.7	461.544		107	153.582	72701.8	473.375		2	238.962	111439	466.348
	47	129.8	61281.1	472.119		108	172.933	79912.8	462.102		108	141.925	72018.2	507.439		3	204.46	95791.7	468.511
	48	136.99	64620.2	471.715		109	190.078	88068	463.326		109	184.767	90999.2	492.508		4	239.43	110489	461.467
	49	132.31	63563.6	480.414		110	125.584	59150.4	471.003		110	233.309	111582	478.258		5	207.523	96056	462.869
	50	173.024	80671	466.242		111	218.028	101297	464.607		111	164.091	81606	497.322		6	226.838	104771	461.874
	51	121.631	58432.5	480.408		112	149.748	69283.4	462.666		112	204.762	99925.2	488.007		7	261.936	123780	472.56
	52	167.536	78926.2	471.1		113	139.708	63951.5	457.752		113	172.174	86143.4	500.328		8	181.487	84490	465.543
	53	140.818	67360.8	478.353		114	173.656	79631.1	458.557		114	228.119	114370	501.362		9	154.77	71712.7	463.35
	54	141.967	67833.9	477.815		115	153.747	70501.9	458.558		115	135.501	66331.8	489.53		10	197.568	92980.8	470.627
	55	205.612	98952.1	481.257		116	135.028	62432	462.364		116	113.634	57163.7	503.051		11	181.53	83798.5	461.624
	56	126.354	61452.8	486.354		117	160.298	73060.3	455.778		1	205.477	98208.6	477.954		12	263.424	123550	469.016
	57	199.954	95945.2	479.836		118	100.91	47189.4	467.639		2	328.296	154734	471.325		13	285.164	132592	464.968
	58	150.476	72515.5	481.907		1	186.04	87032.4	467.815		3	175.996	85012.4	483.036		14	287.248	137292	477.955
	59	198.762	91622.5	460.966		2	168.13	79768.8	474.447		4	188.29	90095.1	478.491		15	265.594	127559	480.278
	60	107.55	49084.8	456.391		3	153.878	72154	468.904		5	174.762	87375.3	499.968		16	279.548	131871	471.729
	61	142.01	67621.9	476.177		4	135.202	63630.4	470.632		6	246.275	118181	479.875		17	324.686	153662	473.264
	62	232.967	111259	477.574		5	111.335	52509.9	471.639		7	123.329	61603.9	499.509		18	301.585	140430	465.64
	63	181.405	85633.4	472.057		6	214.034	100553	469.798		8	167.445	81010.3	483.802		19	441.764	203744	461.206
	64	176.3	81608.5	462.896		7	152.772	71914	470.728		9	211.518	103433	489.002		20	235.049	110923	471.914
	65	189.956	91314.7	480.715		8	311.712	145386	466.412		10	285.414	136353	477.738		21	199.908	92233.5	461.38
	66	181.575	86048.1	473.899		9	145.88	69607	477.153		11	124.265	61315.6	493.426		22	186.635	87477.1	468.707
	67	175.576	84795.5	482.956		10	198.974	93050.5	467.652		12	190.8	91193	477.951		23	264.148	125768	476.129
	68	176.725	84709.5	479.33		11	220.203	103305	469.137		13	160.766	79589.1	495.062		24	317.156	147018	463.552
	69	140.095	68365.6	487.995		12	146.263	68380.4	467.517		14	151.151	76935.9	509.001		25	295.332	137689	466.217
	70	176.427	83632.5	474.035		13	194.464	90391.9	464.826		15	210.37	101437	482.186		26	164.428	76988.1	468.217
	71	143.073	67747.9	473.52		14	281.082	129075	459.207		16	288.264	140547	487.564		27	255.554	120141	470.118
	72	177.874	86857.1	488.307		15	145.625	68607.2	471.122		17	208.796	103642	496.379		28	295.119	139169	471.568
	73	142.648	67524.5	473.364		16	227.988	105939	464.67		18	138.048	66877.3	484.449		29	288.95	135119	467.621
	74	138.819	65514.9	471.944		17	232.412	107492	462.506		19	226.195	110701	489.405		30	326.132	153837	471.703
	75	164.132	78081.9	475.726		18	178	85006.6	477.565		20	115.459	56115	486.017		31	238.835	114877	480.991
	76	190.679	91095.3	477.742		19	164.301	78328.9	476.74		21	267.886	128736	480.564		32	299.075	144848	484.321
	77	139.372	67088.2	481.361		20	190.848	90283.5	473.065		22	207.817	99120.5	476.96		33	207.736	97993.6	471.722
	78	154.007	71809.5	466.274		21	194.677	91486.7	469.941		23	227.514	110014	483.55		34	297.714	139734	469.355
	79	144.392	66965.3	463.774		22	182.595	84674.7	463.729		24	195.565	92903.3	475.051		35	170.043	84017.1	494.094
	80	233.733	108290	463.305		23	162.94	76916.1	472.052		25	215.602	104142	483.028		36	147.708	71063.6	481.108
	81	100.445	46409.1	462.035		24	216.203	101909	471.356		26	181.271	93485	515.719		37	174.17	84479.2	485.039
	82	111.081	52108.9	469.107		25	163.876	77316	471.796		27	480.511	233472	485.884		38	125.969	60508.2	480.342
	1	185.106	90332.9	488.006		26	162.429	76109.7	468.572		28	269.503	130968	485.963		39	209.14	102141	488.386
	2	168.174	81424	484.165		27	153.495	72206.9	470.418		29	165.616	90194.4	544.6		40	200.334	93026.9	464.359
	3	104.487	48860.5	467.623		28	215.055	100146	465.676		30	133.284	65361.2	490.391		41	222.796	104236	467.855
	4	116.271	55225.6	474.973		29	202.462	92832.9	458.52		31	160	78410.1	490.063
	5	186.51	87973.6	471.683		30	184.084	85459.3	464.241		32	169.444	84177.6	496.787
	6	124.907	59530.3	476.597		31	128.097	60093.2	469.123		33	170.21	82548.4	484.98
	7	144.052	68029.1	472.254		32	177.064	83131.9	469.502		34	180.463	91550.3	507.308
	8	190.169	89313.9	469.656		33	137.244	64193.1	467.73		35	144.642	72836.4	503.563
	9	217.397	107216	493.181		34	106.911	50728.8	474.495		36	185.61	92465.4	498.17
	10	198.167	95010.1	479.445		35	146.263	67484.5	461.391		37	177.017	92444	522.232
	11	235.18	113196	481.318		36	144.263	68901.3	477.609		38	194.502	98478.5	506.311
	12	174.683	81698.6	467.696		37	199.782	95664.8	478.846		39	153.151	70763.6	462.051
	13	134.054	64468.2	480.912		38	164.301	78153.7	475.674		40	187.695	91955.9	489.922
	14	212.972	99505.8	467.225		39	159.919	75115	469.706		41	196.458	99707.6	507.526
	15	152.944	73811.6	482.605		40	173.916	81744.4	470.022		42	184.547	88942.4	481.95
	16	141.074	67284.8	476.947		41	115.079	55055.7	478.416		43	136.049	71647.7	526.632
	17	123.461	59050.1	478.289		42	251.216	117092	466.1		44	160.893	78469.6	487.713
	18	207.229	97876.2	472.31		43	142.689	67193.4	470.908		45	145.791	71359.8	489.466
	19	157.708	74430.7	471.952		44	134.266	63073.6	469.766		46	276.735	137962	498.536
	20	114.229	53182.8	465.58		45	201.739	95529	473.528		47	193.608	93457.3	482.714
	21	197.529	94700.1	479.424		46	217.778	102483	470.586		48	156.894	80555.6	513.44
	22	149.157	70446.3	472.296		47	219.905	102200	464.745		49	239.979	118047	491.906
	23	110.102	53159	482.816		48	147.879	69230.8	468.158		50	216.155	104839	485.017
	24	182.596	87563.8	479.55		49	110.144	51738	469.731		51	187.822	96107.2	511.693
	25	213.015	102413	480.78		50	147.624	68434.5	463.573		52	228.152	107311	470.35
	26	277.851	130719	470.465		51	109.889	52003.2	473.234		53	103.675	52533.9	506.717
	27	232.585	109971	472.819		1	274.568	127105	462.926		54	213.816	101548	474.934
	28	191.743	93437.6	487.306		2	207.479	95965.2	462.53		55	214.624	110631	515.463
	29	178.938	87340.6	488.105		3	126.351	57762	457.155		56	214.581	100580	468.729
	30	188.425	87923.8	466.625		4	230.579	105487	457.489		57	219.218	104087	474.809
	31	151.327	71260.6	470.905		5	165.702	76035.5	458.869		58	211.093	102857	487.258
	32	189.403	88472.6	467.113		6	161.15	75886.9	470.908		59	112.311	56340.3	501.646
	33	194.891	94099.8	482.833		7	209.563	95887.2	457.558		60	238.32	114904	482.141
	34	269.172	126945	471.613		8	269.505	124286	461.163		61	127.158	62119.2	488.52
	35	194.594	90436.4	464.744		9	153.195	70901.9	462.821		62	142.43	68623.7	481.806
	36	130.906	63826.4	487.574		10	147.749	68773.5	465.475		63	171.444	87271.3	509.037
	37	116.314	55842.4	480.101		11	216.285	100553	464.911		64	180.718	87441.3	483.855
	38	113.633	54130.7	476.365		12	254.913	116953	458.796		65	112.736	57590.3	510.842
	39	184.213	88813.7	482.125		13	184.548	86146.6	466.798		66	169.317	83201.3	491.393
	40	218.205	104716	479.895		14	178.422	82702.2	463.52		67	182.888	89263.6	488.078
	41	180.895	89748.4	496.136		15	247.639	114126	460.858		68	106.014	56849.3	536.244
	42	121.972	58827.2	482.301		16	233.174	110212	472.662		69	233.427	119923	513.748
	43	136.011	63934.7	470.07		17	145.282	67701.8	466.003		70	155.278	75749.7	487.833
	44	235.35	111598	474.18		18	216.413	99741.7	460.886		71	197.99	98257.1	496.273
	45	238.2	111948	469.974		19	199.013	93213.3	468.378		72	181.696	85267	469.284
	46	133.544	63268.2	473.763		20	197.183	91695.9	465.03		73	132.007	68463	518.632
	47	190.807	91357.2	478.794		21	264.528	123819	468.074		74	212.327	107293	505.32
	48	211.568	99262.3	469.174		22	151.153	70667.1	467.52		75	202.882	101083	498.234
	49	236.797	113464	479.16		23	176.04	83273.2	473.036		76	163.233	79858.5	489.23
	50	129.247	60266.1	466.286		24	167.532	79792.3	476.281		77	158.809	80704.4	508.186
	51	270.874	128791	475.466		25	230.664	108295	469.494		78	135.028	68113.6	504.441
	52	137.16	64978.9	473.745		26	219.263	102475	467.362		79	139.495	69890.2	501.023
	53	147.37	67491.7	457.974		27	118.097	55174.7	467.199		80	192.502	93527.6	485.853
	54	126.141	59897	474.841		28	168.17	78294.9	465.57		81	154.64	79068.4	511.307
	55	211.143	100530	476.122		29	117.034	55011.7	470.049		82	182.335	91739.7	503.138
	56	219.949	102457	465.822		30	222.071	104134	468.924		83	159.958	80358.6	502.373
	57	188.34	90997.1	483.154		31	221.05	101686	460.015		84	158.766	78326	493.342
	58	139.713	65396.7	468.079		32	175.402	80693.3	460.048		85	146.131	72275.4	494.593
	59	149.37	71351.7	477.685		33	197.907	92896.1	469.393		86	133.454	64960.8	486.766
	60	205.229	95899.9	467.282		34	151.791	70631	465.318		87	113.587	57039.5	502.166
	61	148.476	71682.1	482.786		35	157.704	73611.2	466.768		88	175.145	83231	475.212
	62	198.805	94306	474.365		36	209.01	96054.8	459.57		89	140.899	67841.9	481.493
	63	198.678	94691.6	476.608		37	213.392	101012	473.362		90	177.017	87760.8	495.776
	64	224.587	106048	472.193		38	184.634	86646.9	469.29		91	179.442	89586.1	499.248
	65	203.315	94226.4	463.45		39	133.753	61907.7	462.851		92	102.441	52621	513.671
	66	173.322	82438	475.635		40	227.942	104971	460.517		93	210.54	105153	499.442
	67	208.846	100823	482.764		41	175.657	82061	467.166		94	227.982	119760	525.303
	68	140.989	66952.6	474.878		42	258.742	118153	456.644		95	183.781	93444.6	508.456
	69	165.792	77991.1	470.415		43	171.998	78528	456.563		96	148.344	75617.5	509.744
	70	165.068	77654.1	470.437		44	287.373	130423	453.846		97	225.642	107752	477.533
	71	254.324	124227	488.461		45	189.866	87061	458.539		98	228.322	113109	495.395
	72	136.479	63133.8	462.59		46	156.683	71445.6	455.988		99	205.733	104198	506.472
	73	138.521	65869.7	475.522		47	252.574	116151	459.87		100	172.507	82984.3	481.049
	74	163.069	80377.8	492.906		48	154.684	71063.5	459.411		101	215.049	104818	487.416
	75	191.573	88144.4	460.109		49	185.187	85846.1	463.564		102	162.51	78826.8	485.058
	76	237.86	112233	471.846		50	203.267	92744.6	456.27		103	145.408	72974.3	501.859
	77	108.869	51700.2	474.884		51	246.192	115635	469.695		1	170.851	89175.8	521.951
	78	130.013	62653.9	481.905		52	150.259	69543.6	462.825		2	220.201	109509	497.314
	79	203.443	95428.2	469.066		53	159.491	73592.8	461.423		3	183.444	88554	482.73
	80	164.515	80032.6	486.476		54	163.66	76044.2	464.647		4	190.633	94528.8	495.868
	81	280.659	130897	466.392		55	161.023	74280.8	461.305		5	180.04	88511.6	491.622
	82	154.05	73747	478.721		56	264.528	121630	459.801		6	207.863	105263	506.404
	83	134.863	64631.3	479.237		57	189.398	87388.9	461.404		7	172.893	89256.7	516.254
	84	229.777	108849	473.715		58	185.187	85311.7	460.679		8	133.116	65515.5	492.169
	85	204.719	95735.5	467.643		59	228.367	105321	461.193		9	189.017	93174.2	492.941
	86	180.427	83507.1	462.83		60	147.026	68204	463.891		10	278.144	139655	502.098
	87	112.357	52535.5	467.577		61	187.739	85605.5	455.982		11	182.423	86608.9	474.77
	88	134.948	63157.2	468.011		62	222.156	101891	458.648		12	223.391	106564	477.028
						63	271.25	123078	453.745		13	156.94	77413.9	493.27
						64	259.338	120136	463.24		14	133.456	66005.3	494.585
						65	189.739	89782	473.187		15	200.333	95636.9	477.389
						66	102.442	47669.5	465.332		16	159.365	79535.2	499.076
						67	104.994	48685.2	463.695		17	205.14	97232.7	473.982
						68	216.498	99897.7	461.425		18	143.411	71105	495.813
						69	150.132	69605.1	463.626		19	218.414	114550	524.461
						70	161.958	75197.1	464.3		20	219.945	113487	515.977
						71	200.587	92500.4	461.149		21	218.967	109892	501.866
						72	156.258	72494.9	463.944		22	286.695	143708	501.259
						73	193.993	89410.4	460.895		23	192.378	93174.9	484.332
						74	164.086	76498.7	466.211		24	230.581	115062	499.011
						75	184.676	84456.9	457.325		25	206.076	102830	498.989
						76	212.073	99610.8	469.701		26	209.139	100648	481.251
						77	200.204	94874.6	473.889		27	193.441	98454.2	508.962
						78	135.88	62991.2	463.58		28	230.028	115520	502.2
						79	182.634	82938.7	454.125		29	135.073	67022.7	496.196
											30	180.338	98071.1	543.819
											31	128.011	71038	554.937
											32	269.933	134488	498.228
											33	227.263	112668	495.761
											34	166.427	79640.7	478.532
											35	162.002	77805.7	480.276
											36	238.919	118947	497.853
											37	168.511	87849.9	521.33
											38	235.814	121305	514.41
											39	134.35	68133.1	507.131
											40	123.331	64134.9	520.023
											41	174.51	84352.2	483.366
											42	134.477	71737.6	533.456
											43	222.923	108825	488.174
											44	162.513	81025.9	498.581
											45	117.588	60611.9	515.46
											46	175.02	86357.6	493.416
											47	229.347	111340	485.463
											48	242.28	121216	500.312
											49	138.008	68601.7	497.085
											50	102.443	52825.4	515.656
											51	104.825	61884	590.356
											52	174.637	94276.9	539.845
											53	166.597	80127	480.963
											54	214.84	102513	477.16
											55	264.573	131327	496.372
											56	250.108	127559	510.017
											57	177.488	92597.7	521.713
											58	232.41	116525	501.378
											59	166.597	85276	511.87
											60	125.713	61557.7	489.669
											61	171.064	86150.5	503.616
											62	221.009	108672	491.71
											63	180.168	89097.8	494.526
											64	230.794	113931	493.648
											65	157.493	74697.5	474.291
											66	193.229	94602.4	489.587
											67	235.558	120894	513.224
											68	137.328	66398.1	483.5
											69	181.189	94923	523.889
											70	142.773	72723	509.361
											71	162.215	83543.6	515.018
											72	182.763	91630.9	501.364
											73	222.413	111266	500.268
											74	189.272	97230	513.705
											75	232.155	114922	495.023
											76	196.547	95779.8	487.312
											77	119.162	60960.4	511.576
											78	220.796	107968	488.992
											79	203.269	102498	504.25
											80	199.142	100490	504.614
											81	138.689	70441.3	507.908
											82	245.726	122852	499.957
											83	179.402	86959.7	484.72
											84	271.932	133942	492.557
											85	251.044	123454	491.76
											86	173.957	86500.5	497.252
											87	218.159	113396	519.787
											88	144.177	73888.3	512.483
											89	131.457	70147.3	533.614
											90	193.356	102163	528.367
											91	156.77	88847.2	566.736
											92	206.289	99144.4	480.609
											93	225.603	110677	490.585
											94	211.182	106264	503.185
											95	205.481	103165	502.065
											96	268.401	131194	488.797
											97	151.409	78778.6	520.303
											98	167.15	80800.6	483.401

## Sheet: 3h
						Control							WRNIP1+DMSO							WRNIP1+mirin							WRNIP1+C5							Myo6+DMSO						Myo6+mirin						Myo6+C5
									Average CldU	Average ldU	Ratio IdU/CldU		13041	c		Average CldU	Average ldU	Ratio IdU/CldU		9009	c	Average CldU	Average ldU	Ratio IdU/CldU			12062	c	Average CldU	Average ldU	Ratio IdU/CldU			13998	c	Average CldU	Average ldU	Ratio IdU/CldU		7793	c	Average CldU	Average ldU	Ratio IdU/CldU		8207	c	Average CldU	Average ldU
						10456	c		10220.6	9651.91	0.944357		11317	c		15636.6	10980.2	0.702212		11083	c	12054.1	9238	0.770602			11089	c	9363.87	9116.19	0.973549			4799	c	14824.7	10598.5	0.71492		7106	c	11335.1	8561.57	0.755315		10483	c	10361.2	10411.3
						18302	c						24441	c						7747	c						8424	c						14886	c					14323	c					10483	c
						11680	c						14972	c						14448	c						5948	c						15506	c					9564	c					13966	c
						11320	c						15660	c						12544	c						14841	c						11790	c					13826	c					9100	c
						5537	c						14860	c						10214	c						11758	c						8609	c					6873	c					10248	c
						12221	c						26576	c						14775	c						7837	c						18041	c					9075	c					9203	c
						14121	c						17010	c						15034	c						10751	c						9788	c					7497	c					10752	c
						7691	c						10657	c						14019	c						10470	c						9222	c					8226	c					9075	c
						15062	c						17895	c						14483	c						9203	c						13230	c					5225	c					7479	c
						11768	c						21312	c						17965	c						10329	c						7459	c					13637	c					5139	c
						9574	c						19385	c						13158	c						7788	c						9742	c					5848	c					6435	c
						8924	c						11504	c						9856	c						13032	c						10579	c					13838	c					11456	c
						8003	c						10512	c						10987	c						8902	c						12786	c					10271	c					10984	c
						15242	c						7793	c						13863	c						7306	c						14056	c					11465	c					9913	c
						12977	c						13935	c						12955	c						8656	c						16277	c					9753	c					9647	c
						11159	c						10091	c						12768	c						12936	c						14525	c					15334	c					9222	c
						10148	c						10090	c						5477	c						6941	c						5753	c					13527	c					8796	c
						11259	c						12798	c						15418	c						7880	c						19394	c					14891	c					12940	c
						9669	c						15187	c						7346	c						7361	c						16590	c					7657	c					7281	c
						9726	c						27755	c						9304	c						8833	c						17452	c					15493	c					9317	c
						9799	c						32384	c						17733	c						9531	c						6269	c					15635	c					12786	c
						11730	c						6558	c						13741	c						13866	c						16294	c					10613	c					9880	c
						6318	c						13014	c						16142	c						8549	c						13998	c					14244	c					9534	c
						8322	c						13122	c						8886	c						6724	c						20551	c					12132	c					9675	c
						10421	c						16478	c						10144	c						5492	c						9526	c					9647	c					10245	c
						10594	c						33917	c						12590	c						6759	c						18156	c					12581	c					7820	c
						7281	c						16272	c						12629	c						9139	c						10338	c					12573	c					7173	c
						10984	c						22156	c						11070	c						10391	c						24951	c					13433	c					10861	c
						6993	c						13730	c						8840	c						11021	c						39335	c					15043	c					10152	c
						8628	c						11521	c						13885	c						5447	c						8907	c					6553	c					8441	c
						12925	c						10060	c						22296	c						6250	c						8531	c					17010	c					5635	c
						15621	c						12982	c						15098	c						6039	c						10634	c					11394	c					9947	c
						12559	c						14358	c						18658	c						9119	c						8878	c					14093	c					10157	c
						11234	c						11483	c						6353	c						13525	c						14722	c					20876	c					7184	c
						10459	c						23160	c						11794	c						7164	c						13174	c					8700	c					10869	c
						11538	c						19472	c						12951	c						14193	c						19247	c					10389	c					11215	c
						9096	c						11206	c						13504	c						7491	c						11551	c					11091	c					11271	c
						11873	c						10909	c						13833	c						13429	c						10314	c					12248	c					10146	c
						11492	c						17523	c						12838	c						9989	c						14670	c					8850	c					10651	c
						16038	c						17404	c						5791	c						8554	c						21541	c					10021	c					11506	c
						8646	c						12164	c						11997	c						7073	c						12465	c					11859	c					9115	c
						15036	c						14615	c						11682	c						11654	c						12863	c					7608	c					7136	c
						10435	c						12925	c						17258	c						8497	c						19165	c					10409	c					12303	c
						9333	c						10075	c						6968	c						12372	c						9535	c					10142	c					7616	c
						7803	c						16090	c						11477	c						14931	c						13472	c					9489	c					10751	c
						10737	c						28201	c						7616	c						11026	c						15048	c					12543	c					9189	c
						5557	c						4323	c						22952	c						5728	c						12475	c					19852	c					11470	c
						9858	c						14397	c						15916	c						9211	c						25838	c					12432	c					10637	c
						9591	c						13679	c						9440	c						7592	c						13198	c					6850	c					10448	c
						11288	c						11521	c						14515	c						9202	c						14757	c					8490	c					10361	c
						5920	c						13173	c						14242	c						6536	c						16405	c					11681	c					8882	c
						10208	c						11096	c						15929	c						8045	c						13589	c					10562	c					13228	c
						10109	c						23814	c						11271	c						12911	c						18890	c					11780	c					9753	c
						8717	c						27113	c						18446	c						12941	c						25189	c					9260	c					5651	c
						12037	c						12990	c						13061	c						12623	c						11271	c					12143	c					10494	c
						8144	c						8016	i						10796	c						10144	c						10008	c					10339	c					11829	c
						6222	c						8897	i						8712	c						8220	c						21074	c					8364	c					7906	c
						10079	c						23266	i						13550	c						5393	c						11389	c					9364	c					9989	c
						10986	c						9640	i						11470	c						10144	c						15199	c					10036	c					7390	c
						9898	c						13217	i						14115	c						11359	c						9647	c					10656	c					11377	c
						13604	c						15827	i						17425	c						12527	c						13805	c					10219	c					8588	c
						10501	c						16861	i						15991	c						10968	c						22614	c					12055	c					11243	c
						9675	c						14758	i						9440	c						9634	c						14830	c					13983	c					12281	c
						10133	c						10271	i						9853	c						11796	c						12825	c					12330	c					9405	c
						8607	c						12877	i						15919	c						11600	c						16881	c					12281	c					8615	c
						8327	c						14256	i						14858	c						12276	c						14019	c					8205	c					11142	c
						7592	c						12965	i						15436	c						7837	c						10291	c					5546	c					8008	c
						11914	c						9884	i						15722	c						6872	c						10579	c					9726	c					10661	c
						13624	c						6149	i						14450	c						14234	c						9806	c					16481	c					10015	c
						10043	c						5884	i						9581	c						11021	c						12338	c					10409	c					12580	c
						7406	c						5739	i						10081	c						9636	c						20030	c					9796	c					9824	c
						8963	c						9224	i						14450	c						11057	c						14187	c					10894	c					11829	c
						10514	c						6812	i						8385	c						9669	c						14470	c					17249	c					10075	c
						10992	c						14106	i						11881	c						6053	c						8322	c					10050	c					8629	c
						9825	c						14760	i						8490	c						12620	c						15382	c					13254	c					9270	c
						15784	c						34298	i						7292	i						14971	c						18353	c					9691	c					11340	c
						12281	c						13320	i						5840	i						8095	c						11840	c					13936	c					7488	c
						10634	c						2695	i						3484	i						11146	c						24255	c					15048	c					11135	c
						10139	c						4104	i						10050	i						4816	c						13803	c					9742	c					13917	c
						10228	c						7357	i						12897	i						4833	c						17648	c					8342	c					10613	c
						9299	c						13815	i						10177	i						11615	c						15505	c					9364	c					12527	c
						7783	c						9258	i						10591	i						6763	c						22318	c					10110	c					8699	c
						7536	c						3181	i						10733	i						8138	c						12134	c					27952	c					10222	c
						8395	c						4508	i						12808	i						7301	c						19904	c					10010	c					12909	c
						8404	c						9100	i						8651	i						9675	c						25645	c					9176	c					16664	c
						12137	c						7757	i						11939	i						7890	c						18499	c					13575	c					15378	c
						10640	c						11726	i						7276	i						7906	c						11074	c					19980	c					13359	c
						17362	c						12175	i						7483	i						8305	c						11930	c					8619	c					14453	c
						6069	c						11682	i						10421	i						2664	c						26238	c					11600	c					12769	c
						10691	c						9258	i						9031	i						8646	c						21974	c					13381	c					10411	c
						9462	c						19468	i						10766	i						15403	c						6149	i					7268	c					10310	c
						9072	c						11338	i						10678	i						9599	c						6724	i					9581	c					8579	c
						10537	c						8491	i						3216	i						6615	c						14038	i					9890	c					10494	c
						8602	c						9290	i						10181	i						6151	c						11703	i					6141	c					13142	c
						7268	c						12347	i						4270	i						7809	c						10046	i					8073	c					11044	c
						13768	c						11755	i						3304	i						6776	c						7787	i					13754	c					12667	c
						11924	c						11655	i						3380	i						7830	c						11185	i					12064	c					12752	c
						12406	c						12129	i						14225	i						4206	c						8680	i					10008	c					7355	c
						9176	c						10955	i						10269	i						8619	c						8935	i					10579	c					13659	c
						10890	c						9993	i						7194	i						11558	c						3779	i					10060	c					10401	c
						10737	c						9447	i						8344	i						11904	i						4871	i					10143	c					9894	c
						4673	c						10705	i						5900	i						10602	i						4279	i					16151	c					14387	c
						7057	c						1230	i						11294	i						9599	i						5575	i					10265	c					10169	c
						12186	c						6558	i						9947	i						5399	i						8951	i					7844	c					11340	c
						9130	c						8402	i						3156	i						13578	i						12465	i					13989	c					10462	c
						8052	c						5627	i						9710	i						12137	i						12712	i					11273	c					9494	c
						8322	c						13564	i						12023	i						9247	i						13072	i					11028	c					7811	c
						12028	c						12357	i						13392	i						13427	i						2178	i					12203	c					10727	c
						9599	c						11301	i						7097	i						9124	i						15036	i					6371	i					20198	c
						9599	c						21360	i						2594	i						9869	i						10890	i					9365	i					8034	i
						9796	c						6313	i						8126	i						10832	i						4083	i					6326	i					12181	i
						8107	c													9325	i						7286	i						2468	i					10714	i					10863	i
						10368	c													9788	i						14658	i						9972	i					6149	i					11657	i
						7459	c													9989	i						7900	i						8951	i					7004	i					13182	i
						7003	c													5430	i						7854	i						11149	i					3902	i					13650	i
						10894	c													2171	i						7728	i						5975	i					5651	i					11134	i
						9247	c													4119	i						14416	i						9348	i					5653	i					12028	i
						9991	i													7191	i						7075	i						6873	i					6108	i					9333	i
						18448	i													9569	i						9247	i						6934	i					10680	i					9278	i
						10292	i													5477	i						7820	i						20975	i					3711	i					7803	i
						12180	i													9760	i						9130	i						5900	i					12074	i					6713	i
						4060	i													2161	i						14926	i						5957	i					9941	i					12404	i
						12236	i													14460	i						13363	i						4682	i					12145	i					8251	i
						15378	i													11694	i						7013	i						4098	i					9038	i					9806	i
						4481	i													4079	i						12551	i						12725	i					9432	i					10377	i
						14972	i													7219	i						3046	i						6286	i					10737	i					7787	i
						15099	i													6766	i						5644	i						15149	i					11697	i					10952	i
						8159	i													8200	i						11567	i						5575	i					7423	i					14172	i
						5242	i													10297	i						10650	i						6165	i					9265	i					6155	i
						3828	i													8475	i						12684	i						9139	i					9992	i					9839	i
						15035	i													12175	i						5841	i						9940	i					7975	i					11521	i
						15756	i													7767	i						6979	i						6994	i					13271	i					9325	i
						10614	i													10554	i						4860	i						9858	i					10885	i					8637	i
						12159	i													9003	i						8057	i						12007	i					6471	i					8794	i
						10796	i													10430	i						13731	i						4308	i					7580	i					10228	i
						8943	i													8718	i						6462	i						10356	i					9164	i					4303	i
						9325	i													13896	i						18099	i						12056	i					8815	i					10260	i
						10987	i													10390	i						7740	i						4927	i					13694	i					12091	i
						6452	i													4473	i						6495	i						10010	i					2834	i					9124	i
						6935	i													9419	i						9755	i						9813	i					6417	i					8418	i
						9469	i													16364	i						9899	i						8802	i					6561	i					7172	i
						9687	i													10050	i						7972	i						14692	i					10248	i					9179	i
						9666	i													14722	i						9841	i						11194	i					16961	i					10909	i
						7100	i													7065	i						13003	i						13320	i					7588	i					8008	i
						8825	i													12338	i						13749	i						24161	i					8760	i					7082	i
						3791	i													6594	i						14982	i						5742	i					10629	i					11375	i
						9547	i													7173	i						8302	i						4918	i					9594	i					14815	i
						11273	i													12311	i						5944	i						10377	i					8733	i					9530	i
						13679	i													8210	i						9017	i						9047	i					11558	i					9535	i
						10854	i													10885	i						9365	i						4550	i					9753	i					9726	i
						11571	i													6462	i						11109	i						6873	i					4149	i					10732	i
						9892	i													8504	c						4130	i						5911	i					3579	i					8460	i
						9932	i													5275	c						9003	i						8322	i					10010	i					9425	i
						9210	i													3424	c						11579	i						6030	i					8011	i					9747	i
						8989	i													7691	c						11034	i						10984	i					10998	i					11293	i
						7585	i													4550	c						13692	i						6713	i					10586	i					11327	i
						12139	i													13421	c						9344	i						7207	i					12603	i					13225	i
						8718	i													7073	c						8491	i						7158	i					6419	i					11301	i
						7207	i													8782	c						5269	i						7714	i					5361	i					11310	i
						7803	i													7172	c						14140	i						6418	i					7321	i					8465	i
						5739	i													14631	c						11135	i						6161	i					10310	i					9847	i
						7023	i													5639	c						15128	i						8648	i					11741	i					11318	i
						13928	i													8507	c						8016	i						9203	i					8678	i					11146	i
						8304	i													10885	c						8915	i						6286	i					6644	i					9884	i
						9816	i													12413	c						12534	i						6202	i					9687	i					9956	i
						8695	i													11349	c						11225	i						5253	i					6284	i					9367	i
						8277	i													8300	c						12351	i						23265	i					6663	i					6326	i
						5462	i													11096	c						7736	i						6870	i					10265	i					11477	i
						9429	i													16604	c						6553	i						22717	i					7240	i					7655	i
						12400	i													24007	c						14471	i						21691	i					8113	i					9224	i
						9691	i													13640	c						9514	i						14896	i					10952	i					10144	i
						10817	i													14418	c						10110	i						22072	i					12471	i					12044	i
						9304	i													14483	c						10771	i						35742	i					10414	i					13549	i
						7161	i													13199	c						8566	i						23160	i					8800	i					9211	i
						10532	i													15591	c						5534	i						22341	i					10048	i					8410	i
						9152	i													13061	c						10933	i						9640	i					5815	i					10050	i
						6189	i													10449	c						11134	i						6586	i					10218	i					10674	i
						16105	i													9989	c						6148	i						14551	i					11787	i					10727	i
						13581	i													9947	c						7082	i						15996	i					8437	i					12779	i
						8719	i													12287	c						3319	i						33610	i					6872	i					9031	i
						12580	i													7924	c						3381	i						37708	i					8638	i					10691	i
						11180	i													9926	c						9799	i												9904	i					12016	i
						9385	i													12152	c						5508	i												7858	i					10297	i
						4738	i													8408	c						8680	i												5282	i					9031	i
						11293	i													10820	c						7004	i												9202	i					7488	i
						13624	i													13729	c						9482	i												11551	i					10599	i
						9836	i													12881	c						8612	i												7245	i					7647	i
						6561	i													11336	c						6258	i												8449	i					9270	i
						7231	i													6233	c						7082	i												6431	i					15929	i
						8648	i													9634	c						2885	i												9932	i					10491	i
						11482	i													12567	c						6840	i												8947	i					10119	i
						11389	i													7102	c						5975	i												5320	i					8825	i
						12636	i													9302	c						7929	i												5975	i					10438	i
						12559	i													7520	c						6298	i												7346	i					12450	i
						7783	i													6968	c						4417	i												10729	i					16252	i
						11259	i													4319	c						7051	i												9787	i					16939	i
						7432	i													11669	c						3649	i												8107	i					14468	i
						8322	i													15219	c						7257	i												11036	i					12425	i
						7943	i													7362	c						4859	i												11317	i					15595	i
						9526	i													8449	c						9593	i												8034	i					11059	i
						7714	i													6825	c						8593	i												8424	i					10346	i
						6271	i													13887	c																			10491	i					10952	i
						12527	i													3669	c																			5225	i					10899	i
						10838	i													10065	c																			4836	i					15137	i
						14902	i													13978	c																			7626	i					11085	i
						6480	i													9964	c																			10091	i					13274	i
						8402	i													10925	c																			8161	i					8681	i
						10501	i													8709	c																			8115	i					9275	i
						8907	i													12425	c																			9796	i					11125	i
						11541	i													16764	c																			10050	i					11047	i
						11470	i													9652	c																			2749	i					10304	i
						4400	i													24021	c																			5225	i					15890	i
						9720	i													15763	c																			6513	i					8815	i
						11859	i													8350	c																			10971	i					9915	i
						11470	i													9531	c																			9940	i					9599	i
						9210	i													10297	c																			8869	i					8505	i
						9720	i													9753	c																			3694	i					7616	i
						7717	i													15722	c																									7175	i
						4536	i													14573	c																									9836	i
						7803	i													11326	c
						10697	i													18191	c
						11421	i													6049	c
						7582	i													10981	c
						5414	i													9396	c
						8322	i													13845	c
						9267	i													12249	c
						10050	i													15330	c
						9402	i													12219	c
						7515	i													18416	c
						7263	i													10902	c
						10953	i													9669	c
						8202	i													8717	c
						11873	i													15687	c
						11288	i													13417	c
																				10986	c
																				12160	c
																				6686	c
																				21281	c
																				11345	c
																				12117	c
																				12653	c
																				25120	c
																				11214	c
																				23136	c
																				16076	c
																				13464	c
																				15954	c
																				8781	c
																				10664	c
																				9222	i
																				2682	i
																				2161	i
																				5568	i
																				3557	i
																				7432	i
																				8111	i
																				9128	i
																				5227	i
																				14243	i
																				7004	i
																				4508	i
																				10878	i
																				10963	i
																				6155	i
																				5944	i
																				9529	i
																				11443	i
																				6578	i
																				13604	i
																				16889	i
																				14038	i
																				9788	i
																				14367	i
																				7731	i
																				13154	i
																				6111	i
																				8071	i
																				10790	i
																				6435	i
																				10292	i
																				9170	i
																				4513	i
																				10492	i
																				6230	i
																				15206	i
																				9405	i
																				10308	i
																				10351	i
																				12197	i
																				4499	i
																				7212	i
																				8686	i
																				3888	i
																				2021	i
																				8299	i
																				16169	i
																				2247	i
																				6749	i
																				6648	i
																				13911	i
																				2586	i
																				9215	i
																				13884	i
																				8136	i
																				12647	i
																				7516	i
																				12053	i
																				14528	i
																				9635	i
																				23014	i
																				14070	i
																				9773	i
																				3852	i
																				8050	i
																				11730	i
																				12669	i
																				11321	i
																				7161	i
																				16527	i
																				6713	i
																				7583	i
																				8361	i
																				15537	i
																				11601	i
																				15556	i
																				15232	i
																				13920	i
																				8760	i
																				2759	i
																				1394	i
																				13132	i
																				12445	i
																				12930	i
																				10759	i
																				4682	i
																				15161	i
																				12904	i
																				6738	i
																				6610	i
																				23272	i
																				4570	i
																				18887	i
																				16719	i
																				11981	i
																				11091	i
																				5282	i
																				10614	i
[truncated: 1 more columns]

## Sheet: 4c
siCtrl					Ratio IdU/CldU			siMyo6					Ratio IdU/CldU		siCtrl+DOX					Ratio IdU/CldU
	c	7.626	i	10.67	1.39916				c	7.709	i	7.514	0.974705			c	7.757	i	2.435	0.31391
	c	8.924	i	11.247	1.26031				c	7.096	i	4.35	0.613021			c	7.882	i	8.528	1.08196
	c	11.101	i	9.385	0.845419				c	4.877	i	3.692	0.757023			c	15.215	i	15.415	1.01314
	c	9.242	i	10.451	1.13082				c	8.762	i	3.595	0.410294			c	5.123	i	4.481	0.874683
	c	8.985	i	11.579	1.2887				c	6.205	i	4.101	0.660919			c	5.149	i	4.723	0.917265
	c	11.149	i	14.57	1.30684				c	6.953	i	4.927	0.708615			c	6.866	i	4.098	0.596854
	c	10.532	i	9.816	0.932017				c	6.511	i	5.709	0.876824			c	9.177	i	10.191	1.11049
	c	7.206	i	5.314	0.737441				c	8.812	i	5.847	0.663527			c	17.784	i	15.213	0.855432
	c	6.37	i	8.666	1.36044				c	8.987	i	7.552	0.840325			c	8.754	i	7.998	0.913639
	c	9.121	i	11.989	1.31444				c	7.797	i	6.923	0.887906			c	18.166	i	8.057	0.443521
	c	7.293	i	7.263	0.995886				c	10.861	i	6.158	0.566983			c	10.563	i	7.535	0.713339
	c	11.921	i	9.435	0.79146				c	4.969	i	2.665	0.536325			c	8.975	i	6.812	0.758997
	c	7.7	i	3.666	0.476104				c	7.135	i	5.98	0.838122			c	4.505	i	3	0.665927
	c	9.494	i	9.651	1.01654				c	5.478	i	3.343	0.610259			c	12.574	i	11.406	0.90711
	c	7.327	i	9.594	1.3094				c	10.267	i	8.534	0.831207			c	13.77	i	14.99	1.0886
	c	6.599	i	5.293	0.802091				c	7.814	i	2.157	0.276043			c	5.865	i	3.673	0.626257
	c	8.796	i	11.451	1.30184				c	10.13	i	8.967	0.885192			c	8.844	i	6.717	0.759498
	c	13.237	i	12.297	0.928987				c	6.076	i	5.353	0.881007			c	6.39	i	2.913	0.455869
	c	11.143	i	9.696	0.870143				c	6.037	i	5.43	0.899453			c	5.948	i	1.523	0.256052
	c	9.347	i	12.456	1.33262				c	7.167	i	4.148	0.578764			c	7.736	i	5.93	0.766546
	c	8.087	i	11.44	1.41462				c	12.499	i	14.399	1.15201			c	10.368	i	8.069	0.77826
	c	11.877	i	11.492	0.967584				c	12.442	i	6.797	0.546295			c	8.425	i	6.546	0.776973
	c	6.095	i	7.607	1.24807				c	7.494	i	2.065	0.275554			c	8.951	i	11.134	1.24388
	c	10.008	i	12.667	1.26569				c	4.527	i	6.225	1.37508			c	6.475	i	3.395	0.524324
	c	11.26	i	10.415	0.924956				c	9.103	i	4.639	0.509612			c	11.236	i	12.752	1.13492
	c	5.473	i	7.825	1.42975				c	3.794	i	3.24	0.85398			c	7.389	i	4.202	0.568683
	c	10.919	i	11.746	1.07574				c	7.862	i	4.537	0.57708			c	4.903	i	4.683	0.95513
	c	10.464	i	13.217	1.26309				c	5.173	i	2.727	0.52716			c	5.567	i	4.537	0.814981
	c	10.206	i	11.421	1.11905				c	6.246	i	4.935	0.790106			c	9.268	i	7.958	0.858653
	c	9.559	i	8.529	0.892248				c	6.002	i	4.652	0.775075			c	11.002	i	6.622	0.601891
	c	8.541	i	5.975	0.699567				c	4.561	i	3.292	0.721772			c	11.828	i	9.058	0.76581
	c	9.913	i	8.032	0.810249				c	7.542	i	4.583	0.607664			c	5.716	i	5.742	1.00455
	c	7.604	i	10.374	1.36428				c	7.412	i	5.891	0.794792			c	9.521	i	4.334	0.455204
	c	8.274	i	7.39	0.893159				c	4.767	i	5.488	1.15125			c	8.805	i	3.851	0.437365
	c	8.867	i	11.676	1.31679				c	5.098	i	6.632	1.3009			c	7.007	i	7.565	1.07963
	c	8.344	i	12.105	1.45074				c	8.213	i	5.125	0.624011			c	3.436	i	1.811	0.527066
	c	10.209	i	5.157	0.505143				c	10.434	i	7.878	0.755032			c	9.151	i	2.43	0.265545
	c	11.134	i	12.507	1.12332				c	8.352	i	4.119	0.493175			c	6.416	i	4.212	0.656484
	c	8.073	i	7.757	0.960857				c	2.823	i	3.487	1.23521			c	7.756	i	6.536	0.842702
	c	6.189	i	6.837	1.1047				c	8.846	i	7.587	0.857676			c	8.513	i	7.029	0.825678
	c	7.564	i	5.732	0.7578				c	8.673	i	3.741	0.431339			c	8.515	i	12.396	1.45578
	c	9.22	i	9.139	0.991215				c	7.642	i	10.11	1.32295			c	23.655	i	15.386	0.650433
	c	6.095	i	7.751	1.2717				c	8.064	i	2.645	0.328001			c	7.185	i	9.462	1.31691
	c	8.982	i	6.872	0.765086				c	8.17	i	5.567	0.681395			c	7.634	i	9.617	1.25976
	c	11.301	i	8.226	0.7279				c	7.179	i	7.088	0.987324			c	4.345	i	4.829	1.11139
	c	11.886	i	12.145	1.02179				c	4.94	i	3.282	0.664372			c	11.062	i	10.053	0.908787
	c	6.363	i	5.832	0.916549				c	6.71	i	5.281	0.787034			c	4.898	i	3.696	0.754594
	c	7.758	i	8.895	1.14656				c	3.167	i	1.92	0.606252			c	4.089	i	3.771	0.92223
	c	9.366	i	7.736	0.825966				c	6.25	i	6.661	1.06576			c	8.33	i	2.746	0.329652
	c	10.727	i	10.367	0.96644				c	6.169	i	4.569	0.740639			c	10.434	i	9.753	0.934733
	c	10.467	i	10.271	0.981274				c	10.909	i	5.622	0.515354			c	26.84	i	11.602	0.432265
	c	12.23	i	13.264	1.08455				c	4.716	i	2.975	0.630831			c	9.138	i	6.196	0.678048
	c	11.485	i	12.183	1.06077				c	7.887	i	4.272	0.541651			c	8.5	i	8.145	0.958235
	c	11.751	i	10.042	0.854566				c	11.227	i	4.257	0.379175			c	6.017	i	7.778	1.29267
	c	9.796	i	9.1	0.928951				c	7.833	i	3.808	0.486148			c	3.646	i	3.098	0.849698
	c	10.008	i	5.289	0.528477				c	6.95	i	5.016	0.721727			c	11.628	i	7.592	0.652907
	c	8.187	i	8.882	1.08489				c	9.224	i	9.024	0.978317			c	9.426	i	10.383	1.10153
	c	6.613	i	8.947	1.35294				c	8.118	i	5.2	0.640552			c	9.352	i	3.646	0.389863
	c	9.429	i	10.411	1.10415				c	9.964	i	6.209	0.623143			c	7.548	i	5.924	0.784844
	c	6.983	i	6.23	0.892167				c	7.774	i	4.665	0.600077			c	10.505	i	11.361	1.08149
	c	8.295	i	8.947	1.0786				c	9.633	i	4.611	0.478667			c	7.586	i	6.802	0.896652
	c	8.41	i	9.594	1.14078				c	4.381	i	4.643	1.0598			c	7.977	i	7.26	0.910117
	c	6.941	i	8.159	1.17548				c	7.305	i	3.921	0.536756			c	6.755	i	6.325	0.936343
	c	10.305	i	11.248	1.09151				c	5.593	i	4.167	0.745038			c	4.845	i	4.852	1.00144
	c	9.321	i	8.924	0.957408				c	7.53	i	6.629	0.880345			c	3.667	i	3.406	0.928825
	c	9.736	i	10.501	1.07857				c	7.718	i	5.081	0.658331			c	5.152	i	4.838	0.939053
	c	10.625	i	16.222	1.52678				c	9.806	i	4.944	0.504181			c	13.083	i	3.383	0.25858
	c	12.227	i	8.403	0.68725				c	5.064	i	5.579	1.1017			c	5.954	i	4.458	0.74874
	c	5.485	i	6.224	1.13473				c	8.085	i	3.446	0.426221			c	8.2	i	5.023	0.612561
	c	5.116	i	6.431	1.25704				c	8.441	i	5.33	0.631442			c	7.465	i	7.575	1.01474
	c	8.135	i	11.515	1.41549				c	7.332	i	6.561	0.894845			c	4.982	i	4.253	0.853673
	c	10.227	i	11.84	1.15772				c	8.731	i	5.074	0.581148			c	8.668	i	7.922	0.913936
	c	10.865	i	10.758	0.990152				c	8.046	i	3.844	0.477753			c	4.977	i	4.95	0.994575
	c	11.48	i	13.331	1.16124				c	4.588	i	2.483	0.541194			c	6.578	i	2.773	0.421557
	c	10.614	i	13.159	1.23978				c	9.347	i	6.331	0.67733			c	7.214	i	7.033	0.97491
	c	8.424	i	7.635	0.906339				c	4.34	i	3.646	0.840092			c	6.38	i	6.231	0.976646
	c	9.435	i	10.727	1.13694				c	8.515	i	7.624	0.895361			c	5.437	i	4.676	0.860033
	c	8.325	i	11.64	1.3982				c	6.711	i	7.23	1.07734			c	8.034	i	5.641	0.702141
	c	11.873	i	10.164	0.85606				c	8.863	i	6.531	0.736884			c	7.963	i	3.841	0.482356
	c	6.353	i	3.074	0.483866				c	7.499	i	6.841	0.912255			c	6.994	i	6.099	0.872033
	c	7.788	i	10.036	1.28865				c	8.115	i	3.824	0.471226			c	6.637	i	5.74	0.864849
	c	12.54	i	11.682	0.931579				c	5.103	i	3.51	0.687831			c	9.767	i	8.748	0.895669
	c	10.47	i	14.453	1.38042				c	11.399	i	6.465	0.567155			c	9.54	i	3.818	0.40021
	c	12.439	i	17.629	1.41724				c	5.217	i	3.711	0.711328			c	13.952	i	3.972	0.28469
	c	11.26	i	12.289	1.09139				c	10.173	i	5.654	0.555785			c	8.6	i	2.625	0.305233
	c	10.917	i	10.193	0.933681				c	8.775	i	3.089	0.352023			c	9.282	i	7.203	0.776018
	c	8.057	i	6.313	0.783542				c	9.734	i	4.253	0.436922			c	7.361	i	7.505	1.01956
	c	10.291	i	10.963	1.0653				c	8.326	i	7.162	0.860197			c	6.873	i	7.709	1.12164
	c	10.508	i	11.227	1.06842				c	8.811	i	6.465	0.733742			c	7.558	i	3.057	0.404472
	c	13.497	i	14.357	1.06372				c	7.632	i	5.436	0.712264			c	7.073	i	2.612	0.369292
	c	8.656	i	7.156	0.82671				c	7.058	i	5.146	0.729102			c	4.639	i	4.927	1.06208
	c	12.032	i	14.159	1.17678				c	8.979	i	5.224	0.581802			c	17.166	i	6.886	0.401142
	c	11.198	i	10.554	0.94249				c	6.535	i	4.588	0.702066			c	6.03	i	4.449	0.737811
	c	10.494	i	9.27	0.883362				c	6.579	i	1.694	0.257486			c	4.666	i	3.521	0.754608
	c	10.174	i	12.559	1.23442				c	9.361	i	8.136	0.869138			c	7.63	i	6.526	0.855308
	c	16.817	i	16.273	0.967652				c	7.224	i	6.216	0.860465			c	5.593	i	3.529	0.630967
	c	8.362	i	10.759	1.28665				c	11.506	i	3.895	0.338519			c	10.015	i	7.335	0.732401
	c	12.878	i	16.92	1.31387				c	6.127	i	4.519	0.737555			c	5.593	i	2.275	0.406758
	c	15.375	i	5.269	0.342699				c	8.284	i	5.522	0.666586			c	8.862	i	7.075	0.798353
	c	10.55	i	11.633	1.10265				c	10.62	i	6.563	0.617985			c	8.322	i	7.685	0.923456
	c	19.62	i	21.898	1.11611				c	5.586	i	4.425	0.792159			c	5.226	i	7.088	1.3563
	c	13.611	i	13.377	0.982808				c	9.748	i	10.45	1.07201			c	3.69	i	2.072	0.561518
	c	14.463	i	13.256	0.916546				c	6.812	i	5.16	0.757487			c	6.046	i	3.942	0.652001
					1.07574								0.702066			c	5.317	i	3.24	0.609366
																c	6.161	i	5.986	0.971596
																c	8.034	i	6.131	0.763132
																				0.806667

## Sheet: 4e
NLS-E3-5 -DOX					Ratio IdU/CldU		NLS-E3-5 +DOX					Ratio IdU/CldU		NLS-M6G4 -DOX					Ratio IdU/CldU		NLS-M6G4 +DOX					Ratio IdU/CldU		siMyo6					Ratio IdU/CldU
	c	11.033	i	11.197	1.01486			c	8.588	i	4.186	0.487424			c	9.982	i	11.732	1.17532			c	8.147	i	7.704	0.945624			c	3.4	i	0.932	0.274118
	c	1.668	i	2.478	1.48561			c	11.271	i	12.44	1.10372			c	7.285	i	5.446	0.747563			c	6.613	i	6.396	0.967186			c	5.688	i	5.442	0.956751
	c	6.953	i	8.813	1.26751			c	10.91	i	8.824	0.808799			c	8.099	i	3.717	0.458946			c	8.445	i	11.531	1.36542			c	7.305	i	6.673	0.913484
	c	5.073	i	4.543	0.895525			c	10.781	i	15.293	1.41851			c	7.611	i	6.707	0.881225			c	7.24	i	10.069	1.39075			c	11.242	i	5.507	0.489859
	c	8.813	i	10.042	1.13945			c	6.269	i	5.545	0.884511			c	7.955	i	5.178	0.650911			c	8.853	i	5.65	0.638202			c	5.408	i	4.324	0.799556
	c	5.597	i	5.604	1.00125			c	5.606	i	4.929	0.879237			c	8.561	i	5.427	0.633921			c	7.149	i	10.208	1.42789			c	5.202	i	5.489	1.05517
	c	7.199	i	7.253	1.0075			c	4.098	i	3.791	0.925085			c	7.085	i	7.839	1.10642			c	11.303	i	10.375	0.917898			c	10.424	i	3.439	0.329912
	c	4.931	i	3.117	0.632123			c	8.929	i	12.936	1.44876			c	5.32	i	6.271	1.17876			c	11.695	i	15.302	1.30842			c	13.555	i	6.995	0.516046
	c	9.847	i	12.183	1.23723			c	7.657	i	7.828	1.02233			c	10.077	i	10.359	1.02798			c	8.097	i	7.79	0.962085			c	3.116	i	1.668	0.535302
	c	2.727	i	4.809	1.76348			c	8.726	i	11.274	1.292			c	6.011	i	4.201	0.698885			c	11.427	i	9.58	0.838365			c	6.525	i	6.962	1.06697
	c	11.876	i	15.199	1.27981			c	14.127	i	12.521	0.886317			c	11.209	i	8.515	0.759657			c	10.93	i	11.579	1.05938			c	8.921	i	7.239	0.811456
	c	2.807	i	2.716	0.967581			c	4.833	i	6.304	1.30437			c	8.313	i	8.927	1.07386			c	8.251	i	9.818	1.18992			c	2.101	i	1.43	0.680628
	c	4.548	i	4.212	0.926121			c	2.634	i	3.015	1.14465			c	6.593	i	8.709	1.32095			c	6.462	i	5.635	0.872021			c	1.375	i	0.834	0.606545
	c	6.369	i	5.591	0.877846			c	3.076	i	3.437	1.11736			c	6.965	i	7.564	1.086			c	11.225	i	11.623	1.03546			c	1.895	i	1.763	0.930343
	c	4.525	i	3.439	0.76			c	8.197	i	11.288	1.37709			c	8.274	i	5.426	0.655789			c	8.27	i	9.894	1.19637			c	2.767	i	3.198	1.15576
	c	9.904	i	11.682	1.17952			c	8.912	i	11.436	1.28321			c	10.873	i	13.666	1.25687			c	7.15	i	9.899	1.38448			c	6.627	i	6.455	0.974046
	c	6.201	i	7.737	1.2477			c	5.89	i	6.291	1.06808			c	7.94	i	6.485	0.816751			c	9.135	i	8.982	0.983251			c	3.867	i	4.237	1.09568
	c	4.54	i	5.113	1.12621			c	8.928	i	10.344	1.1586			c	5.289	i	5.268	0.996029			c	12.62	i	10.381	0.822583			c	5.877	i	6.294	1.07095
	c	3.394	i	2.722	0.802004			c	6.405	i	6.452	1.00734			c	6.576	i	6.576	1			c	10.617	i	14.343	1.35095			c	4.721	i	4.627	0.980089
	c	8.041	i	9.285	1.15471			c	9.247	i	6.584	0.712015			c	7.904	i	8.113	1.02644			c	5.962	i	5.746	0.963771			c	4.207	i	2.903	0.69004
	c	6.507	i	4.11	0.631627			c	5.234	i	5.865	1.12056			c	6.669	i	6.451	0.967311			c	10.231	i	15.043	1.47034			c	3.865	i	3.142	0.812937
	c	10.191	i	10.702	1.05014			c	7.158	i	5.363	0.749232			c	9.486	i	10.632	1.12081			c	12.596	i	17.824	1.41505			c	2.765	i	3.228	1.16745
	c	7.594	i	4.685	0.616934			c	6.877	i	6.644	0.966119			c	6.272	i	6.19	0.986926			c	11.057	i	14.305	1.29375			c	4.507	i	4.659	1.03373
	c	6.897	i	8.003	1.16036			c	8.097	i	11.206	1.38397			c	7.696	i	9.222	1.19828			c	11.883	i	13.982	1.17664			c	3.158	i	3.791	1.20044
	c	10.29	i	14.004	1.36093			c	7.903	i	7.9	0.99962			c	5.149	i	6.258	1.21538			c	11.026	i	9.124	0.827499			c	6.143	i	2.814	0.458082
	c	5.243	i	4.86	0.92695			c	9.344	i	8.105	0.867402			c	3.623	i	3.58	0.988131			c	7.953	i	6.821	0.857664			c	6.862	i	4.973	0.724716
	c	9.064	i	11.466	1.265			c	20.319	i	13.045	0.64201			c	5.85	i	7.56	1.29231			c	11.567	i	14.961	1.29342			c	8.551	i	4.351	0.508829
	c	6.462	i	3.88	0.600433			c	7.117	i	6.859	0.963749			c	5.602	i	5.606	1.00071			c	8.982	i	9.405	1.04709			c	5.507	i	2.637	0.478845
	c	7.549	i	8.89	1.17764			c	8.439	i	9.407	1.11471			c	8.191	i	9.135	1.11525			c	12.19	i	11.923	0.978097			c	4.418	i	2.132	0.482571
	c	8.087	i	7.699	0.952022			c	11.191	i	9.747	0.870968			c	9.932	i	10.698	1.07712			c	8.844	i	10.86	1.22795			c	3.853	i	3.745	0.97197
	c	4.153	i	5.186	1.24874			c	5.047	i	4.449	0.881514			c	7.092	i	4.314	0.608291			c	4.22	i	4.737	1.12251			c	5.489	i	6.806	1.23993
	c	4.493	i	4.1	0.912531			c	5.791	i	7.927	1.36885			c	7.988	i	3.162	0.395844			c	9.675	i	11.769	1.21643			c	3.634	i	3.865	1.06357
	c	9.853	i	11.859	1.20359			c	6.318	i	8.525	1.34932			c	7.335	i	9.237	1.2593			c	9.736	i	13.515	1.38815			c	5.315	i	2.236	0.420696
	c	7.942	i	7.479	0.941702			c	3.014	i	2.312	0.767087			c	6.802	i	7.081	1.04102			c	10.657	i	10.532	0.988271			c	7.083	i	6.72	0.948751
	c	3.568	i	3.119	0.874159			c	5.617	i	6.738	1.19957			c	4.546	i	5.676	1.24857			c	6.958	i	4.833	0.694596			c	5.161	i	5.841	1.13176
	c	10.023	i	10.102	1.00788			c	9.139	i	9.578	1.04804			c	5.99	i	7.516	1.25476			c	8.753	i	9.599	1.09665			c	4.619	i	3.696	0.800173
	c	11.343	i	11.869	1.04637			c	8.418	i	10.148	1.20551			c	8.321	i	10.613	1.27545			c	9.704	i	10.634	1.09584			c	8.097	i	5.442	0.672101
	c	7.897	i	7.567	0.958212			c	9.265	i	10.036	1.08322			c	8.12	i	7.338	0.903695			c	12.734	i	15.985	1.2553			c	7.004	i	3.446	0.492005
	c	5.568	i	2.869	0.515266			c	6.724	i	8.249	1.2268			c	7.386	i	9.455	1.28012			c	9.115	i	10.72	1.17608			c	5.21	i	4.005	0.768714
	c	4.518	i	3.945	0.873174			c	7.651	i	3.599	0.470396			c	9.17	i	8.747	0.953871			c	5.132	i	6.992	1.36243			c	5.409	i	3.376	0.624145
	c	7.335	i	4.86	0.662577			c	7.335	i	8.947	1.21977			c	9.423	i	11.059	1.17362			c	8.409	i	11.181	1.32965			c	3.931	i	4.491	1.14246
	c	3.181	i	3.743	1.17667			c	6.149	i	6.873	1.11774			c	8.532	i	5.82	0.682138			c	12.935	i	11.465	0.886355			c	7.8	i	6.045	0.775
	c	4.323	i	4.661	1.07819			c	5.579	i	7.335	1.31475			c	8.72	i	8.868	1.01697			c	9.292	i	10.317	1.11031			c	8.315	i	5.666	0.681419
	c	8.375	i	7.48	0.893134			c	7.292	i	2.52	0.345584			c	5.684	i	6.024	1.05982			c	13.303	i	12.281	0.923175			c	7.338	i	3.338	0.454892
	c	5.571	i	4.324	0.776162			c	6.873	i	1.958	0.284883			c	9.612	i	6.233	0.64846			c	10.727	i	13.187	1.22933			c	4.268	i	4.191	0.981959
	c	8.633	i	3.689	0.427314			c	8.189	i	5.957	0.727439			c	7.792	i	7.613	0.977028			c	14.389	i	11.896	0.826743			c	5.367	i	3.006	0.560089
	c	8.608	i	7.829	0.909503			c	10.292	i	7.463	0.725126			c	6.146	i	7.281	1.18467			c	10.497	i	11.971	1.14042			c	3.148	i	4.829	1.53399
	c	9.578	i	9.258	0.96659			c	7.075	i	5.841	0.825583			c	3.666	i	3.045	0.830606			c	11.76	i	10.946	0.930782			c	3.946	i	3.372	0.854536
	c	4.823	i	6.841	1.41841			c	4.57	i	5.025	1.09956			c	11.108	i	11.553	1.04006			c	11.518	i	9.998	0.868033			c	6.907	i	4.108	0.594759
	c	11.572	i	11.664	1.00795			c	6.25	i	3.758	0.60128			c	9.033	i	9.15	1.01295			c	9.813	i	7.247	0.73851			c	4.711	i	2.386	0.506474
	c	3.19	i	3.623	1.13574			c	4.723	i	6.599	1.39721			c	9.05	i	8.043	0.888729			c	7.066	i	4.135	0.585197			c	4.371	i	4.787	1.09517
	c	6.701	i	8.472	1.26429			c	6.413	i	6.517	1.01622			c	7.465	i	9.101	1.21916			c	8.159	i	9.23	1.13127			c	6.099	i	5.164	0.846696
	c	5.876	i	5.616	0.955752			c	8.798	i	9.723	1.10514			c	3.878	i	4.457	1.1493			c	9.612	i	11.783	1.22586			c	3.686	i	3.962	1.07488
	c	7.194	i	8.279	1.15082			c	10.825	i	9.304	0.859492			c	8.082	i	7.801	0.965231			c	8.332	i	6.435	0.772324			c	6.564	i	4.148	0.631932
	c	12.519	i	7.73	0.617461			c	5.82	i	6.233	1.07096			c	6.586	i	5.43	0.824476			c	7.161	i	5.23	0.730345			c	6.406	i	5.307	0.828442
	c	11.349	i	11.553	1.01798			c	8.71	i	11.036	1.26705			c	9.928	i	7.758	0.781426			c	11.741	i	8.312	0.707947			c	9.329	i	6.519	0.698789
	c	6.883	i	5.71	0.82958			c	9.364	i	5.499	0.587249			c	8.897	i	9.23	1.03743			c	9.776	i	7.082	0.724427			c	5.865	i	4.161	0.709463
	c	4.613	i	1.703	0.369174			c	7.194	i	7.932	1.10259			c	7.94	i	9.663	1.217			c	6.376	i	7.426	1.16468			c	6.724	i	5.607	0.833879
	c	6.238	i	6.837	1.09602			c	11.089	i	11.089	1			c	7.4	i	10.809	1.46068			c	4.946	i	4.064	0.821674			c	5.487	i	1.81	0.329871
	c	8.611	i	7.813	0.907328			c	8.21	i	3.873	0.471742			c	7.594	i	6.986	0.919937			c	6.017	i	7.929	1.31777			c	7.042	i	6.929	0.983953
	c	6.14	i	7.471	1.21678			c	9.396	i	9.05	0.963176			c	9.248	i	8.92	0.964533			c	6.162	i	7.681	1.24651			c	2.717	i	2.847	1.04785
	c	3.966	i	3.595	0.906455			c	9.569	i	11	1.14955			c	12.055	i	12.959	1.07499			c	8.485	i	7.169	0.844903			c	7.046	i	5.092	0.72268
	c	7.813	i	7.136	0.91335			c	9.075	i	9.71	1.06997			c	13.567	i	14.491	1.06811			c	7.79	i	8.128	1.04339			c	8.86	i	5.596	0.631603
	c	5.713	i	5.595	0.979345			c	8.169	i	8.361	1.0235			c	5.803	i	7.607	1.31087			c	7.79	i	10.86	1.39409			c	8.759	i	6.614	0.755109
	c	4.148	i	1.435	0.34595			c	5.841	i	4.747	0.812703			c	6.25	i	2.695	0.4312			c	5.941	i	4.836	0.814004			c	6.941	i	4.095	0.589973
	c	4.33	i	5.156	1.19076			c	13.142	i	13.282	1.01065			c	10.069	i	13.868	1.3773			c	10.259	i	9.58	0.933814			c	9.856	i	9.249	0.938413
	c	4.263	i	3.3	0.774103			c	8.363	i	10.153	1.21404			c	9.543	i	10.674	1.11852			c	7.337	i	7.57	1.03176			c	5.379	i	4.445	0.826362
	c	3.591	i	3.759	1.04678			c	8.782	i	3.532	0.402186			c	6.291	i	6.271	0.996821			c	6.52	i	7.975	1.22316			c	7.137	i	4.768	0.668068
	c	5.878	i	4.009	0.682035			c	8.868	i	11.658	1.31461			c	15	i	19.88	1.32533			c	7.616	i	7.563	0.993041			c	5.768	i	5.947	1.03103
	c	9.923	i	12.378	1.24741			c	7.174	i	4.896	0.682464			c	2.377	i	2.57	1.08119			c	8.61	i	11.286	1.3108			c	4.722	i	1.918	0.406184
	c	7.031	i	8.108	1.15318			c	14.121	i	13.462	0.953332			c	4.523	i	4.029	0.89078			c	8.34	i	8.076	0.968345			c	2.269	i	1.618	0.713089
	c	10.301	i	12.975	1.25959			c	9.072	i	8.76	0.965608			c	4.305	i	3.116	0.72381			c	10.308	i	8.037	0.779686			c	8.281	i	8.822	1.06533
	c	7.78	i	10.464	1.34499			c	5.637	i	6.059	1.07486			c	4.377	i	2.09	0.477496			c	5.025	i	3.634	0.723184			c	12.131	i	6.419	0.52914
	c	10.024	i	12.096	1.2067			c	7.199	i	7.121	0.989165			c	4.823	i	3.888	0.806137			c	7.474	i	6.65	0.889751			c	8.153	i	6.797	0.833681
	c	5.01	i	2.479	0.49481			c	4.602	i	4.024	0.874402			c	7.491	i	7.26	0.969163			c	7.194	i	9.921	1.37907			c	2.653	i	2.625	0.989446
	c	3.313	i	3.242	0.978569			c	4.427	i	5.969	1.34832			c	8.202	i	11.776	1.43575			c	7.85	i	9.463	1.20548			c	4.351	i	4.564	1.04895
	c	3.371	i	2.075	0.615544			c	8.663	i	4.161	0.480319			c	3.895	i	4.945	1.26958			c	6.097	i	7.943	1.30277			c	4.068	i	1.862	0.457719
	c	9.697	i	10.525	1.08539			c	6.935	i	4.216	0.607931			c	14.681	i	14.322	0.975547			c	8.034	i	9.863	1.22766			c	7.238	i	8.921	1.23252
	c	7.542	i	10.581	1.40294			c	7.037	i	8.204	1.16584			c	8.705	i	10.401	1.19483			c	7.403	i	8.798	1.18844			c	10.461	i	3.972	0.379696
	c	6.996	i	6.188	0.884505			c	8.509	i	6.735	0.791515			c	11.556	i	10.411	0.900917			c	11.703	i	7.729	0.660429			c	5.407	i	4.583	0.847605
	c	6.42	i	8.416	1.3109			c	5.208	i	7.224	1.3871			c	5.139	i	7.82	1.5217			c	7.049	i	7.663	1.0871			c	6.129	i	5.166	0.842878
	c	6.376	i	5.363	0.841123			c	7.316	i	8.586	1.17359			c	10.77	i	14.665	1.36165			c	5.742	i	5.41	0.94218			c	5.482	i	4.612	0.841299
	c	5.04	i	4.122	0.817857			c	9.89	i	11.954	1.2087			c	6.371	i	7.097	1.11395			c	5.087	i	5.606	1.10202			c	4.934	i	2.673	0.541751
	c	4.052	i	4.144	1.0227			c	18.187	i	8.694	0.478034			c	4.811	i	6.555	1.3625			c	9.858	i	12.696	1.28789			c	5.639	i	3.535	0.626884
	c	3.844	i	4.884	1.27055			c	10.408	i	11.26	1.08186			c	11.336	i	15.418	1.36009			c	5.718	i	5.27	0.921651			c	5.698	i	6.404	1.1239
	c	5.961	i	6.576	1.10317			c	4.673	i	2.834	0.606463			c	5.32	i	4.001	0.752068			c	10.102	i	10.015	0.991388			c	7.429	i	8.299	1.11711
	c	2.981	i	3.91	1.31164			c	6.866	i	7.405	1.0785			c	12.863	i	6.561	0.510068			c	8.115	i	6.449	0.794701			c	5.956	i	3.813	0.640195
	c	7.938	i	7.636	0.961955			c	7.594	i	8.506	1.12009			c	13.698	i	10.032	0.73237			c	6.366	i	7.058	1.1087			c	6.275	i	2.972	0.473625
	c	9.615	i	7.518	0.781903			c	6.073	i	5.194	0.855261			c	8.147	i	7.194	0.883024			c	4.28	i	4.575	1.06893			c	7.354	i	5.728	0.778896
	c	4.314	i	4.588	1.06351			c	8.369	i	2.653	0.317003			c	5.868	i	6.351	1.08231			c	6.383	i	9.355	1.46561			c	6.48	i	3.146	0.485494
	c	9.786	i	10.829	1.10658			c	7.362	i	6.941	0.942814			c	5.975	i	6.324	1.05841			c	8.079	i	10.169	1.2587			c	6.276	i	3.638	0.579669
	c	11.463	i	15.325	1.33691			c	10.48	i	9.264	0.883969			c	3.813	i	2.978	0.781012			c	8.914	i	9.581	1.07483			c	5.226	i	5.43	1.03904
	c	11.587	i	15.755	1.35971			c	7.682	i	5.902	0.76829			c	8.501	i	8.35	0.982237			c	9.824	i	9.998	1.01771			c	3.791	i	3.731	0.984173
	c	9.429	i	10.377	1.10054			c	10.648	i	11.543	1.08405			c	3.392	i	2.562	0.755307			c	6.8	i	9.921	1.45897			c	3.66	i	1.654	0.451913
	c	16.637	i	13.125	0.788904			c	6.739	i	4.884	0.724737			c	6.169	i	7.379	1.19614			c	10.073	i	13.815	1.37149			c	6.785	i	3.208	0.472808
	c	5.812	i	4.629	0.796456			c	10.177	i	8.701	0.854967			c	9.669	i	10.871	1.12431			c	11.338	i	10.77	0.949903			c	4.029	i	4.271	1.06006
	c	7.128	i	9.128	1.28058			c	10.152	i	9.766	0.961978			c	9.183	i	10.955	1.19297			c	11.826	i	14.786	1.2503			c	6.574	i	4.12	0.626711
	c	9.841	i	10.308	1.04745			c	5.388	i	4.82	0.894581			c	3.943	i	3.497	0.886888			c	9.918	i	9.713	0.979331			c	6.136	i	6.897	1.12402
	c	10.637	i	13.059	1.2277			c	8.052	i	10.61	1.31769			c	10.191	i	14.034	1.3771			c	13.477	i	7.268	0.539289			c	2.82	i	3.095	1.09752
	c	13.164	i	12.097	0.918946			c	4.083	i	3.964	0.970855			c	8.38	i	6.138	0.732458			c	8.344	i	4.657	0.558126			c	5.689	i	3.997	0.702584
	c	15.215	i	15.457	1.01591							1.00367			c	9.907	i	9.333	0.942061							1.06415			c	5.36	i	3.782	0.705597
					1.01486										c	5.898	i	4.225	0.716345														0.799556
																			1.02171

[truncated: 7 more sheets: 4f, 5c, Supplementary figure 3c, Supplementary figure 3f, Supplementary figure 4a, Supplementary figure 4e, Supplementary figure 6a]
